# Supplementary material for: Comparative Hypothalamic Transcriptome Analysis Reveals Crucial mRNAs, lncRNAs, and circRNAs Affecting Litter Size in Goats
Source: Genes (Basel). 2023 Feb 9;14(2):444. doi: 10.3390/genes14020444 (PMC9956962; doi:10.3390/genes14020444)
Supplement: Supplementary file 1 [file genes-14-00444-s001.zip]

Archive with 14 entries (14 files):
- Table S1 Primer sequences used for qRT-PCR.xlsx
- Table S10 The GO pathway annotations of target genes of DE lncRNAs.xlsx
- Table S11 The DE circRNAs and their host genes.xlsx
- Table S12 The KEGG pathway annotations of host genes of DE circRNAs.xlsx
- Table S13 The GO pathway annotations of host genes of DE circRNAs.xlsx
- Table S2 Summary of the transcriptome sequencing data obtained in this study.xlsx
- Table S3 CircRNAs Information detected in sequence data of hypothalamic transcriptome of Leizhou Goat.xlsx
- Table S4 Expression information the different expression gene.xlsx
- Table S5 The KEGG pathway annotations of DE mRNAs.xlsx
- Table S6 The GO pathway annotations of DE mRNAs.xlsx
- Table S7 Protein information in protein-protein interaction network.xlsx
- Table S7Protein information in protein-protein interaction network.xlsx
- Table S8 The DE LncRNAs and their possible cis-regulatory target genes.xlsx
- Table S9 The KEGG pathway annotations of target genes of DE lncRNAs.xlsx
