# Supplementary material for: Comparative Hypothalamic Transcriptome Analysis Reveals Crucial mRNAs, lncRNAs, and circRNAs Affecting Litter Size in Goats
Source: Genes (Basel). 2023 Feb 9;14(2):444. doi: 10.3390/genes14020444 (PMC9956962; doi:10.3390/genes14020444)
Supplement: Supplementary file 1 [file genes-14-00444-s001.zip › Table S1 Primer sequences used for qRT-PCR.xlsx]

## Sheet: Sheet 1
Table S1 Primer sequences used for qRT-PCR
Gene name	Forward primer(5'-3')	Reverse primer(5'-3')
DCN	CCAGTGTTCTGTTCTGGGTCT	TCACCAGAGGAGCAAATGCC
MFAP5	AATACCACCACAGAGTGCCG	GACATACATGCGCCGTGAAC
MSTRG.15669.4	CAGGGGCCAAAGAGATGTGT	TCTCGGGGGATTTCGACTCT
MSTRG.45957.2	ATAAACATGAGGCGCTGGCT	AGGGTTTTGAGTCCGATGCC
chicirc_119395	ACCAAGAAGAAGCCATCCCAG	TCAGGAATAAAAGCCCACACAAG
chicirc_180292	TCAGATGGTTACAGCACTGGTT	TCCATAACCTTTCTTCTTCTTCGGT
