# Supplementary material for: Comparative Hypothalamic Transcriptome Analysis Reveals Crucial mRNAs, lncRNAs, and circRNAs Affecting Litter Size in Goats
Source: Genes (Basel). 2023 Feb 9;14(2):444. doi: 10.3390/genes14020444 (PMC9956962; doi:10.3390/genes14020444)
Supplement: Supplementary file 1 [file genes-14-00444-s001.zip › Table S10 The GO pathway annotations of target genes of DE lncRNAs.xlsx]

## Sheet: Sheet1
Table S10 The GO pathway annotations of target genes of DE lncRNAs
GO ID (level1)	GO Term (level1)	GO ID (level2)	GO Term (level2)	number_of_out (All)	Genes_of_out
GO:0008150	Biological Process	GO:0040011	locomotion	1	ENSCHIG00000010081
GO:0008150	Biological Process	GO:0048519	negative regulation of biological process	2	ENSCHIG00000007211,ENSCHIG00000010081
GO:0008150	Biological Process	GO:0048518	positive regulation of biological process	2	ENSCHIG00000007211,ENSCHIG00000010081
GO:0008150	Biological Process	GO:0051179	localization	2	ENSCHIG00000010081,ENSCHIG00000015276
GO:0008150	Biological Process	GO:0008152	metabolic process	4	ENSCHIG00000009898,ENSCHIG00000010081,ENSCHIG00000011415,ENSCHIG00000014163
GO:0008150	Biological Process	GO:0032501	multicellular organismal process	2	ENSCHIG00000007211,ENSCHIG00000010081
GO:0008150	Biological Process	GO:0032502	developmental process	1	ENSCHIG00000010081
GO:0008150	Biological Process	GO:0071840	cellular component organization or biogenesis	1	ENSCHIG00000007211
GO:0008150	Biological Process	GO:0050789	regulation of biological process	2	ENSCHIG00000007211,ENSCHIG00000010081
GO:0008150	Biological Process	GO:0065007	biological regulation	2	ENSCHIG00000007211,ENSCHIG00000010081
GO:0008150	Biological Process	GO:0044699	single-organism process	2	ENSCHIG00000007211,ENSCHIG00000010081
GO:0008150	Biological Process	GO:0009987	cellular process	3	ENSCHIG00000007211,ENSCHIG00000010081,ENSCHIG00000014163
GO:0003674	Molecular Function	GO:0001071	nucleic acid binding transcription factor activity	1	ENSCHIG00000010081
GO:0003674	Molecular Function	GO:0003824	catalytic activity	3	ENSCHIG00000009898,ENSCHIG00000011415,ENSCHIG00000012908
GO:0003674	Molecular Function	GO:0005488	binding	5	ENSCHIG00000007211,ENSCHIG00000010081,ENSCHIG00000014163,ENSCHIG00000015276,ENSCHIG00000026088
GO:0005575	Cellular Component	GO:0044422	organelle part	5	ENSCHIG00000007211,ENSCHIG00000010081,ENSCHIG00000012908,ENSCHIG00000014163,ENSCHIG00000026088
GO:0005575	Cellular Component	GO:0031974	membrane-enclosed lumen	3	ENSCHIG00000010081,ENSCHIG00000014163,ENSCHIG00000026088
GO:0005575	Cellular Component	GO:0044421	extracellular region part	1	ENSCHIG00000009898
GO:0005575	Cellular Component	GO:0043226	organelle	5	ENSCHIG00000007211,ENSCHIG00000010081,ENSCHIG00000012908,ENSCHIG00000014163,ENSCHIG00000026088
GO:0005575	Cellular Component	GO:0005576	extracellular region	1	ENSCHIG00000009898
GO:0005575	Cellular Component	GO:0032991	macromolecular complex	2	ENSCHIG00000014163,ENSCHIG00000026088
GO:0005575	Cellular Component	GO:0044425	membrane part	2	ENSCHIG00000012908,ENSCHIG00000015276
GO:0005575	Cellular Component	GO:0005623	cell	5	ENSCHIG00000007211,ENSCHIG00000010081,ENSCHIG00000012908,ENSCHIG00000014163,ENSCHIG00000026088
GO:0005575	Cellular Component	GO:0044464	cell part	5	ENSCHIG00000007211,ENSCHIG00000010081,ENSCHIG00000012908,ENSCHIG00000014163,ENSCHIG00000026088
GO:0005575	Cellular Component	GO:0016020	membrane	2	ENSCHIG00000012908,ENSCHIG00000015276
