# Supplementary material for: Comparative Hypothalamic Transcriptome Analysis Reveals Crucial mRNAs, lncRNAs, and circRNAs Affecting Litter Size in Goats
Source: Genes (Basel). 2023 Feb 9;14(2):444. doi: 10.3390/genes14020444 (PMC9956962; doi:10.3390/genes14020444)
Supplement: Supplementary file 1 [file genes-14-00444-s001.zip › Table S11 The DE circRNAs and their host genes.xlsx]

## Sheet: Sheet1
Table S11 The DE circRNAs and their host genes
DE circRNAs	Host genes
chicirc_201575	ENSCHIG00000020777
chicirc_027172	COBLL1
chicirc_032637	NMI
chicirc_119983	CEP126
chicirc_027850	KIAA1324L
chicirc_142979	MED12L
chicirc_038390	CDH7
chicirc_062192	TRIO
chicirc_185205	ENSCHIG00000022217
chicirc_096180	SCAPER
chicirc_115031	ENSCHIG00000014515
chicirc_051896	PPA2
chicirc_133231	DAB2
chicirc_028022	ARHGEF26
chicirc_003304	TTC37
chicirc_145234	CAT
chicirc_093381	KIZ
chicirc_189322	ENSCHIG00000021056
chicirc_034585	TANC2
chicirc_201314	CHD5
chicirc_037305	FAM129A
chicirc_001484	ENSCHIG00000005750
chicirc_201133	YAF2
chicirc_030712	TIMP3
chicirc_093888	TPCN2
chicirc_151776	CD2AP
chicirc_014496	WDFY3
chicirc_020319	CTPS2
chicirc_151248	DGKB
chicirc_067095	RPAP2
chicirc_154714	LIFR
chicirc_102787	ZNF148
chicirc_049848	C2CD3
chicirc_024348	TNPO1
chicirc_149675	MGA
chicirc_121395	MAGI2
chicirc_011752	KIFAP3
chicirc_161010	CACNA1A
chicirc_080154	SLC6A15
chicirc_192029	WDR49
chicirc_010840	FASTKD1
chicirc_023036	YEATS2
chicirc_060911	PLIN2
chicirc_174860	HMBOX1
chicirc_072583	GRM1
chicirc_115989	EXD2
chicirc_088739	PALMD
chicirc_168852	RSF1
chicirc_161209	LARS2
chicirc_089366	CSMD1
chicirc_022210	OLFM3
chicirc_120612	SLC4A7
chicirc_180292	NIPBL
chicirc_159855	TRIP12
chicirc_106649	PLS3
chicirc_061935	SNX14
chicirc_105016	EEFSEC
chicirc_046149	HNRNPU
chicirc_183654	FAM172A
chicirc_165205	ARID2
chicirc_042790	TMEM131
chicirc_174815	BCAS3
chicirc_005701	DROSHA
chicirc_197851	RABEP1
chicirc_004808	PINX1
chicirc_027406	PAPSS1
chicirc_098002	RYR2
chicirc_006009	RANBP9
chicirc_079677	KCNQ5
chicirc_119395	PIGP
chicirc_127908	ENSCHIG00000009032
chicirc_156570	TCF4
chicirc_135505	EMSY
chicirc_053531	PDE10A
chicirc_140268	VPS8
chicirc_116662	ENSCHIG00000007217
chicirc_192308	ENSCHIG00000004504
chicirc_082153	BCKDHB
chicirc_108621	ZMYM1
chicirc_090344	FHOD3
chicirc_125079	PSD3
chicirc_043805	PUM1
chicirc_037940	C3orf67
chicirc_126423	ZNF652
chicirc_139700	PCLO
chicirc_120468	FAM169A
chicirc_043954	HSPH1
