# Supplementary material for: Comparative Hypothalamic Transcriptome Analysis Reveals Crucial mRNAs, lncRNAs, and circRNAs Affecting Litter Size in Goats
Source: Genes (Basel). 2023 Feb 9;14(2):444. doi: 10.3390/genes14020444 (PMC9956962; doi:10.3390/genes14020444)
Supplement: Supplementary file 1 [file genes-14-00444-s001.zip › Table S12 The KEGG pathway annotations of host genes of DE circRNAs.xlsx]

## Sheet: Sheet1
Table S12 The KEGG pathway annotations of host genes of DE circRNAs
id	num	pvalue	class	ID	Descrption	Genes
Spinocerebellar ataxia	3	0.00662046	Human Diseases	ko05017	Spinocerebellar ataxia	ENSCHIG00000012952;ENSCHIG00000016788;ENSCHIG00000025318
Monobactam biosynthesis	1	0.00750083	Metabolism	ko00261	Monobactam biosynthesis	ENSCHIG00000007800
Calcium signaling pathway	4	0.00886798	Environmental Information Processing	ko04020	Calcium signaling pathway	ENSCHIG00000016788;ENSCHIG00000024724;ENSCHIG00000025318;ENSCHIG00000027015
Long-term depression	2	0.0245725	Organismal Systems	ko04730	Long-term depression	ENSCHIG00000016788;ENSCHIG00000025318
Taste transduction	2	0.0245725	Organismal Systems	ko04742	Taste transduction	ENSCHIG00000016788;ENSCHIG00000025318
Sulfur metabolism	1	0.0405848	Metabolism	ko00920	Sulfur metabolism	ENSCHIG00000007800
Insulin secretion	2	0.0428748	Organismal Systems	ko04911	Insulin secretion	ENSCHIG00000012611;ENSCHIG00000027015
Bacterial invasion of epithelial cells	2	0.0428748	Human Diseases	ko05100	Bacterial invasion of epithelial cells	ENSCHIG00000012613;ENSCHIG00000025885
Morphine addiction	2	0.0588014	Human Diseases	ko05032	Morphine addiction	ENSCHIG00000016788;ENSCHIG00000022822
Pancreatic secretion	2	0.0597944	Organismal Systems	ko04972	Pancreatic secretion	ENSCHIG00000024724;ENSCHIG00000027015
Selenocompound metabolism	1	0.069093	Metabolism	ko00450	Selenocompound metabolism	ENSCHIG00000007800
Cholinergic synapse	2	0.0742882	Organismal Systems	ko04725	Cholinergic synapse	ENSCHIG00000016788;ENSCHIG00000018348
Endocytosis	3	0.0756278	Cellular Processes	ko04144	Endocytosis	ENSCHIG00000009529;ENSCHIG00000018990;ENSCHIG00000022134
Glutamatergic synapse	2	0.0808161	Organismal Systems	ko04724	Glutamatergic synapse	ENSCHIG00000016788;ENSCHIG00000025318
Serotonergic synapse	2	0.0830313	Organismal Systems	ko04726	Serotonergic synapse	ENSCHIG00000009032;ENSCHIG00000016788
FoxO signaling pathway	2	0.0863894	Environmental Information Processing	ko04068	FoxO signaling pathway	ENSCHIG00000021227;ENSCHIG00000025318
Glycosylphosphatidylinositol (GPI)-anchor biosynthesis	1	0.0899333	Metabolism	ko00563	Glycosylphosphatidylinositol (GPI)-anchor biosynthesis	ENSCHIG00000002508
Purine metabolism	2	0.108564	Metabolism	ko00230	Purine metabolism	ENSCHIG00000007800;ENSCHIG00000022822
Phospholipase D signaling pathway	2	0.119557	Environmental Information Processing	ko04072	Phospholipase D signaling pathway	ENSCHIG00000020976;ENSCHIG00000025318
Retrograde endocannabinoid signaling	2	0.128295	Organismal Systems	ko04723	Retrograde endocannabinoid signaling	ENSCHIG00000016788;ENSCHIG00000025318
Glyoxylate and dicarboxylate metabolism	1	0.136817	Metabolism	ko00630	Glyoxylate and dicarboxylate metabolism	ENSCHIG00000021227
Propanoate metabolism	1	0.136817	Metabolism	ko00640	Propanoate metabolism	ENSCHIG00000006319
Nicotine addiction	1	0.136817	Human Diseases	ko05033	Nicotine addiction	ENSCHIG00000016788
Linoleic acid metabolism	1	0.149776	Metabolism	ko00591	Linoleic acid metabolism	ENSCHIG00000009032
Type II diabetes mellitus	1	0.156185	Human Diseases	ko04930	Type II diabetes mellitus	ENSCHIG00000016788
Aminoacyl-tRNA biosynthesis	1	0.159371	Genetic Information Processing	ko00970	Aminoacyl-tRNA biosynthesis	ENSCHIG00000003165
Tryptophan metabolism	1	0.162547	Metabolism	ko00380	Tryptophan metabolism	ENSCHIG00000021227
Proteoglycans in cancer	2	0.186165	Human Diseases	ko05205	Proteoglycans in cancer	ENSCHIG00000022226;ENSCHIG00000022544
Valine, leucine and isoleucine degradation	1	0.193664	Metabolism	ko00280	Valine, leucine and isoleucine degradation	ENSCHIG00000006319
Longevity regulating pathway - multiple species	1	0.211794	Organismal Systems	ko04213	Longevity regulating pathway - multiple species	ENSCHIG00000021227
Long-term potentiation	1	0.211794	Organismal Systems	ko04720	Long-term potentiation	ENSCHIG00000025318
cAMP signaling pathway	2	0.220578	Environmental Information Processing	ko04024	cAMP signaling pathway	ENSCHIG00000022822;ENSCHIG00000027015
Ovarian steroidogenesis	1	0.226599	Organismal Systems	ko04913	Ovarian steroidogenesis	ENSCHIG00000009032
Amyotrophic lateral sclerosis	1	0.229528	Human Diseases	ko05014	Amyotrophic lateral sclerosis	ENSCHIG00000021227
Glycerolipid metabolism	1	0.235353	Metabolism	ko00561	Glycerolipid metabolism	ENSCHIG00000020976
Ribosome biogenesis in eukaryotes	1	0.26104	Genetic Information Processing	ko03008	Ribosome biogenesis in eukaryotes	ENSCHIG00000022226
Arrhythmogenic right ventricular cardiomyopathy	1	0.26104	Human Diseases	ko05412	Arrhythmogenic right ventricular cardiomyopathy	ENSCHIG00000027015
Synaptic vesicle cycle	1	0.269415	Organismal Systems	ko04721	Synaptic vesicle cycle	ENSCHIG00000016788
Peroxisome	1	0.272187	Cellular Processes	ko04146	Peroxisome	ENSCHIG00000021227
ECM-receptor interaction	1	0.274948	Environmental Information Processing	ko04512	ECM-receptor interaction	ENSCHIG00000016655
RNA degradation	1	0.277698	Genetic Information Processing	ko03018	RNA degradation	ENSCHIG00000019341
PPAR signaling pathway	1	0.280439	Organismal Systems	ko03320	PPAR signaling pathway	ENSCHIG00000013839
Longevity regulating pathway	1	0.28589	Organismal Systems	ko04211	Longevity regulating pathway	ENSCHIG00000021227
Gap junction	1	0.293992	Cellular Processes	ko04540	Gap junction	ENSCHIG00000025318
Hypertrophic cardiomyopathy	1	0.302005	Human Diseases	ko05410	Hypertrophic cardiomyopathy	ENSCHIG00000027015
GABAergic synapse	1	0.307297	Organismal Systems	ko04727	GABAergic synapse	ENSCHIG00000016788
Choline metabolism in cancer	1	0.307297	Human Diseases	ko05231	Choline metabolism in cancer	ENSCHIG00000020976
Phosphatidylinositol signaling system	1	0.309929	Environmental Information Processing	ko04070	Phosphatidylinositol signaling system	ENSCHIG00000020976
Arachidonic acid metabolism	1	0.320359	Metabolism	ko00590	Arachidonic acid metabolism	ENSCHIG00000009032
Cardiac muscle contraction	1	0.333182	Organismal Systems	ko04260	Cardiac muscle contraction	ENSCHIG00000027015
Glycerophospholipid metabolism	1	0.335719	Metabolism	ko00564	Glycerophospholipid metabolism	ENSCHIG00000020976
Dilated cardiomyopathy	1	0.335719	Human Diseases	ko05414	Dilated cardiomyopathy	ENSCHIG00000027015
Circadian entrainment	1	0.350741	Organismal Systems	ko04713	Circadian entrainment	ENSCHIG00000027015
Inflammatory mediator regulation of TRP channels	1	0.350741	Organismal Systems	ko04750	Inflammatory mediator regulation of TRP channels	ENSCHIG00000009032
Thyroid hormone signaling pathway	1	0.363008	Organismal Systems	ko04919	Thyroid hormone signaling pathway	ENSCHIG00000014066
Carbon metabolism	1	0.391538	Metabolism	ko01200	Carbon metabolism	ENSCHIG00000021227
Signaling pathways regulating pluripotency of stem cells	1	0.407604	Cellular Processes	ko04550	Signaling pathways regulating pluripotency of stem cells	ENSCHIG00000014349
Estrogen signaling pathway	1	0.412118	Organismal Systems	ko04915	Estrogen signaling pathway	ENSCHIG00000025318
Dopaminergic synapse	1	0.416599	Organismal Systems	ko04728	Dopaminergic synapse	ENSCHIG00000016788
Metabolic pathways	7	0.427978	Metabolism	ko01100	Metabolic pathways	ENSCHIG00000002508;ENSCHIG00000006319;ENSCHIG00000007800;ENSCHIG00000009032;ENSCHIG00000020976;ENSCHIG00000021227;ENSCHIG00000022822
Adrenergic signaling in cardiomyocytes	1	0.440658	Organismal Systems	ko04261	Adrenergic signaling in cardiomyocytes	ENSCHIG00000027015
Ubiquitin mediated proteolysis	1	0.449166	Genetic Information Processing	ko04120	Ubiquitin mediated proteolysis	ENSCHIG00000013398
Apelin signaling pathway	1	0.451274	Environmental Information Processing	ko04371	Apelin signaling pathway	ENSCHIG00000027015
Oxytocin signaling pathway	1	0.451274	Organismal Systems	ko04921	Oxytocin signaling pathway	ENSCHIG00000027015
MicroRNAs in cancer	1	0.479967	Human Diseases	ko05206	MicroRNAs in cancer	ENSCHIG00000022544
Hepatocellular carcinoma	1	0.48196	Human Diseases	ko05225	Hepatocellular carcinoma	ENSCHIG00000010883
Spliceosome	1	0.487895	Genetic Information Processing	ko03040	Spliceosome	ENSCHIG00000004900
JAK-STAT signaling pathway	1	0.495705	Environmental Information Processing	ko04630	JAK-STAT signaling pathway	ENSCHIG00000014349
Oxidative phosphorylation	1	0.509096	Metabolism	ko00190	Oxidative phosphorylation	ENSCHIG00000008289
Protein processing in endoplasmic reticulum	1	0.520298	Genetic Information Processing	ko04141	Protein processing in endoplasmic reticulum	ENSCHIG00000003518
Rap1 signaling pathway	1	0.587302	Environmental Information Processing	ko04015	Rap1 signaling pathway	ENSCHIG00000013149
Salmonella infection	1	0.623924	Human Diseases	ko05132	Salmonella infection	ENSCHIG00000012613
MAPK signaling pathway	1	0.666589	Environmental Information Processing	ko04010	MAPK signaling pathway	ENSCHIG00000016788
Cytokine-cytokine receptor interaction	1	0.680569	Environmental Information Processing	ko04060	Cytokine-cytokine receptor interaction	ENSCHIG00000014349
Neuroactive ligand-receptor interaction	1	0.726772	Environmental Information Processing	ko04080	Neuroactive ligand-receptor interaction	ENSCHIG00000025318
PI3K-Akt signaling pathway	1	0.785004	Environmental Information Processing	ko04151	PI3K-Akt signaling pathway	ENSCHIG00000013149
