# Supplementary material for: Comparative Hypothalamic Transcriptome Analysis Reveals Crucial mRNAs, lncRNAs, and circRNAs Affecting Litter Size in Goats
Source: Genes (Basel). 2023 Feb 9;14(2):444. doi: 10.3390/genes14020444 (PMC9956962; doi:10.3390/genes14020444)
Supplement: Supplementary file 1 [file genes-14-00444-s001.zip › Table S13 The GO pathway annotations of host genes of DE circRNAs.xlsx]

## Sheet: Sheet1
Table S13 The GO pathway annotations of host genes of DE circRNAs
GO ID (level1)	GO Term (level1)	GO ID (level2)	GO Term (level2)	number_of_out (All)	Genes_of_out
GO:0008150	Biological Process	GO:0048519	negative regulation of biological process	24	ENSCHIG00000003424,ENSCHIG00000004900,ENSCHIG00000009529,ENSCHIG00000010883,ENSCHIG00000011197,ENSCHIG00000012952,ENSCHIG00000013149,ENSCHIG00000013530,ENSCHIG00000015391,ENSCHIG00000016556,ENSCHIG00000017965,ENSCHIG00000019317,ENSCHIG00000021227,ENSCHIG00000021656,ENSCHIG00000022172,ENSCHIG00000022226,ENSCHIG00000022544,ENSCHIG00000024724,ENSCHIG00000024983,ENSCHIG00000025341,ENSCHIG00000025885,…
GO:0008150	Biological Process	GO:0065007	biological regulation	51	ENSCHIG00000003424,ENSCHIG00000003518,ENSCHIG00000004900,ENSCHIG00000008289,ENSCHIG00000008440,ENSCHIG00000009228,ENSCHIG00000009529,ENSCHIG00000010366,ENSCHIG00000010883,ENSCHIG00000011197,ENSCHIG00000012611,ENSCHIG00000012613,ENSCHIG00000012952,ENSCHIG00000013149,ENSCHIG00000013398,ENSCHIG00000013530,ENSCHIG00000013839,ENSCHIG00000014066,ENSCHIG00000014349,ENSCHIG00000015027,ENSCHIG00000015391,…
GO:0008150	Biological Process	GO:0050789	regulation of biological process	49	ENSCHIG00000003424,ENSCHIG00000003518,ENSCHIG00000004900,ENSCHIG00000008440,ENSCHIG00000009228,ENSCHIG00000009529,ENSCHIG00000010366,ENSCHIG00000010883,ENSCHIG00000011197,ENSCHIG00000012611,ENSCHIG00000012613,ENSCHIG00000012952,ENSCHIG00000013149,ENSCHIG00000013398,ENSCHIG00000013530,ENSCHIG00000014066,ENSCHIG00000014349,ENSCHIG00000015027,ENSCHIG00000015391,ENSCHIG00000015855,ENSCHIG00000016218,…
GO:0008150	Biological Process	GO:0048518	positive regulation of biological process	24	ENSCHIG00000003424,ENSCHIG00000004900,ENSCHIG00000009529,ENSCHIG00000011197,ENSCHIG00000012952,ENSCHIG00000013149,ENSCHIG00000014349,ENSCHIG00000015391,ENSCHIG00000015855,ENSCHIG00000017965,ENSCHIG00000018990,ENSCHIG00000019317,ENSCHIG00000019406,ENSCHIG00000021227,ENSCHIG00000022226,ENSCHIG00000022544,ENSCHIG00000023059,ENSCHIG00000024983,ENSCHIG00000025318,ENSCHIG00000025341,ENSCHIG00000025885,…
GO:0008150	Biological Process	GO:0009987	cellular process	65	ENSCHIG00000002508,ENSCHIG00000003165,ENSCHIG00000003424,ENSCHIG00000003518,ENSCHIG00000004900,ENSCHIG00000006319,ENSCHIG00000007800,ENSCHIG00000008289,ENSCHIG00000008440,ENSCHIG00000009228,ENSCHIG00000009529,ENSCHIG00000010122,ENSCHIG00000010366,ENSCHIG00000010883,ENSCHIG00000011197,ENSCHIG00000011920,ENSCHIG00000012611,ENSCHIG00000012613,ENSCHIG00000012952,ENSCHIG00000013149,ENSCHIG00000013398,…
GO:0008150	Biological Process	GO:0008152	metabolic process	48	ENSCHIG00000002508,ENSCHIG00000003165,ENSCHIG00000003424,ENSCHIG00000003518,ENSCHIG00000004900,ENSCHIG00000006319,ENSCHIG00000007800,ENSCHIG00000008289,ENSCHIG00000008440,ENSCHIG00000009032,ENSCHIG00000009228,ENSCHIG00000009529,ENSCHIG00000010366,ENSCHIG00000010883,ENSCHIG00000011197,ENSCHIG00000012613,ENSCHIG00000012952,ENSCHIG00000013149,ENSCHIG00000013398,ENSCHIG00000013530,ENSCHIG00000014066,…
GO:0008150	Biological Process	GO:0098754	detoxification	1	ENSCHIG00000021227
GO:0008150	Biological Process	GO:0071840	cellular component organization or biogenesis	23	ENSCHIG00000003424,ENSCHIG00000004900,ENSCHIG00000009529,ENSCHIG00000010122,ENSCHIG00000010366,ENSCHIG00000010883,ENSCHIG00000011197,ENSCHIG00000011920,ENSCHIG00000012611,ENSCHIG00000012613,ENSCHIG00000013149,ENSCHIG00000013530,ENSCHIG00000015027,ENSCHIG00000016556,ENSCHIG00000017765,ENSCHIG00000018990,ENSCHIG00000020496,ENSCHIG00000022172,ENSCHIG00000023974,ENSCHIG00000024983,ENSCHIG00000025885,…
GO:0008150	Biological Process	GO:0051179	localization	22	ENSCHIG00000004900,ENSCHIG00000009529,ENSCHIG00000010366,ENSCHIG00000010883,ENSCHIG00000011197,ENSCHIG00000011920,ENSCHIG00000012611,ENSCHIG00000013149,ENSCHIG00000013839,ENSCHIG00000015677,ENSCHIG00000016655,ENSCHIG00000016788,ENSCHIG00000017725,ENSCHIG00000018348,ENSCHIG00000018990,ENSCHIG00000019317,ENSCHIG00000023462,ENSCHIG00000024724,ENSCHIG00000025318,ENSCHIG00000025885,ENSCHIG00000026485,…
GO:0008150	Biological Process	GO:0044699	single-organism process	54	ENSCHIG00000002001,ENSCHIG00000002508,ENSCHIG00000003165,ENSCHIG00000003424,ENSCHIG00000004900,ENSCHIG00000006319,ENSCHIG00000007800,ENSCHIG00000008440,ENSCHIG00000009032,ENSCHIG00000009529,ENSCHIG00000010122,ENSCHIG00000010366,ENSCHIG00000010883,ENSCHIG00000011197,ENSCHIG00000011920,ENSCHIG00000012611,ENSCHIG00000012613,ENSCHIG00000012952,ENSCHIG00000013149,ENSCHIG00000013398,ENSCHIG00000013530,…
GO:0008150	Biological Process	GO:0051704	multi-organism process	6	ENSCHIG00000012952,ENSCHIG00000017965,ENSCHIG00000020976,ENSCHIG00000022226,ENSCHIG00000024983,ENSCHIG00000025341
GO:0008150	Biological Process	GO:0048511	rhythmic process	1	ENSCHIG00000004900
GO:0008150	Biological Process	GO:0007610	behavior	2	ENSCHIG00000012952,ENSCHIG00000025318
GO:0008150	Biological Process	GO:0032502	developmental process	17	ENSCHIG00000002001,ENSCHIG00000004900,ENSCHIG00000008440,ENSCHIG00000009529,ENSCHIG00000010122,ENSCHIG00000010366,ENSCHIG00000010883,ENSCHIG00000011197,ENSCHIG00000012611,ENSCHIG00000012613,ENSCHIG00000012952,ENSCHIG00000013398,ENSCHIG00000016556,ENSCHIG00000022172,ENSCHIG00000022226,ENSCHIG00000026003,ENSCHIG00000027015
GO:0008150	Biological Process	GO:0022414	reproductive process	3	ENSCHIG00000011197,ENSCHIG00000012952,ENSCHIG00000017965
GO:0008150	Biological Process	GO:0000003	reproduction	3	ENSCHIG00000011197,ENSCHIG00000012952,ENSCHIG00000017965
GO:0008150	Biological Process	GO:0023052	signaling	20	ENSCHIG00000009529,ENSCHIG00000010366,ENSCHIG00000012611,ENSCHIG00000012952,ENSCHIG00000013149,ENSCHIG00000014349,ENSCHIG00000016655,ENSCHIG00000016788,ENSCHIG00000018990,ENSCHIG00000020976,ENSCHIG00000021227,ENSCHIG00000021656,ENSCHIG00000022134,ENSCHIG00000022544,ENSCHIG00000022822,ENSCHIG00000023059,ENSCHIG00000025318,ENSCHIG00000025341,ENSCHIG00000025885,ENSCHIG00000027015
GO:0008150	Biological Process	GO:0040007	growth	2	ENSCHIG00000010883,ENSCHIG00000011197
GO:0008150	Biological Process	GO:0050896	response to stimulus	27	ENSCHIG00000004900,ENSCHIG00000009529,ENSCHIG00000010366,ENSCHIG00000011197,ENSCHIG00000012611,ENSCHIG00000012952,ENSCHIG00000013149,ENSCHIG00000013398,ENSCHIG00000014349,ENSCHIG00000015391,ENSCHIG00000015855,ENSCHIG00000016556,ENSCHIG00000016788,ENSCHIG00000018990,ENSCHIG00000020976,ENSCHIG00000021227,ENSCHIG00000021656,ENSCHIG00000021919,ENSCHIG00000022134,ENSCHIG00000022226,ENSCHIG00000022544,…
GO:0008150	Biological Process	GO:0040011	locomotion	4	ENSCHIG00000009529,ENSCHIG00000010883,ENSCHIG00000011197,ENSCHIG00000016556
GO:0008150	Biological Process	GO:0022610	biological adhesion	3	ENSCHIG00000016363,ENSCHIG00000019317,ENSCHIG00000022226
GO:0008150	Biological Process	GO:0032501	multicellular organismal process	19	ENSCHIG00000002001,ENSCHIG00000004900,ENSCHIG00000008440,ENSCHIG00000009529,ENSCHIG00000010366,ENSCHIG00000010883,ENSCHIG00000011197,ENSCHIG00000012611,ENSCHIG00000012952,ENSCHIG00000013398,ENSCHIG00000016556,ENSCHIG00000017965,ENSCHIG00000022172,ENSCHIG00000022226,ENSCHIG00000024724,ENSCHIG00000025318,ENSCHIG00000025341,ENSCHIG00000025885,ENSCHIG00000027015
GO:0008150	Biological Process	GO:0002376	immune system process	3	ENSCHIG00000012952,ENSCHIG00000022226,ENSCHIG00000025341
GO:0003674	Molecular Function	GO:0005488	binding	58	ENSCHIG00000002001,ENSCHIG00000003165,ENSCHIG00000003424,ENSCHIG00000003518,ENSCHIG00000004900,ENSCHIG00000007800,ENSCHIG00000008289,ENSCHIG00000009032,ENSCHIG00000009228,ENSCHIG00000009529,ENSCHIG00000010883,ENSCHIG00000011197,ENSCHIG00000011920,ENSCHIG00000012611,ENSCHIG00000012613,ENSCHIG00000012952,ENSCHIG00000013106,ENSCHIG00000013149,ENSCHIG00000013398,ENSCHIG00000013530,ENSCHIG00000014066,…
GO:0003674	Molecular Function	GO:0098772	molecular function regulator	8	ENSCHIG00000003518,ENSCHIG00000012613,ENSCHIG00000015855,ENSCHIG00000016556,ENSCHIG00000018990,ENSCHIG00000022134,ENSCHIG00000022544,ENSCHIG00000026485
GO:0003674	Molecular Function	GO:0000988	transcription factor activity, protein binding	4	ENSCHIG00000004900,ENSCHIG00000014066,ENSCHIG00000025341,ENSCHIG00000025941
GO:0003674	Molecular Function	GO:0005215	transporter activity	7	ENSCHIG00000015677,ENSCHIG00000016655,ENSCHIG00000016788,ENSCHIG00000017725,ENSCHIG00000018348,ENSCHIG00000024724,ENSCHIG00000027015
GO:0003674	Molecular Function	GO:0016209	antioxidant activity	1	ENSCHIG00000021227
GO:0003674	Molecular Function	GO:0001071	nucleic acid binding transcription factor activity	3	ENSCHIG00000009228,ENSCHIG00000017965,ENSCHIG00000019406
GO:0003674	Molecular Function	GO:0060089	molecular transducer activity	5	ENSCHIG00000009529,ENSCHIG00000014349,ENSCHIG00000024724,ENSCHIG00000025318,ENSCHIG00000027015
GO:0003674	Molecular Function	GO:0003824	catalytic activity	18	ENSCHIG00000002508,ENSCHIG00000003165,ENSCHIG00000003518,ENSCHIG00000006319,ENSCHIG00000007800,ENSCHIG00000008289,ENSCHIG00000009032,ENSCHIG00000013398,ENSCHIG00000015027,ENSCHIG00000016556,ENSCHIG00000019522,ENSCHIG00000020777,ENSCHIG00000020976,ENSCHIG00000021227,ENSCHIG00000021838,ENSCHIG00000021919,ENSCHIG00000022226,ENSCHIG00000022822
GO:0003674	Molecular Function	GO:0004871	signal transducer activity	4	ENSCHIG00000014349,ENSCHIG00000024724,ENSCHIG00000025318,ENSCHIG00000027015
GO:0003674	Molecular Function	GO:0005198	structural molecule activity	1	ENSCHIG00000013149
GO:0005575	Cellular Component	GO:0031974	membrane-enclosed lumen	28	ENSCHIG00000003424,ENSCHIG00000003518,ENSCHIG00000004900,ENSCHIG00000006319,ENSCHIG00000009228,ENSCHIG00000009529,ENSCHIG00000010883,ENSCHIG00000011197,ENSCHIG00000012952,ENSCHIG00000013398,ENSCHIG00000013530,ENSCHIG00000014066,ENSCHIG00000015027,ENSCHIG00000016218,ENSCHIG00000017965,ENSCHIG00000019317,ENSCHIG00000019341,ENSCHIG00000019522,ENSCHIG00000021656,ENSCHIG00000022226,ENSCHIG00000022995,…
GO:0005575	Cellular Component	GO:0032991	macromolecular complex	31	ENSCHIG00000002508,ENSCHIG00000003518,ENSCHIG00000004900,ENSCHIG00000005750,ENSCHIG00000006319,ENSCHIG00000008401,ENSCHIG00000009228,ENSCHIG00000011197,ENSCHIG00000012952,ENSCHIG00000013530,ENSCHIG00000014066,ENSCHIG00000014349,ENSCHIG00000015855,ENSCHIG00000016788,ENSCHIG00000018348,ENSCHIG00000018990,ENSCHIG00000019317,ENSCHIG00000019341,ENSCHIG00000019406,ENSCHIG00000019522,ENSCHIG00000021227,…
GO:0005575	Cellular Component	GO:0044422	organelle part	39	ENSCHIG00000002508,ENSCHIG00000003424,ENSCHIG00000003518,ENSCHIG00000004900,ENSCHIG00000006319,ENSCHIG00000009228,ENSCHIG00000009529,ENSCHIG00000010122,ENSCHIG00000010366,ENSCHIG00000010883,ENSCHIG00000011197,ENSCHIG00000012952,ENSCHIG00000013398,ENSCHIG00000013530,ENSCHIG00000014066,ENSCHIG00000015027,ENSCHIG00000015855,ENSCHIG00000016218,ENSCHIG00000016655,ENSCHIG00000017965,ENSCHIG00000019317,…
GO:0005575	Cellular Component	GO:0044456	synapse part	5	ENSCHIG00000002001,ENSCHIG00000012611,ENSCHIG00000016655,ENSCHIG00000022226,ENSCHIG00000025318
GO:0005575	Cellular Component	GO:0045202	synapse	6	ENSCHIG00000002001,ENSCHIG00000008401,ENSCHIG00000012611,ENSCHIG00000016655,ENSCHIG00000022226,ENSCHIG00000025318
GO:0005575	Cellular Component	GO:0043226	organelle	51	ENSCHIG00000002508,ENSCHIG00000003424,ENSCHIG00000003518,ENSCHIG00000004900,ENSCHIG00000006319,ENSCHIG00000008401,ENSCHIG00000008440,ENSCHIG00000009228,ENSCHIG00000009529,ENSCHIG00000010122,ENSCHIG00000010366,ENSCHIG00000010883,ENSCHIG00000011197,ENSCHIG00000011920,ENSCHIG00000012611,ENSCHIG00000012952,ENSCHIG00000013149,ENSCHIG00000013398,ENSCHIG00000013530,ENSCHIG00000013839,ENSCHIG00000014066,…
GO:0005575	Cellular Component	GO:0099512	supramolecular fiber	4	ENSCHIG00000003518,ENSCHIG00000004900,ENSCHIG00000019317,ENSCHIG00000025885
GO:0005575	Cellular Component	GO:0005623	cell	62	ENSCHIG00000002001,ENSCHIG00000002508,ENSCHIG00000003424,ENSCHIG00000003518,ENSCHIG00000004900,ENSCHIG00000006319,ENSCHIG00000008289,ENSCHIG00000008401,ENSCHIG00000008440,ENSCHIG00000009228,ENSCHIG00000009529,ENSCHIG00000010122,ENSCHIG00000010366,ENSCHIG00000010883,ENSCHIG00000011197,ENSCHIG00000011920,ENSCHIG00000012611,ENSCHIG00000012952,ENSCHIG00000013149,ENSCHIG00000013398,ENSCHIG00000013530,…
GO:0005575	Cellular Component	GO:0044464	cell part	62	ENSCHIG00000002001,ENSCHIG00000002508,ENSCHIG00000003424,ENSCHIG00000003518,ENSCHIG00000004900,ENSCHIG00000006319,ENSCHIG00000008289,ENSCHIG00000008401,ENSCHIG00000008440,ENSCHIG00000009228,ENSCHIG00000009529,ENSCHIG00000010122,ENSCHIG00000010366,ENSCHIG00000010883,ENSCHIG00000011197,ENSCHIG00000011920,ENSCHIG00000012611,ENSCHIG00000012952,ENSCHIG00000013149,ENSCHIG00000013398,ENSCHIG00000013530,…
GO:0005575	Cellular Component	GO:0030054	cell junction	5	ENSCHIG00000008401,ENSCHIG00000012611,ENSCHIG00000013149,ENSCHIG00000016655,ENSCHIG00000025885
GO:0005575	Cellular Component	GO:0016020	membrane	32	ENSCHIG00000002508,ENSCHIG00000008401,ENSCHIG00000009032,ENSCHIG00000009529,ENSCHIG00000010883,ENSCHIG00000012611,ENSCHIG00000013149,ENSCHIG00000013839,ENSCHIG00000014349,ENSCHIG00000015391,ENSCHIG00000015677,ENSCHIG00000016363,ENSCHIG00000016655,ENSCHIG00000016788,ENSCHIG00000017725,ENSCHIG00000017765,ENSCHIG00000018348,ENSCHIG00000019074,ENSCHIG00000019317,ENSCHIG00000020976,ENSCHIG00000021227,…
GO:0005575	Cellular Component	GO:0044421	extracellular region part	2	ENSCHIG00000008401,ENSCHIG00000025341
GO:0005575	Cellular Component	GO:0005576	extracellular region	3	ENSCHIG00000008401,ENSCHIG00000022544,ENSCHIG00000025341
GO:0005575	Cellular Component	GO:0044425	membrane part	20	ENSCHIG00000002508,ENSCHIG00000008401,ENSCHIG00000009529,ENSCHIG00000014349,ENSCHIG00000015677,ENSCHIG00000016363,ENSCHIG00000016655,ENSCHIG00000016788,ENSCHIG00000017725,ENSCHIG00000017765,ENSCHIG00000018348,ENSCHIG00000019074,ENSCHIG00000019317,ENSCHIG00000022134,ENSCHIG00000023059,ENSCHIG00000023077,ENSCHIG00000024122,ENSCHIG00000024724,ENSCHIG00000025318,ENSCHIG00000027015
