# Supplementary material for: Comparative Hypothalamic Transcriptome Analysis Reveals Crucial mRNAs, lncRNAs, and circRNAs Affecting Litter Size in Goats
Source: Genes (Basel). 2023 Feb 9;14(2):444. doi: 10.3390/genes14020444 (PMC9956962; doi:10.3390/genes14020444)
Supplement: Supplementary file 1 [file genes-14-00444-s001.zip › Table S2 Summary of the transcriptome sequencing data obtained in this study.xlsx]

## Sheet: Sheet 1
Table S2 Summary of the transcriptome sequencing data obtained in this study
Groups	Sample	Raw Reads Number	Raw Bases (bp)	Clean Reads Number	Clean Bases (bp)	N (%)	Q20 (%)	Q30 (%)	Total_Mapped	Multiple_Mapped	Uniquely_Mapped
Low fecundity group of Leizhou goat(LZ-L-Group)	L1	104630970	15799276470	103484356	15588248732	0.00827	96.4	91.42	90777153 (87.72%)	1924363 (2.12%)	88852790 (97.88%)
	L2	102026054	15405934154	100891828	15201439170	0.008119	96.27	91.11	89277271 (88.49%)	1882471 (2.11%)	87394800 (97.89%)
	L3	103529876	15633011276	102134818	15362833294	0.009229	96.35	91.3	88156548 (86.31%)	2184707 (2.48%)	85971841 (97.52%)
	L4	101286072	15294196872	100575788	15153227944	0.103358	97.19	93.28	87266163 (86.77%)	1794612 (2.06%)	85471551 (97.94%)
High fecundity group of Leizhou goat(LZ-H-Group)	H1	101634866	15346864766	100440274	15126407556	0.008927	96.27	91.11	87692272 (87.31%)	2226901 (2.54%)	85465371 (97.46%)
	H2	106242994	16042692094	105456384	15883858212	0.084857	97.16	93.19	90567855 (85.88%)	2064168 (2.28%)	88503687 (97.72%)
	H3	103746702	15665752002	103132374	15537597084	0.079071	97.4	93.67	91233736 (88.46%)	1397135 (1.53%)	89836601 (98.47%)
