# Supplementary material for: Comparative Hypothalamic Transcriptome Analysis Reveals Crucial mRNAs, lncRNAs, and circRNAs Affecting Litter Size in Goats
Source: Genes (Basel). 2023 Feb 9;14(2):444. doi: 10.3390/genes14020444 (PMC9956962; doi:10.3390/genes14020444)
Supplement: Supplementary file 1 [file genes-14-00444-s001.zip › Table S3 CircRNAs Information detected in sequence data of hypothalamic transcriptome of Leizhou Goat.xlsx]

## Sheet: mRNAs
Supplementary table 2 mRNAs Information detected in sequence data of hypothalamic transcriptome of Leizhou Goat
id	baseMean	baseMean LZ-L-Group	baseMean LZ-H-Group	foldChange(LZ-H-Group/LZ-L-Group)	log2FoldChange	pval	Chrosome	Stard Site	End Site	Strand	Length	Gene Name	Entrez Gene ID
ENSCHIG00000010903	1602.97	2459.59	460.813	0.187353	-2.41617	1.71436e-11	29	32617093	32617950	-	858	-	-
ENSCHIG00000018067	28.9692	45.7451	6.60132	0.144307	-2.79279	4.09313e-06	3	111002714	111026806	-	3503	-	-
ENSCHIG00000025029	49.7988	78.4602	11.5835	0.147635	-2.75989	3.71879e-05	2	37395570	37585863	-	5494	CPS1	102179612
ENSCHIG00000023628	23.8496	39.5688	2.89061	0.0730526	-3.77492	9.58483e-05	5	26727515	26731245	-	1640	KRT18	102181566
ENSCHIG00000018566	284.002	199.464	396.72	1.98893	0.991991	0.000129209	6	56306890	56391587	+	2355	DTHD1	102173376
ENSCHIG00000019395	27.6942	41.1818	9.71081	0.235804	-2.08434	0.000346746	3	111036079	111043060	-	711	-	-
ENSCHIG00000020579	129.823	177.431	66.3455	0.373923	-1.41919	0.000425571	21	33927665	33949951	+	1965	STRA6	102170738
ENSCHIG00000017778	111.829	148.608	62.7913	0.422531	-1.24287	0.000440265	18	26407703	26466262	+	6171	NLRC5	102189149
ENSCHIG00000022001	141.313	181.21	88.1163	0.486266	-1.04018	0.000587255	14	46983285	47359156	+	4695	EYA1	102178462
ENSCHIG00000005870	187.064	133.833	258.039	1.92807	0.947156	0.000643048	18	47848349	47854687	+	1548	ZNF529	102175887
ENSCHIG00000026349	630.556	483.673	826.399	1.70859	0.772806	0.000815599	7	41962001	41963321	-	1293	LOC108636344	108636344
ENSCHIG00000017360	144.918	202.151	68.6074	0.339387	-1.559	0.00136642	17	35548	43128	-	1090	LOC108637838	108637838
ENSCHIG00000020182	189.18	267.909	84.2082	0.314317	-1.66971	0.00149413	LWLT01003440.1	5089	17901	-	825	LOC108635156	108635156
ENSCHIG00000013238	1092.88	780.58	1509.28	1.93354	0.951243	0.00180997	14	17801188	17920253	-	3895	RGS22	102190892
ENSCHIG00000011667	9.28099	15.2496	1.32283	0.0867453	-3.52707	0.00181448	1	148247816	148252218	+	834	LOC102178311	102178311
ENSCHIG00000018826	760.278	1036.83	391.547	0.37764	-1.40492	0.00191547	9	74333196	74343114	+	729	LOC102177708	102177708
ENSCHIG00000020414	18.578	8.22762	32.3784	3.93533	1.97648	0.00199832	15	19452148	19610369	+	3959	CCDC73	102187418
ENSCHIG00000012416	28.9074	42.1741	11.2184	0.266002	-1.91049	0.00225244	24	57075585	57128336	-	3778	ATP8B1	102169720
ENSCHIG00000002274	12.6441	20.9305	1.59566	0.0762361	-3.71338	0.00291747	26	17232180	17281877	-	3280	VWA2	102188112
ENSCHIG00000025211	619.244	490.983	790.259	1.60955	0.686654	0.00309678	5	17951263	18151736	-	5423	KITLG	100860807
ENSCHIG00000006414	256.639	192.603	342.019	1.77577	0.828442	0.00349449	15	58442490	58494538	-	5124	TTC12	102178641
ENSCHIG00000019360	34.833	54.0772	9.17416	0.169649	-2.55937	0.00353995	5	100076928	100089574	-	1768	MFAP5	102177874
ENSCHIG00000008016	159.989	119.902	213.438	1.7801	0.831956	0.00369108	23	20905112	20908164	-	1119	LOC102172138	102172138
ENSCHIG00000014186	521.373	360.309	736.126	2.04304	1.03072	0.00383421	23	24278917	24321171	-	1948	EFHC1	102172217
ENSCHIG00000018036	242.353	153.9	360.29	2.34106	1.22716	0.00385379	22	14413454	14418860	-	1214	CCK	102168947
ENSCHIG00000011873	105.082	139.787	58.809	0.420706	-1.24912	0.00455663	23	37882054	37892741	-	1674	PI16	102182079
ENSCHIG00000018153	802.682	1092.52	416.229	0.38098	-1.39221	0.00487586	23	16848326	16851128	+	1411	LOC108633505	108633505
ENSCHIG00000011514	73.5652	50.888	103.802	2.0398	1.02843	0.00490512	22	14773859	14775001	+	1143	ACKR2	102173047
ENSCHIG00000013608	104.525	75.9755	142.591	1.8768	0.908279	0.0049537	15	20790711	20856067	+	1314	DCDC1	102183892
ENSCHIG00000010218	4.45089	7.78907	0	0	-Inf	0.00509724	3	107931205	107932941	-	1737	-	-
ENSCHIG00000020700	4.44883	7.78546	0	0	-Inf	0.00510433	3	29421688	29432686	+	624	TMEM61	-
ENSCHIG00000007761	396.016	470.787	296.321	0.629417	-0.667912	0.00599492	4	34353940	34676135	-	3444	CPED1	102184118
ENSCHIG00000021261	736.743	567.554	962.329	1.69557	0.761772	0.00608316	22	11369932	11460065	+	5157	DLEC1	102174606
ENSCHIG00000022270	183.4	142.817	237.51	1.66304	0.733819	0.00625046	11	3312993	3437047	+	3475	-	-
ENSCHIG00000019758	190.085	255.647	102.67	0.401608	-1.31614	0.00638424	7	95746858	95755968	+	2737	CNN1	102190599
ENSCHIG00000002096	205.309	251.41	143.842	0.572141	-0.805557	0.00652798	10	93375137	93381300	+	1137	F2RL2	102171427
ENSCHIG00000019464	301.071	373.359	204.687	0.548231	-0.867144	0.00659711	5	26609981	26613521	-	714	IGFBP6	102180462
ENSCHIG00000021055	1795.32	1481.34	2213.96	1.49457	0.579727	0.00692323	4	27308804	27336572	-	8232	FLNC	102170485
ENSCHIG00000015230	172.352	210.544	121.429	0.576739	-0.794011	0.00707794	20	39211565	39217761	+	840	RAD1	102177377
ENSCHIG00000011310	28.1559	39.2467	13.3681	0.340618	-1.55377	0.00710172	5	89572992	89573734	+	702	-	-
ENSCHIG00000020978	143.453	176.81	98.9761	0.559788	-0.837048	0.00714988	25	41298612	41357642	+	4573	CARD11	102190375
ENSCHIG00000016856	102.756	128.779	68.0591	0.528495	-0.920037	0.00725421	1	94545326	94563972	+	1533	TNFSF10	102173335
ENSCHIG00000026294	9.10146	14.9773	1.26706	0.0845987	-3.56322	0.00767248	18	54030489	54035046	+	1564	KLC3	102187797
ENSCHIG00000005560	30.1242	17.7089	46.6778	2.63583	1.39826	0.00792376	18	64551321	64554577	-	966	-	-
ENSCHIG00000013048	7.32468	2.0156	14.4035	7.14598	2.83713	0.0080659	15	19748353	19799289	+	3940	WT1	102180242
ENSCHIG00000024656	96.0162	132.632	47.1953	0.355837	-1.49071	0.00814888	27	12522807	12558723	+	7527	RAB11FIP1	102179163
ENSCHIG00000018108	32.7357	20.3265	49.2813	2.42449	1.27768	0.00827467	18	53040029	53053435	-	1934	KCNN4	102187889
ENSCHIG00000009600	205.686	156.629	271.095	1.73081	0.791445	0.00830874	21	29127450	29281575	-	1768	CHRNA7	102179705
ENSCHIG00000012479	36.2498	48.8466	19.4541	0.398269	-1.32819	0.00847229	23	21030628	21033049	+	1178	LOC102176375	102176375
ENSCHIG00000010497	485.065	395.313	604.734	1.52976	0.613306	0.00847327	29	45937152	45962808	-	1588	PTDSS2	106503774
ENSCHIG00000025465	376.285	304.772	471.635	1.5475	0.62994	0.00857453	13	60041402	60061086	+	1077	C20orf96	102175967
ENSCHIG00000026800	179.253	140.343	231.134	1.64693	0.719777	0.00868085	9	64019150	64074270	-	2231	TXLNB	102185001
ENSCHIG00000011647	77.1256	55.1148	106.473	1.93185	0.949981	0.00875489	15	59867969	59869904	-	372	TEX12	102175875
ENSCHIG00000008321	61.1562	43.3241	84.9323	1.96039	0.971143	0.00916883	4	114576597	114706299	-	4097	ZPBP	102174182
ENSCHIG00000015367	36.1674	48.5573	19.6475	0.404624	-1.30535	0.00926129	16	69579015	69584224	-	546	ATF3	102183991
ENSCHIG00000021297	18.7739	26.9868	7.82323	0.289891	-1.78642	0.00961357	7	97145769	97153332	+	1728	PODNL1	102190399
ENSCHIG00000024358	11.3489	17.7104	2.86693	0.161878	-2.62702	0.00967472	18	52832137	52859926	+	2428	-	-
ENSCHIG00000001756	244.617	328.057	133.364	0.406528	-1.29857	0.00994893	21	33953264	33954550	-	1287	ISLR	102173420
ENSCHIG00000008374	63.4822	44.6693	88.566	1.98271	0.98747	0.0103101	1	52925157	52987470	+	2734	HHLA2	102174779
ENSCHIG00000014636	311.894	368.655	236.212	0.640738	-0.642193	0.0104175	5	107734597	107748154	+	2407	IL17RA	102177420
ENSCHIG00000011123	11.2428	17.3088	3.1548	0.182266	-2.45588	0.0104955	LWLT01001630.1	1996	6483	-	2453	-	-
ENSCHIG00000026103	10.5489	16.2829	2.90344	0.178312	-2.48752	0.0106716	19	54850821	54868471	+	6147	EVPL	102170179
ENSCHIG00000018745	183.037	309.616	14.2661	0.0460767	-4.43982	0.0107306	5	26768248	26776611	+	2682	KRT8	102182762
ENSCHIG00000019220	80.7139	53.3751	117.166	2.19514	1.13431	0.0108213	25	165844	166477	+	429	LOC102168959	102168959
ENSCHIG00000025960	140.751	204.664	55.5335	0.27134	-1.88182	0.0110656	10	50841397	50957152	-	1574	ALDH1A2	102181689
ENSCHIG00000023055	69.6188	89.0422	43.721	0.491015	-1.02616	0.0112538	5	98300401	98319494	+	837	CLEC1A	102172976
ENSCHIG00000013622	58.9388	38.4659	86.2358	2.24187	1.16471	0.0115292	15	21176238	21224412	+	1722	-	-
ENSCHIG00000025886	4229.48	3560.23	5121.82	1.43862	0.524685	0.011566	5	59425245	59760839	+	9225	CFAP54	102183852
ENSCHIG00000024571	80.8924	59.3266	109.647	1.84819	0.886114	0.0118262	25	35144594	35166778	-	945	STYXL1	102174531
ENSCHIG00000013219	40.5587	20.6833	67.0592	3.2422	1.69697	0.0126763	3	103826373	103828854	-	294	C1orf189	102179153
ENSCHIG00000022202	193.886	270.145	92.2075	0.341326	-1.55078	0.0127104	LWLT01000313.1	12375	21773	+	2907	LOC102173185	102173185
ENSCHIG00000012705	267.846	186.747	375.978	2.0133	1.00957	0.0131002	16	4080424	4111314	-	2352	PIGR	102176714
ENSCHIG00000025637	329.043	267.877	410.597	1.53278	0.61615	0.0131929	3	42349656	42380832	+	3167	TCTEX1D1	102178969
ENSCHIG00000014835	16.6491	24.0431	6.79049	0.28243	-1.82404	0.0135222	23	22802461	22841521	+	3888	LOC102173052	102173052
ENSCHIG00000023379	5.54979	9.19998	0.682884	0.0742267	-3.75192	0.0141139	19	50230893	50232852	+	735	LOC106503208	106503208
ENSCHIG00000026391	193.735	277.037	82.6666	0.298396	-1.7447	0.0141455	19	22649366	22656744	+	1259	SERPINF1	102179233
ENSCHIG00000021546	59.0272	74.6928	38.1396	0.510619	-0.96968	0.0143262	6	91375273	91380502	-	918	CXCL9	102187851
ENSCHIG00000012294	12.2463	18.25	4.24132	0.232401	-2.10531	0.0147037	4	92717174	92717773	+	492	TWIST1	102182849
ENSCHIG00000022754	9.04776	14.1054	2.30422	0.163357	-2.6139	0.014826	16	38639194	38672892	+	5113	FASLG	102178753
ENSCHIG00000015739	3.57973	6.26453	0	0	-Inf	0.0152469	6	45605882	45619150	+	2082	SLC34A2	100861296
ENSCHIG00000012757	6.18708	10.0913	0.98139	0.0972506	-3.36215	0.0154696	4	108074614	108100486	+	1328	PON1	102189091
ENSCHIG00000026739	77.2601	57.6868	103.358	1.79171	0.841336	0.0155653	10	26594197	26612155	+	5181	LOC102175585	102175585
ENSCHIG00000005472	164.571	110.786	236.284	2.1328	1.09275	0.015968	3	4788056	4973125	+	3334	IQCA1	102168796
ENSCHIG00000019712	41.1939	56.0058	21.4448	0.382903	-1.38495	0.0160276	19	47837645	47840367	-	810	LOC108638310	108638310
ENSCHIG00000012071	415.627	345.053	509.725	1.47724	0.562901	0.0163389	27	43188563	43190506	-	1905	KBTBD11	108634090
ENSCHIG00000012026	88.2389	57.9616	128.609	2.21886	1.14982	0.0167781	1	57835721	57885192	-	1398	-	-
ENSCHIG00000013478	52.053	36.616	72.6357	1.98372	0.988206	0.0171861	11	3442341	3482227	+	545	-	-
ENSCHIG00000021461	92.1425	112.774	64.6336	0.573123	-0.803083	0.0179126	9	62854609	62864964	+	2373	TNFAIP3	102182977
ENSCHIG00000017977	1195.42	1553.98	717.334	0.461609	-1.11526	0.0180078	5	114834686	114916422	+	3370	FBLN1	102177315
ENSCHIG00000005426	232.805	188.455	291.939	1.54912	0.631451	0.0181138	29	12384103	12385368	+	1266	FAM181B	106503716
ENSCHIG00000007466	91.0838	69.9318	119.286	1.70575	0.770408	0.0182474	3	12470933	12479605	+	2632	DNALI1	102174801
ENSCHIG00000023034	53.9905	68.8321	34.2018	0.496887	-1.00901	0.0187786	5	99657816	99670348	-	875	CLEC4A	102180291
ENSCHIG00000013201	2251.72	2679.13	1681.84	0.627754	-0.671729	0.0193731	23	23345617	23350010	+	956	HLA-DRA	102189356
ENSCHIG00000010860	56.8997	92.9195	8.87344	0.0954961	-3.38841	0.0196816	16	65997830	66012912	+	2967	PRG4	102176716
ENSCHIG00000025339	11.9941	19.4854	2.00572	0.102934	-3.28021	0.0197299	19	49831617	49833495	+	628	LOC102176915	102176915
ENSCHIG00000024896	63.1834	93.8753	22.2608	0.237132	-2.07624	0.0199183	10	30370169	30377709	+	5558	SIX1	106502564
ENSCHIG00000021773	897.338	1190.3	506.715	0.425702	-1.23208	0.0199267	21	26357364	26422866	+	4047	CEMIP	102175527
ENSCHIG00000015891	359.588	437.643	255.516	0.583846	-0.776341	0.0199938	3	27633931	27649030	+	1845	PODN	102181555
ENSCHIG00000013223	23.5215	13.7073	36.6071	2.67064	1.41718	0.0200333	18	57988214	57993291	-	792	KLK15	102177744
ENSCHIG00000009940	70.9891	53.6058	94.1669	1.75666	0.812831	0.02095	19	32673534	32704285	-	3519	CDRT1	102185393
ENSCHIG00000017804	73.1736	95.7113	43.1233	0.450555	-1.15022	0.0210228	5	118181435	118206042	+	4353	LOC102184901	102184901
ENSCHIG00000019347	4.39311	7.45277	0.313555	0.0420722	-4.57099	0.021078	18	65471224	65483777	-	1704	ZIM2	102189239
ENSCHIG00000006431	96.0969	72.9672	126.936	1.73964	0.798786	0.0211683	12	68128334	68133135	-	4673	-	-
ENSCHIG00000024714	3.32641	5.82122	0	0	-Inf	0.0214567	16	40323300	40323961	+	567	NPPA	-
ENSCHIG00000004128	137.146	199.362	54.1902	0.271818	-1.87929	0.0215346	9	74029311	74040596	-	852	LOC108636739	108636739
ENSCHIG00000000253	70.8364	98.6272	33.782	0.342522	-1.54573	0.0221588	28	19444699	19505223	-	2073	COL13A1	102191492
ENSCHIG00000010396	17.8981	30.3296	1.32283	0.0436151	-4.51903	0.0222335	11	27051889	27054865	-	891	SIX2	108637139
ENSCHIG00000023386	86.0463	66.2575	112.431	1.69689	0.762889	0.0223806	11	1889491	1893359	-	1251	ZNF514	102173575
ENSCHIG00000000098	30.2074	40.3581	16.6732	0.413132	-1.27533	0.0232562	LWLT01000027.1	41674643	41688028	-	1302	SRPX2	-
ENSCHIG00000011290	34.7832	45.4019	20.6248	0.454272	-1.13837	0.0236464	19	53047025	53047714	+	690	SOCS3	102187711
ENSCHIG00000002207	15.1639	25.577	1.2799	0.0500409	-4.32075	0.0239964	25	2312150	2312803	+	654	CLDN9	102188006
ENSCHIG00000008304	109.468	48.1312	191.251	3.97353	1.99042	0.0242833	19	28601141	28627310	+	1872	CFAP52	102178302
ENSCHIG00000025644	95.153	69.5635	129.272	1.85834	0.894011	0.0247092	2	3511723	3512568	+	831	UBXN10	102191566
ENSCHIG00000012553	9.87684	14.7607	3.36506	0.227975	-2.13305	0.0247224	18	11999741	12078991	+	3751	ATP2C2	102185946
ENSCHIG00000020854	317.291	264.433	387.768	1.46641	0.552293	0.024879	10	93295263	93604369	-	6099	IQGAP2	102171711
ENSCHIG00000024908	9.26934	14.0325	2.91849	0.207981	-2.26547	0.0252694	18	53598719	53613913	+	1547	CBLC	102187397
ENSCHIG00000017051	35.1029	14.2279	62.9362	4.42343	2.14517	0.0254381	11	97934584	97940654	+	1662	CFAP157	102190885
ENSCHIG00000006882	51.9356	65.6775	33.613	0.511789	-0.96638	0.0254663	7	48771906	48780313	+	3625	ARSI	102173741
ENSCHIG00000015635	3.1979	5.59633	0	0	-Inf	0.0254937	9	59157919	59162704	+	3044	TCF21	102175768
ENSCHIG00000014396	86.4962	113.05	51.0911	0.451933	-1.14582	0.02561	23	22541118	22552737	+	2592	C2	102176085
ENSCHIG00000015754	5.0967	8.42316	0.661416	0.0785235	-3.67073	0.0258717	5	107156990	107223577	-	4688	CACNA2D4	102176592
ENSCHIG00000017104	149.561	178.33	111.203	0.623582	-0.68135	0.0260252	13	50842357	50859071	+	5206	SIGLEC1	102181404
ENSCHIG00000024039	7.94918	12.6838	1.63639	0.129014	-2.9544	0.0261144	15	25679460	25686769	+	2991	MUC15	102178191
ENSCHIG00000025488	55.3601	23.6062	97.6987	4.13869	2.04917	0.0262674	9	70986398	71174014	+	4908	ADGB	102185748
ENSCHIG00000018246	133.646	166.879	89.3338	0.53532	-0.901527	0.0263707	13	59493880	59538063	+	1616	ANGPT4	102180406
ENSCHIG00000022520	42.9948	13.1322	82.8117	6.30602	2.65673	0.0263944	11	95362539	95366654	+	891	WDR38	102183610
ENSCHIG00000012382	176.358	207.782	134.459	0.647114	-0.627909	0.0264929	11	20329251	20334309	-	1816	CYP1B1	102184252
ENSCHIG00000021797	565.296	651.373	450.527	0.691657	-0.531872	0.0266891	18	15341088	15397700	-	7977	PIEZO1	102189702
ENSCHIG00000017597	19.0429	29.6093	4.9543	0.167323	-2.57929	0.0269668	7	89364777	89400380	+	3535	TMPRSS9	102178722
ENSCHIG00000009143	100.091	141.772	44.5174	0.314008	-1.67113	0.0271508	11	10598877	10623757	-	2017	ACTG2	102178279
ENSCHIG00000011244	30.9588	14.2881	53.1864	3.72241	1.89624	0.0277975	23	31060071	31068612	+	1534	TCTE1	102180901
ENSCHIG00000015258	60.6258	75.2436	41.1356	0.546699	-0.871182	0.0284413	1	81080594	81243253	+	2316	IGF2BP2	102179703
ENSCHIG00000011267	126.512	85.0053	181.854	2.13933	1.09716	0.0290145	18	36207072	36263662	+	2217	LRRC36	102182720
ENSCHIG00000021400	7.48658	11.6133	1.98425	0.17086	-2.54912	0.0294186	25	27327164	27353608	+	4028	ITGAD	102180368
ENSCHIG00000012050	155.616	119.632	203.595	1.70185	0.767104	0.029441	26	639260	644439	+	807	-	-
ENSCHIG00000007812	96.8849	75.6368	125.216	1.65549	0.727254	0.0295901	21	23503746	23521139	+	4205	SAXO2	-
ENSCHIG00000018403	6.28774	10.0323	1.29494	0.129077	-2.9537	0.0297807	8	75873705	75876236	-	1281	CCL19	102174844
ENSCHIG00000017214	353.174	196.728	561.769	2.85557	1.51378	0.0299115	17	19266651	19425112	+	13904	DNAH10	102179503
ENSCHIG00000023868	55.3709	36.7669	80.1762	2.18066	1.12476	0.0300224	4	58219837	58344233	-	3119	DPY19L2	102191398
ENSCHIG00000025466	195.841	117.564	300.211	2.5536	1.35253	0.030706	22	10010249	10124582	+	1212	STAC	102173235
ENSCHIG00000010056	34.545	44.9014	20.7364	0.46182	-1.1146	0.030724	29	8165374	8166501	-	1128	PRSS23	102184405
ENSCHIG00000010163	234.982	273.324	183.86	0.672681	-0.572007	0.0307877	3	66730642	66822970	-	6397	LOC108633177	108633177
ENSCHIG00000009985	4003.77	3460.91	4727.57	1.36599	0.449944	0.030908	LWLT01002523.1	10207	11094	-	741	LOC102175427	102175427
ENSCHIG00000006318	269.8	212.303	346.462	1.63192	0.706574	0.030917	19	51717451	51754643	-	2814	CCDC40	102185220
ENSCHIG00000009893	670.98	575.406	798.413	1.38756	0.472554	0.0309326	25	497629	511580	+	4986	WDR90	102173143
ENSCHIG00000013714	122.438	78.0992	181.557	2.3247	1.21704	0.0310413	21	26575549	26598455	+	1563	CFAP161	102175992
ENSCHIG00000002321	100.591	134.4	55.5133	0.413047	-1.27562	0.0311465	10	76599587	76600051	+	465	RNASE6	102175215
ENSCHIG00000022988	32879.6	36969.2	27426.8	0.741881	-0.43074	0.0317425	5	30304152	30306122	+	1434	TUBA1A	-
ENSCHIG00000025155	351.558	404.575	280.868	0.69423	-0.526514	0.0317729	24	43166178	43174586	+	1341	TUBB6	102178409
ENSCHIG00000014938	4.08216	6.90861	0.313555	0.0453861	-4.46161	0.0318783	4	43282548	43303677	-	4156	NPC1L1	102184874
ENSCHIG00000022142	2.09937	0	4.89853	Inf	Inf	0.0320096	LWLT01008210.1	4051	12475	+	360	LOC108635475	108635475
ENSCHIG00000003703	47.6257	31.2901	69.4064	2.21815	1.14936	0.0322687	9	28022824	28059873	+	924	PPIL6	102178729
ENSCHIG00000011551	52.4364	26.3276	87.2481	3.31394	1.72855	0.0324603	9	27875559	27883892	+	1580	-	-
ENSCHIG00000026976	103.556	81.9763	132.329	1.61423	0.690848	0.0325317	7	952876	1229931	+	2663	TMEM232	102185563
ENSCHIG00000020448	203.35	237.271	158.123	0.666424	-0.585488	0.0326366	14	37205127	37212946	+	1739	NOV	102181319
ENSCHIG00000022058	1554.07	1335.02	1846.14	1.38286	0.467655	0.0327405	14	37557057	37561864	-	408	FABP5	102180059
ENSCHIG00000011076	60.7166	81.9935	32.3474	0.394512	-1.34186	0.033251	26	9524476	9572811	-	4759	-	-
ENSCHIG00000012009	7.86995	12.0378	2.31285	0.192133	-2.37982	0.0335414	15	53303559	53310694	-	501	CD3G	-
ENSCHIG00000025927	4.67474	7.66864	0.682884	0.0890489	-3.48926	0.0336899	1	63692187	63720974	+	1104	UPK1B	102189797
ENSCHIG00000021951	28.0067	17.38	42.1756	2.42667	1.27898	0.0337702	11	97943416	97957454	+	3048	TTC16	102168272
ENSCHIG00000013563	12.6673	21.9278	0.319974	0.0145921	-6.09866	0.0339883	21	19007662	19085881	-	5648	-	-
ENSCHIG00000015588	64.4908	106.099	9.01288	0.0849476	-3.55728	0.0340208	4	44045838	44051265	+	1956	IGFBP1	100860913
ENSCHIG00000011562	3.94032	6.6604	0.313555	0.0470775	-4.40882	0.0342636	5	98248657	98261351	+	3070	OLR1	102185442
ENSCHIG00000021799	371.264	435.295	285.89	0.656773	-0.606533	0.0344233	14	74022005	74092024	-	2107	ST3GAL1	102180329
ENSCHIG00000016838	33.6587	58.1345	1.02433	0.0176199	-5.82665	0.0346878	27	29145990	29169909	+	1167	MTNR1A	102189094
ENSCHIG00000011896	304.425	355.123	236.828	0.666891	-0.584478	0.0351379	18	55659256	55676720	+	1908	EHD2	102173032
ENSCHIG00000022336	245.466	204.051	300.684	1.47357	0.559318	0.0353606	2	14740374	14750193	-	1600	SYNC	-
ENSCHIG00000015453	103.133	82.033	131.267	1.60017	0.678223	0.0355273	18	40788956	40791943	+	1326	ZNF19	102181149
ENSCHIG00000023572	158.341	92.0324	246.753	2.68116	1.42286	0.0356767	5	4587835	4630204	-	4001	CAPS2	102179070
ENSCHIG00000022706	14.7324	8.25616	23.3674	2.83029	1.50095	0.0357854	11	101935638	102090627	+	2571	CFAP77	102186604
ENSCHIG00000021536	68.1659	52.3475	89.257	1.70508	0.769843	0.035839	1	57309875	57363574	-	6991	-	-
ENSCHIG00000013106	443.143	366.854	544.862	1.48523	0.570682	0.036136	1	99306528	99470822	+	3711	WDR49	102191180
ENSCHIG00000022560	106.701	85.5833	134.858	1.57576	0.656044	0.0361568	2	40860579	40878550	+	1353	MDH1B	102175169
ENSCHIG00000022140	275.44	319.656	216.486	0.677246	-0.562249	0.0367141	23	22645419	22662984	-	4413	-	-
ENSCHIG00000016987	2.9091	5.09093	0	0	-Inf	0.0367866	11	47545049	47588138	-	1485	SMYD1	102187140
ENSCHIG00000008525	20.2103	28.6551	8.95069	0.312359	-1.67872	0.036837	4	47819442	47827827	+	4503	STEAP4	102176935
ENSCHIG00000012922	27.2528	37.5567	13.5142	0.359835	-1.47459	0.036855	26	20924868	20936433	-	1398	DUSP5	102186181
ENSCHIG00000023478	354.195	299.709	426.842	1.42419	0.510138	0.036961	23	35202479	35627840	+	2581	KIF6	-
ENSCHIG00000014779	166.145	194.677	128.101	0.658018	-0.603802	0.0373872	22	59256145	59266783	+	6743	GATA2	106504031
ENSCHIG00000011691	73.2899	41.2659	115.988	2.81075	1.49096	0.0375005	5	102474808	102480620	-	1029	LRRC23	102191313
ENSCHIG00000013376	158.716	118.701	212.069	1.78659	0.837206	0.0376488	12	56721159	56746879	+	876	TEX26	102184533
ENSCHIG00000016959	14.8563	8.22335	23.7002	2.88206	1.5271	0.0377316	28	2523598	2541192	+	3013	LRRC18	-
ENSCHIG00000004276	53.8274	76.1879	24.0134	0.315186	-1.66573	0.0377658	2	101895475	101978386	-	3611	FAP	102183462
ENSCHIG00000007591	7.4675	3.18047	13.1835	4.14516	2.05143	0.03817	19	23933775	23934719	-	945	LOC102191033	102191033
ENSCHIG00000011122	39.7896	17.2496	69.8428	4.04895	2.01755	0.0381893	16	47895001	47969156	-	3996	TP73	102184175
ENSCHIG00000024793	37.5751	60.7829	6.63142	0.1091	-3.19628	0.0383301	11	103139093	103147968	-	2730	LHX3	102189594
ENSCHIG00000010818	70.9441	28.7496	127.203	4.42454	2.14553	0.0384059	18	64018879	64025634	+	1629	DNAAF3	102187159
ENSCHIG00000025875	51.0521	63.4326	34.5449	0.544592	-0.876753	0.0385157	3	71816385	71899538	+	1932	SLC44A3	102184577
ENSCHIG00000019843	29.4338	38.4036	17.4741	0.45501	-1.13603	0.0386579	2	9032309	9043960	+	2109	CNKSR1	102171389
ENSCHIG00000000123	43.1828	25.607	66.6171	2.60152	1.37935	0.0387152	LWLT01000127.1	56775	79456	-	1786	IQANK1	106502819
ENSCHIG00000001329	9.75246	14.4076	3.5456	0.246092	-2.02273	0.038777	4	13005824	13022461	-	1350	ARHGEF5	102189277
ENSCHIG00000016062	87.9295	106.015	63.8154	0.601946	-0.732294	0.0390322	15	53428331	53453256	+	1175	JAML	102189500
ENSCHIG00000002692	3.86675	6.76681	0	0	-Inf	0.0392999	2	74652155	74699787	-	5778	LCT	102170472
ENSCHIG00000016805	96.2465	115.314	70.8234	0.614179	-0.70327	0.0396619	2	17288610	17322715	-	832	-	-
ENSCHIG00000012580	62.1418	47.2811	81.9561	1.73338	0.793589	0.0398125	LWLT01000274.1	27500	33918	+	879	-	-
ENSCHIG00000026219	41.2423	58.4836	18.2538	0.312118	-1.67983	0.0398777	18	56069361	56072292	+	492	EMP3	102176637
ENSCHIG00000008249	82.1628	114.307	39.3039	0.343845	-1.54017	0.0398802	12	62420246	62458759	-	7570	POSTN	102172638
ENSCHIG00000026811	7.90908	12.6249	1.62134	0.128424	-2.96101	0.0400822	11	72100579	72108355	+	1174	SLC30A3	102181873
ENSCHIG00000017819	287.653	366.823	182.092	0.496404	-1.01041	0.0402237	5	93623840	93627098	+	306	MGP	108636042
ENSCHIG00000025400	31.0078	39.9596	19.0721	0.477284	-1.06708	0.0406303	9	25699345	25714720	-	1400	WISP3	102177062
ENSCHIG00000019959	3.90437	6.59748	0.313555	0.0475264	-4.39513	0.040724	19	33571910	33591580	+	4374	SLC47A2	102179980
ENSCHIG00000024771	238.005	25.5087	521.335	20.4376	4.35315	0.0408955	25	162342	163392	+	839	LOC102168680	102168680
ENSCHIG00000018743	49.7726	33.9197	70.9098	2.09052	1.06386	0.0409884	21	20478286	20480525	+	1101	MESP2	106503351
ENSCHIG00000005856	12.366	5.41796	21.6301	3.99229	1.99722	0.0415039	4	75944889	76159854	+	2700	FBXL13	106502022
ENSCHIG00000013991	228.95	383.907	22.3405	0.0581924	-4.10302	0.0416124	25	3985486	4002180	-	3933	C16orf89	102169448
ENSCHIG00000022162	45.4538	74.6817	6.48335	0.0868131	-3.52594	0.0418517	29	25803852	25809718	-	1918	LOC102168428	102168428
ENSCHIG00000022219	124.61	147.505	94.0826	0.637825	-0.648767	0.0420541	6	98343979	98352796	-	351	PLAC8	102178994
ENSCHIG00000021010	259.162	318.066	180.623	0.567879	-0.816345	0.0422614	13	65216442	65221054	+	519	MYL9	102178087
ENSCHIG00000024950	7.20414	11.0917	2.02076	0.182188	-2.4565	0.0423395	18	13785079	13786587	+	1461	FOXC2	106501749
ENSCHIG00000008007	21.8436	29.0715	12.2064	0.419875	-1.25197	0.0424913	2	13709592	13725888	+	2818	SERINC2	102169921
ENSCHIG00000009709	100.211	129.172	61.5968	0.476859	-1.06836	0.0426655	19	19182842	19201494	+	1977	LOC102184087	102184087
ENSCHIG00000018524	91.4231	142.044	23.929	0.168462	-2.5695	0.043443	15	53385974	53393779	+	648	MPZL2	102190436
ENSCHIG00000024070	168.478	200.878	125.279	0.623658	-0.681173	0.0435315	27	37426484	37513529	+	1814	VEGFC	102189826
ENSCHIG00000014981	14.8654	24.8339	1.57419	0.0633889	-3.97963	0.0442742	12	15989591	16334930	-	4660	LOC102179751	102179751
ENSCHIG00000026851	109.954	88.5293	138.52	1.56468	0.645868	0.0443291	18	49533649	49542556	-	840	FBXO17	102181150
ENSCHIG00000024270	3.76561	6.33374	0.341442	0.0539084	-4.21335	0.0443358	15	6307340	6321496	-	1872	F2	102185018
ENSCHIG00000019133	583.502	661.132	479.995	0.72602	-0.461919	0.0444986	19	26423288	26426469	+	759	CXCL16	102178301
ENSCHIG00000017196	312.644	373.286	231.787	0.620937	-0.687481	0.044893	8	96957878	96965725	-	6230	KLF4	102171875
ENSCHIG00000025961	3.73387	6.29429	0.319974	0.0508356	-4.29802	0.0450415	11	6905977	6936343	+	6434	IL1RL2	102188053
ENSCHIG00000018030	1621.75	2065.41	1030.21	0.498794	-1.00348	0.0450798	5	20823209	20858485	-	4087	DCN	100860944
ENSCHIG00000016186	84.9598	67.2138	108.621	1.61605	0.692475	0.0452361	11	72655844	72708035	+	546	CIB4	102187325
ENSCHIG00000010124	12845.7	11321.6	14877.9	1.31412	0.394092	0.0453785	24	30269888	30351949	+	2069	AQP4	102186073
ENSCHIG00000021972	7.89668	12.811	1.3443	0.104934	-3.25245	0.0456293	23	24649196	25095279	+	12123	PKHD1	102170370
ENSCHIG00000012685	127.791	170.359	71.034	0.416965	-1.262	0.0456661	12	38593748	38619013	-	6127	KLF5	102180404
ENSCHIG00000012016	184.264	231.953	120.68	0.520279	-0.942644	0.0456802	9	51895971	51925451	+	4240	TBX18	102184063
ENSCHIG00000014063	58.8394	40.3209	83.5308	2.07165	1.05078	0.0458113	8	75524325	75538678	-	915	C9orf24	102184719
ENSCHIG00000016690	65.8699	114.269	1.33788	0.0117082	-6.41634	0.0460797	12	15048311	15192823	-	5204	LOC102181111	102181111
ENSCHIG00000018391	1045.06	1257.97	761.18	0.605085	-0.724791	0.0463149	1	66670165	66713982	+	5388	PARP14	102188085
ENSCHIG00000011086	1682.28	1894.76	1398.97	0.738338	-0.437647	0.0465303	9	54464420	54983186	+	9351	LAMA2	102187050
ENSCHIG00000000039	9.89083	0	23.0786	Inf	Inf	0.0465862	LWLT01000244.1	5296	25814	-	1139	LOC108634594	108634594
ENSCHIG00000015184	389.695	452.222	306.326	0.677378	-0.561967	0.0467004	16	11283568	11287885	-	1555	RGS1	102169205
ENSCHIG00000020248	262.864	309.107	201.206	0.650929	-0.619429	0.0467658	21	58214358	58215456	-	327	-	-
ENSCHIG00000016209	240.21	198.386	295.976	1.49193	0.577175	0.046901	2	19904662	19913287	+	1458	SLC19A3	102170190
ENSCHIG00000007701	7.37607	11.2314	2.23561	0.199049	-2.3288	0.046942	5	99631690	99649626	-	4320	CLEC6A	102180574
ENSCHIG00000013314	15.532	27.181	0	0	-Inf	0.0470539	12	15788050	15945853	+	3837	LOC108637248	108637248
ENSCHIG00000027076	47.2836	29.0405	71.6077	2.46578	1.30205	0.0470737	3	42690896	42734541	-	2361	C1orf141	102176845
ENSCHIG00000014900	370.159	422.135	300.857	0.712704	-0.488625	0.0471265	7	97031219	97053283	-	1968	IL27RA	102189572
ENSCHIG00000019924	10.8977	18.8149	0.341442	0.0181474	-5.78409	0.0475448	24	26085250	26130549	-	8329	DSG1	102187728
ENSCHIG00000012720	95.7621	114.267	71.0894	0.622137	-0.684697	0.0478264	25	36855070	36856898	+	1242	SAP25	102173656
ENSCHIG00000009225	42.1867	56.6992	22.8366	0.402767	-1.31198	0.0478859	10	29785078	29786139	+	1062	TMEM30B	102179858
ENSCHIG00000021104	27.0288	35.5347	15.6878	0.441478	-1.17959	0.0479148	3	71013158	71162034	-	7223	ABCA4	102185888
ENSCHIG00000016081	190.725	154.075	239.592	1.55503	0.636945	0.0481044	3	20315797	20318129	-	1322	-	-
ENSCHIG00000020695	226.051	190.116	273.964	1.44104	0.527108	0.0486182	28	2387483	2458234	+	966	VSTM4	102190104
ENSCHIG00000014427	27.4363	45.7925	2.96143	0.0646705	-3.95075	0.0488746	3	96299353	96423802	-	4186	TBX15	102176751
ENSCHIG00000015273	574.789	494.535	681.793	1.37866	0.463262	0.0489003	22	54324941	54354373	-	969	SEC13	102184673
ENSCHIG00000024700	2.7329	4.78258	0	0	-Inf	0.049307	7	47851561	47879488	+	1539	SLC36A3	102174838
ENSCHIG00000012678	266.272	306.732	212.324	0.692212	-0.530713	0.0495205	LWLT01000021.1	59416997	59682927	+	8563	MID1	102174822
ENSCHIG00000015809	1525.96	1716.24	1272.24	0.741297	-0.431877	0.049828	1	67746651	67891026	-	5664	MYLK	102190641
ENSCHIG00000015746	214.29	180.898	258.813	1.43071	0.516736	0.0503353	9	75848370	75911727	+	2167	CCDC170	102189212
ENSCHIG00000025251	35.9685	46.0766	22.4909	0.48812	-1.03469	0.0506183	15	40251739	40267808	-	2951	LYVE1	102176058
ENSCHIG00000004030	117.606	148.405	76.5394	0.515746	-0.955267	0.0506772	26	40411066	40411878	+	813	CH25H	102191759
ENSCHIG00000022459	161.343	133.751	198.132	1.48135	0.566917	0.0508422	7	92043456	92044276	+	570	CAPS	102180118
ENSCHIG00000025296	16.9497	23.2018	8.61345	0.37124	-1.42957	0.0509056	10	86025479	86160133	+	3786	ITGA11	102171074
ENSCHIG00000018911	4.87007	7.81232	0.947083	0.12123	-3.04419	0.051034	3	105413058	105419380	+	642	RAB25	102180000
ENSCHIG00000023583	694.573	602.29	817.616	1.35751	0.440966	0.0510775	17	3084962	3122504	+	5703	CHEK2	102184180
ENSCHIG00000022235	11.8479	16.7702	5.28491	0.315137	-1.66595	0.0515191	7	93063050	93110783	+	2679	LOC102178529	102178529
ENSCHIG00000025636	67.3726	47.5388	93.8176	1.97349	0.980752	0.0517379	21	67890038	67915016	+	1937	ASPG	102184849
ENSCHIG00000008598	96.7908	44.8933	165.988	3.69738	1.8865	0.0518982	7	78953784	79018723	+	3661	LOC102169177	102169177
ENSCHIG00000018561	25.1503	10.9187	44.1257	4.04132	2.01483	0.0519621	5	118774671	118776113	-	946	ODF3B	102190035
ENSCHIG00000020559	368.581	291.531	471.314	1.61669	0.69304	0.0523592	3	46664272	46705573	-	1203	PTGER3	102178500
ENSCHIG00000016655	1760.53	1971.7	1478.98	0.750105	-0.414835	0.0523749	10	93655339	93866109	-	2430	SV2C	102171155
ENSCHIG00000020572	1430.87	1255.73	1664.4	1.32544	0.406474	0.0524453	26	19247081	19313611	+	2737	GPAM	102176386
ENSCHIG00000025957	184.792	216.349	142.717	0.659661	-0.600202	0.0526755	8	99660091	99866612	-	10751	SVEP1	106502440
ENSCHIG00000017668	152.961	76.8524	254.439	3.31075	1.72716	0.0527952	21	60599746	60669068	+	2267	AK7	102177102
ENSCHIG00000018276	300.573	211.545	419.279	1.98199	0.986947	0.053208	19	27159932	27258078	+	13113	DNAH2	102170175
ENSCHIG00000004355	6.04411	9.31289	1.68574	0.181012	-2.46585	0.0536222	8	102308069	102336841	+	1335	BSPRY	102176883
ENSCHIG00000018718	108.546	83.3221	142.178	1.70636	0.770925	0.0536705	13	50777802	50780548	+	767	SPEF1	102180056
ENSCHIG00000024385	118.738	161.071	62.2948	0.386753	-1.37051	0.0538538	13	66655346	66693171	-	3896	KIAA1755	102179961
ENSCHIG00000004353	45.8427	22.0482	77.5686	3.51814	1.81481	0.0539603	3	3465650	3495668	-	4797	RBM44	102172784
ENSCHIG00000020694	34.557	47.7414	16.9778	0.355619	-1.49159	0.0540193	16	37175052	37202385	+	2605	FMO3	102173111
ENSCHIG00000016659	10.0092	17.2761	0.319974	0.0185212	-5.75468	0.0540474	LWLT01004898.1	10499	12654	-	1989	-	-
ENSCHIG00000008338	127.026	197.812	32.6444	0.165028	-2.59922	0.0542138	10	17221207	17328793	+	5638	LTBP2	102183880
ENSCHIG00000017832	6.73015	2.0156	13.0162	6.45773	2.69103	0.0544229	27	10761371	10845588	+	1926	LOC108634067	108634067
ENSCHIG00000013972	31.8267	54.2085	1.98425	0.036604	-4.77186	0.0544812	2	99912972	99996708	-	3002	ITGB6	102188539
ENSCHIG00000021630	1085.41	1295.83	804.851	0.621108	-0.687083	0.0545216	23	22587508	22602064	+	5175	LOC102189753	102189753
ENSCHIG00000021779	172.088	143.776	209.839	1.45949	0.545463	0.0546989	5	113231658	113489082	-	6988	EFCAB6	102168707
ENSCHIG00000021177	9.60635	13.9345	3.83548	0.27525	-1.86118	0.0550158	9	88094380	88102443	+	3180	LOC108636749	108636749
ENSCHIG00000014851	902.539	782.557	1062.52	1.35775	0.441218	0.0550287	29	44878712	44885515	-	4278	MRPL11	102176501
ENSCHIG00000000144	586.305	503.131	697.203	1.38573	0.470644	0.0551531	24	4052596	4079276	+	3405	DIPK1C	106503530
ENSCHIG00000018493	912.032	756.864	1118.92	1.47836	0.564001	0.0556677	20	10152818	10190203	-	4575	NAIP	102185222
ENSCHIG00000023235	93.7861	75.4076	118.291	1.56868	0.649554	0.055737	23	15587278	15603430	-	3326	FAM217A	102177577
ENSCHIG00000018180	1073.51	1761.68	155.956	0.088527	-3.49774	0.0563095	9	50058086	50078764	+	2969	CGA	102181038
ENSCHIG00000013439	586.951	705.057	429.476	0.609136	-0.715163	0.0565374	2	46768025	46837181	-	4020	AOX1	102187632
ENSCHIG00000017084	77.2595	40.8002	125.872	3.08508	1.62531	0.0566043	12	65120997	65168857	+	2192	NEK5	102183800
ENSCHIG00000007792	9.7481	5.07262	15.9821	3.15065	1.65565	0.0567175	13	38095053	38095523	+	471	SCP2D1	102168740
ENSCHIG00000020535	3.7361	6.53817	0	0	-Inf	0.0569254	3	102111321	102215967	-	9114	-	-
ENSCHIG00000015465	908.521	800.177	1052.98	1.31594	0.396089	0.0574494	26	32103325	32125971	+	2112	HPS1	102177401
ENSCHIG00000027155	431.309	305.848	598.591	1.95715	0.968758	0.0574544	5	14530297	14764879	+	7846	LRRIQ1	102191767
ENSCHIG00000006061	177.646	212.094	131.715	0.621019	-0.687291	0.0575307	14	1370260	1400836	+	711	CHMP4C	102176978
ENSCHIG00000024483	62.7912	101.024	11.8136	0.116938	-3.09619	0.0575778	10	90222480	90276594	-	3600	THBS4	102179675
ENSCHIG00000017158	148.056	172.661	115.249	0.667487	-0.583188	0.0577017	23	22627304	22630926	-	1610	TNXB	-
ENSCHIG00000022848	113.296	133.082	86.914	0.653086	-0.614654	0.0581843	5	102501737	102503470	+	792	SPSB2	102168705
ENSCHIG00000010454	80.467	99.2537	55.4182	0.558349	-0.840761	0.0583993	2	1868508	1870898	+	2391	KLHDC7A	102172499
ENSCHIG00000011158	5.61858	8.84038	1.32283	0.149635	-2.74048	0.0587945	29	46259097	46269613	-	4107	-	-
ENSCHIG00000013634	178.959	206.313	142.487	0.690637	-0.534001	0.0588606	22	47968526	47984181	+	3098	ITIH4	102178021
ENSCHIG00000003629	6.02205	2.22593	11.0835	4.97928	2.31594	0.0589239	2	46072962	46073811	+	804	-	-
ENSCHIG00000011284	177.577	149.384	215.168	1.44037	0.526437	0.0590581	23	18212350	18212982	+	633	LOC102181348	102181348
ENSCHIG00000025411	186.195	235.066	121.032	0.514884	-0.957681	0.0591504	3	112102594	112105037	+	1932	HSPA6	102185412
ENSCHIG00000015360	68.7833	48.8031	95.4236	1.95528	0.967372	0.0591623	1	57785983	57836122	-	3019	-	-
ENSCHIG00000026411	951.391	680.9	1312.05	1.92693	0.946301	0.0592807	18	41048447	41364417	+	15297	HYDIN	102186513
ENSCHIG00000010688	10.0028	5.25575	16.3321	3.10748	1.63575	0.0594465	13	53439544	53440545	-	1002	FNDC11	102182238
ENSCHIG00000023741	110.578	63.3421	173.558	2.74002	1.45419	0.0594476	13	23359075	23441618	+	2617	ARMC3	102169682
ENSCHIG00000008416	450.862	533.223	341.047	0.639596	-0.644766	0.0599786	2	28457371	28468238	-	6043	DES	102180712
ENSCHIG00000025539	4.2055	7.35962	0	0	-Inf	0.0603571	15	51651446	51676962	+	1857	TRIM29	102186501
ENSCHIG00000017779	1472.27	1777.93	1064.73	0.59886	-0.739709	0.0607075	26	40710438	40728391	+	2039	ACTA2	102191486
ENSCHIG00000026189	10.0459	14.3736	4.27563	0.297464	-1.74921	0.0608109	8	59455323	59520458	+	3429	LOC102178625	102178625
ENSCHIG00000021408	60.8147	23.7449	110.241	4.64273	2.21497	0.0610205	23	4948199	4996547	-	2706	MAK	102177390
ENSCHIG00000005334	13.3891	18.4831	6.59711	0.356926	-1.4863	0.0611843	9	88049283	88056432	+	5437	LOC108636750	108636750
ENSCHIG00000021839	160.593	131.847	198.921	1.50873	0.593333	0.0613476	LWLT01000021.1	8819895	8820694	-	537	-	-
ENSCHIG00000025165	2.52761	4.42332	0	0	-Inf	0.0616804	5	26595581	26608540	-	5034	SOAT2	102181472
ENSCHIG00000015750	71.3284	56.738	90.7824	1.60003	0.678098	0.061715	7	58594866	58598818	-	2514	PCDHA4	-
ENSCHIG00000012058	226.004	192.216	271.055	1.41016	0.495859	0.0620329	23	45347302	45400038	-	522	-	-
ENSCHIG00000018871	3.42436	5.75264	0.319974	0.0556221	-4.1682	0.0622639	5	58959857	58980698	-	1974	HAL	102185636
ENSCHIG00000015691	96.7137	74.2529	126.662	1.70581	0.77046	0.0623243	26	6538685	6653713	-	2375	FANK1	102173913
ENSCHIG00000016243	62.589	42.0525	89.971	2.13949	1.09727	0.062453	29	8556269	8598344	-	2253	CCDC81	102185437
ENSCHIG00000023775	189.6	237.81	125.321	0.52698	-0.924179	0.0632464	13	31591356	31702889	+	4833	MRC1	102181218
ENSCHIG00000021563	330.069	372.217	273.872	0.735786	-0.442642	0.063352	2	122618845	122654922	-	5007	FRZB	102190175
ENSCHIG00000022362	122.464	142.476	95.7818	0.672267	-0.572893	0.0636697	8	66971286	67035150	-	2478	LZTS1	102191426
ENSCHIG00000016517	9.48808	13.7001	3.87199	0.282624	-1.82304	0.0637701	16	79308781	79312709	+	564	TNNI1	102184709
ENSCHIG00000015223	3.01674	5.2793	0	0	-Inf	0.0638548	19	39940795	39954027	+	3959	GSDMA	102185306
ENSCHIG00000003296	93.249	128.062	46.8311	0.36569	-1.45131	0.0640142	18	54128257	54134780	+	3362	FOSB	100860839
ENSCHIG00000015005	4.66497	7.45338	0.947083	0.127068	-2.97633	0.0640917	21	34248328	34286952	-	2192	LOC102173834	102173834
ENSCHIG00000024640	17.761	23.971	9.48108	0.395523	-1.33817	0.0641425	2	1224979	1337667	-	3734	ACTL8	102173053
ENSCHIG00000014552	25.6805	33.1026	15.7843	0.476829	-1.06846	0.0642941	19	26924586	26926214	+	1542	TMEM102	102190818
ENSCHIG00000013729	157.797	89.2086	249.249	2.794	1.48233	0.0646232	25	19730683	19783438	+	3527	VWA3A	102181356
ENSCHIG00000023487	282.909	357.34	183.668	0.513987	-0.960195	0.0648083	12	73426447	73529355	+	1625	EPSTI1	102177448
ENSCHIG00000013032	20.2599	26.7203	11.6461	0.435852	-1.19809	0.0648111	18	9035573	9059922	+	3204	CENPN	102179974
ENSCHIG00000025206	516.688	449.764	605.92	1.3472	0.42996	0.0649246	10	30946809	31060851	-	4323	LRRC9	102176425
ENSCHIG00000016500	54.434	74.6503	27.4788	0.3681	-1.44183	0.0650122	1	72907816	72909570	+	1728	LRRC15	102184196
ENSCHIG00000021089	9.95336	14.2422	4.2349	0.297349	-1.74977	0.0657203	18	25320187	25351757	+	5743	LOC102188073	102188073
ENSCHIG00000014298	73.3731	36.8303	122.097	3.31512	1.72906	0.0657672	1	130372117	130395868	+	1166	NME9	102168863
ENSCHIG00000022294	113.903	57.4991	189.109	3.2889	1.71761	0.0657933	14	81005811	81013424	+	1987	MAPK15	102183251
ENSCHIG00000019519	28.6534	37.9028	16.3208	0.430595	-1.2156	0.0661361	2	9753635	9760098	-	1293	TENT5B	102179528
ENSCHIG00000021579	123.684	103.304	150.858	1.46032	0.546285	0.0666618	25	38845025	38867690	-	2523	LOC102174532	102174532
ENSCHIG00000021983	234.723	269.738	188.036	0.697107	-0.520547	0.0667124	23	41497225	41505487	+	2253	TAP1	102181173
ENSCHIG00000015285	128.762	74.8991	200.578	2.67798	1.42114	0.0669423	2	28822180	28859007	+	5043	CFAP65	102179336
ENSCHIG00000017127	346.24	496.189	146.309	0.294866	-1.76187	0.0669843	10	79895134	79925120	-	5857	MYH6	106502520
ENSCHIG00000023279	51.2358	62.651	36.0155	0.57486	-0.798717	0.0673755	8	7682786	7735792	-	3555	BLK	102174117
ENSCHIG00000025023	87.9586	42.3924	148.714	3.50802	1.81066	0.0679733	13	22866603	22924890	+	1530	SPAG6	102168644
ENSCHIG00000020461	61.386	78.6407	38.3798	0.48804	-1.03493	0.0680397	4	76025237	76045451	-	3496	LRRC17	106501718
ENSCHIG00000022737	160.981	104.323	236.524	2.26723	1.18093	0.0681362	9	21157512	21172824	-	3910	RSPH4A	102174846
ENSCHIG00000005326	57.738	94.1754	9.15469	0.0972089	-3.36277	0.068465	7	64044309	64052069	+	3333	PITX1	102181864
ENSCHIG00000018458	7.33819	2.15704	14.2464	6.60459	2.72347	0.0685158	19	18922243	18931105	+	558	LOC102187672	102187672
ENSCHIG00000003732	14.949	8.54724	23.4848	2.74765	1.4582	0.0686772	29	50656011	50656984	-	513	TNNI2	-
ENSCHIG00000016151	239.772	157.742	349.146	2.2134	1.14626	0.0688046	LWLT01000021.1	9254347	9255716	-	1156	NAP1L2	102181281
ENSCHIG00000011975	223.082	190.179	266.954	1.4037	0.489231	0.0690147	10	76341123	76347120	+	870	PNP	102176963
ENSCHIG00000017378	98.2155	132.48	52.5295	0.396509	-1.33458	0.0690961	25	25989288	25991854	-	265	NUPR1	102183475
ENSCHIG00000021917	11.4436	16.1784	5.13042	0.317115	-1.65692	0.0694486	LWLT01000409.1	5715	13691	+	936	-	-
ENSCHIG00000014837	65.771	41.7384	97.8144	2.34351	1.22867	0.0698527	4	22291647	22389982	-	2418	LRGUK	102186556
ENSCHIG00000011282	7147.61	8191.15	5756.22	0.702737	-0.508944	0.0699203	LWLT01000113.1	12997	34725	+	7980	FLNA	102176601
ENSCHIG00000017802	163.054	187.587	130.343	0.69484	-0.525248	0.0699558	16	50271656	50289244	-	1176	FBLIM1	102172648
ENSCHIG00000022026	55.4052	37.6901	79.0253	2.09671	1.06813	0.0701417	2	46045328	46069864	+	1533	ALS2CR12	-
ENSCHIG00000001722	87.0126	117.08	46.9231	0.400779	-1.31912	0.0701754	6	104454731	104459986	+	1354	CYTL1	102190869
ENSCHIG00000015112	1489.57	1315.35	1721.86	1.30906	0.388528	0.0707049	5	92090568	92107627	-	3953	MGST1	108636034
ENSCHIG00000008127	7.48016	11.6391	1.93489	0.16624	-2.58866	0.0708904	1	115629298	115631498	-	951	SUCNR1	102189163
ENSCHIG00000010055	293	330.752	242.664	0.733674	-0.446789	0.0709682	LWLT01000021.1	20057726	20060198	+	624	TIMP1	100860924
ENSCHIG00000007552	213.408	259.486	151.971	0.58566	-0.771864	0.0711785	5	55410816	55411226	-	411	LOC108636012	108636012
ENSCHIG00000012640	70.4143	36.2714	115.938	3.19641	1.67645	0.0713403	2	19675542	19707270	-	2126	DAW1	102171108
ENSCHIG00000009627	271.624	213.324	349.357	1.63768	0.711657	0.0713522	5	30524915	30533516	-	1797	CCDC65	102181189
ENSCHIG00000002948	41.7507	51.8115	28.3363	0.546912	-0.870618	0.0714155	5	98385792	98401059	+	3559	CLEC12A	102187749
ENSCHIG00000022933	5.20687	8.12472	1.31641	0.162026	-2.62571	0.0719205	23	22481442	22494581	-	2103	SLC44A4	102176748
ENSCHIG00000019329	106.324	87.7603	131.075	1.49356	0.578755	0.0723463	26	14715805	14743285	-	1925	ENO4	102186554
ENSCHIG00000023000	169.217	132.768	217.816	1.64058	0.714205	0.0724481	23	28885487	28909458	-	5006	ANKRD66	102184567
ENSCHIG00000009482	10.5885	5.43832	17.4553	3.2097	1.68244	0.0725891	28	19190940	19197377	+	1311	NPFFR1	-
ENSCHIG00000024410	34.2601	42.7711	22.912	0.535688	-0.900534	0.0727884	14	62099234	62104288	+	3425	SNAI2	102178744
ENSCHIG00000020968	68.3059	97.2058	29.7728	0.306286	-1.70705	0.0728487	29	50432884	50437796	+	1069	IGF2	100861277
ENSCHIG00000026593	170.297	195.753	136.356	0.696572	-0.521655	0.0731681	29	46079214	46080110	+	441	LOC102180655	102180655
ENSCHIG00000024889	339.524	289.237	406.573	1.40567	0.491261	0.0736645	18	48359775	48375795	-	2492	LOC106501765	106501765
ENSCHIG00000020091	25.5985	18.109	35.5846	1.96503	0.974548	0.0742026	16	49624679	49626851	+	1188	ANKRD65	102189145
ENSCHIG00000017397	454.214	290.459	672.555	2.31549	1.21132	0.0742039	11	49719440	49944311	-	11489	DNAH6	102188326
ENSCHIG00000017079	146.098	83.0877	230.112	2.7695	1.46963	0.0742308	3	62156245	62253887	+	8685	WDR63	102189451
ENSCHIG00000025376	9.53669	14.9868	2.26991	0.151461	-2.72298	0.0743551	19	26781342	26782965	-	636	CLDN7	102188896
ENSCHIG00000005075	53.53	41.9934	68.9123	1.64103	0.714599	0.07441	25	37815910	37819341	-	1840	-	-
ENSCHIG00000014723	37.2056	17.5466	63.4175	3.61422	1.85369	0.0744736	18	27430156	27461803	+	1271	CCDC113	102175149
ENSCHIG00000009184	58.9317	70.5978	43.3768	0.614421	-0.702701	0.0746341	23	20987400	20992475	-	501	-	-
ENSCHIG00000025980	139.102	73.4052	226.698	3.08831	1.62682	0.0748479	1	99567086	99691047	+	3647	ZBBX	102186722
ENSCHIG00000021658	966.93	853.74	1117.85	1.30936	0.388857	0.074952	5	111581101	111583623	+	462	CSDC2	102191408
ENSCHIG00000001846	432.224	486.424	359.957	0.740008	-0.434386	0.0749778	5	104056740	104058536	-	1797	KCNA5	102191407
ENSCHIG00000012324	1491.76	1657.92	1270.22	0.766154	-0.384293	0.0751063	14	78647959	78928575	-	3154	TRAPPC9	106502836
ENSCHIG00000016546	11.9354	16.551	5.78121	0.349296	-1.51748	0.0755341	25	27107734	27115989	-	2595	PRSS36	102171568
ENSCHIG00000003558	5.29927	8.26551	1.3443	0.16264	-2.62025	0.0756209	7	44351049	44363915	+	906	FAXDC2	-
ENSCHIG00000014462	25.8655	13.9117	41.8039	3.00495	1.58734	0.075672	17	15276766	15369238	+	1759	CCDC60	102182431
ENSCHIG00000025302	146.912	121.894	180.269	1.4789	0.564525	0.0760186	6	91662602	91703644	+	4426	FAM47E	102184328
ENSCHIG00000026688	101.232	65.5251	148.842	2.27153	1.18366	0.0761245	19	14267800	14274856	+	2660	GAS2L2	102184369
ENSCHIG00000000730	6.98821	11.0182	1.61492	0.146568	-2.77035	0.0764516	5	20660497	20697721	-	966	EPYC	102175465
ENSCHIG00000022040	40.6941	22.5453	64.8926	2.87832	1.52523	0.0765347	8	45759977	45862001	+	3813	C9orf135	102181121
ENSCHIG00000011401	359.411	196.742	576.303	2.92923	1.55052	0.0769646	4	89875117	90233385	-	13527	DNAH11	106501759
ENSCHIG00000015922	52.9099	41.92	67.5631	1.61171	0.688595	0.0770471	12	64893521	64953670	-	1920	-	-
ENSCHIG00000026821	261.708	209.705	331.046	1.57863	0.658673	0.0774429	15	31639381	31644958	-	1136	LOC102174322	102174322
ENSCHIG00000013313	146.159	123.555	176.297	1.42687	0.512849	0.0776015	19	55701428	55725962	-	3916	OTOP2	102176559
ENSCHIG00000015046	98.0651	135.94	47.5651	0.349898	-1.51499	0.0776174	15	1185461	1205757	-	6631	FAM111B	102176630
ENSCHIG00000024904	57.5337	25.1893	100.66	3.99612	1.9986	0.0776687	19	56307358	56414387	-	2148	DNAI2	102189796
ENSCHIG00000019573	7.45501	11.0459	2.66713	0.241459	-2.05015	0.0779123	25	16862038	16946375	+	6730	TMC5	102176286
ENSCHIG00000007728	79.6066	62.8843	101.903	1.62048	0.696424	0.0783487	3	17048377	17082992	-	1105	ZMYND12	102179441
ENSCHIG00000016536	605.817	839.407	294.363	0.35068	-1.51177	0.0783835	20	33533871	33589934	-	2558	C7	102180259
ENSCHIG00000005650	9.39816	13.3899	4.07583	0.304396	-1.71598	0.0785271	16	35904361	35919135	-	5362	SELE	102170997
ENSCHIG00000021876	21.3832	11.2054	34.9535	3.11934	1.64124	0.0786679	21	18922612	18939740	-	1041	LOC102177379	102177379
ENSCHIG00000014769	800.445	999.29	535.318	0.535698	-0.900507	0.0787793	15	54451970	54453312	-	606	TAGLN	102185937
ENSCHIG00000008373	62.454	85.1835	32.148	0.377397	-1.40585	0.0787957	12	17064597	17108521	+	6273	DCT	102169882
ENSCHIG00000025973	39.4794	25.5882	58.001	2.26671	1.1806	0.0789084	2	121272713	121400984	-	2335	CERKL	102182922
ENSCHIG00000025862	2.28813	4.00422	0	0	-Inf	0.0790131	2	318151	323774	+	1710	-	-
ENSCHIG00000015616	10.1565	5.53768	16.3149	2.94616	1.55884	0.0793213	29	23977273	23978322	-	1023	LOC102186560	102186560
ENSCHIG00000014033	109.582	75.7052	154.752	2.04414	1.03149	0.0794169	18	36592680	36598315	+	1905	TSNAXIP1	102179587
ENSCHIG00000027054	13.1065	17.884	6.73655	0.376679	-1.40859	0.0794592	7	41644511	41708694	-	1860	ITK	102176528
ENSCHIG00000013341	1462.8	1300.02	1679.83	1.29216	0.36978	0.0796678	22	13722554	14204833	-	4228	ULK4	102179055
ENSCHIG00000021164	3085.02	2591.26	3743.37	1.44461	0.530683	0.0798017	13	74165123	74176073	-	2025	PLTP	102191252
ENSCHIG00000019206	365.151	304.095	446.56	1.46849	0.554333	0.0800096	6	95348451	95356976	+	3809	PRDM8	102186574
ENSCHIG00000013250	96.3418	80.1211	117.969	1.47239	0.558158	0.0800586	4	87778911	87807450	+	888	-	-
ENSCHIG00000021150	1507.38	1338.1	1733.08	1.29518	0.373152	0.0801916	4	27048097	27069079	-	2680	TSPAN33	102178977
ENSCHIG00000014519	7.28444	10.8472	2.53411	0.23362	-2.09777	0.0806032	LWLT01000291.1	15729	16810	-	950	-	-
ENSCHIG00000014130	2353.22	2721.78	1861.79	0.684035	-0.547858	0.0806999	7	48669053	48675801	+	820	CD74	102185560
ENSCHIG00000014375	3.72539	6.02818	0.654997	0.108656	-3.20216	0.081067	18	56356093	56357127	+	1020	FUT2	102185028
ENSCHIG00000017450	282.438	245.7	331.422	1.34889	0.431772	0.0811797	19	40037954	40044798	-	1851	NR1D1	102176826
ENSCHIG00000017484	300.713	339.318	249.24	0.734533	-0.4451	0.0812016	16	470259	476120	+	503	BTG2	102187789
ENSCHIG00000011854	24.2142	1.3799	54.66	39.6114	5.30784	0.0813459	LWLT01000021.1	25500282	25521204	+	1764	ALAS2	102175385
ENSCHIG00000014984	55.4639	67.8346	38.9697	0.574481	-0.799668	0.08203	19	35689852	35737855	-	4678	ABCC3	102181156
ENSCHIG00000024776	91.403	110.61	65.7936	0.594824	-0.749464	0.0823136	9	90062627	90226026	+	3292	SMOC2	102179389
ENSCHIG00000008180	14.8784	22.0622	5.29996	0.240228	-2.05753	0.0823221	19	26379822	26385447	+	5273	VMO1	102177465
ENSCHIG00000019205	195.319	222.298	159.346	0.716813	-0.480331	0.0825262	5	69808718	69836058	-	1334	SYN3	-
ENSCHIG00000010816	290.277	140.315	490.226	3.49375	1.80478	0.0827677	19	54768684	54772699	+	2339	FOXJ1	102169625
ENSCHIG00000025921	16.1276	23.8279	5.86045	0.245949	-2.02357	0.0828763	10	57881732	57887192	-	1086	PTGDR	102190420
ENSCHIG00000025988	3.18652	5.34125	0.313555	0.0587044	-4.09039	0.08295	4	14992271	15000224	+	1854	LOC102180749	102180749
ENSCHIG00000012679	140.528	196.702	65.6285	0.333644	-1.58362	0.0831085	10	89070020	89120120	+	7415	CILP	102183602
ENSCHIG00000017573	248.085	307.534	168.819	0.548942	-0.865274	0.0832091	11	100057087	100229760	+	14841	HMCN2	102183523
ENSCHIG00000022942	471.521	595.048	306.818	0.515618	-0.955625	0.083216	23	22552567	22559384	+	3261	CFB	102175816
ENSCHIG00000015932	2163.67	2398.26	1850.88	0.771757	-0.373781	0.0834807	17	38584279	38771539	+	14971	FAT4	102179034
ENSCHIG00000016026	85.6224	70.3925	105.929	1.50483	0.589603	0.0835782	6	15899962	15906427	-	645	GAR1	102183221
ENSCHIG00000015088	142.12	120.65	170.747	1.41522	0.501031	0.0837068	17	27752922	27775291	-	930	CTSO	102168847
ENSCHIG00000022805	10.8751	16.0646	3.95566	0.246234	-2.0219	0.0839217	12	63386203	63411520	-	975	STOML3	102171164
ENSCHIG00000014472	94.6944	110.857	73.1445	0.65981	-0.599878	0.0842269	4	99841995	99922917	-	5231	SCIN	102187022
ENSCHIG00000010000	142.552	164.27	113.594	0.691509	-0.532181	0.0842602	21	20482347	20515201	-	7863	ANPEP	102185784
ENSCHIG00000008350	6.19058	2.79798	10.714	3.8292	1.93704	0.0843388	2	13106700	13114508	-	1443	MATN1	102174609
ENSCHIG00000012328	325.014	415.317	204.611	0.492661	-1.02133	0.084395	17	11056211	11068350	-	3028	TBX3	102185207
ENSCHIG00000019679	2.61292	0.521831	5.40104	10.3502	3.37158	0.0844107	19	19024570	19033811	+	732	LOC108638256	108638256
ENSCHIG00000012639	6.88994	3.42591	11.5086	3.3593	1.74816	0.0845793	23	21003862	21019209	+	957	LOC102176653	102176653
ENSCHIG00000012289	7.7292	11.2793	2.99573	0.265596	-1.9127	0.0847317	29	18406095	18526432	+	2498	LOC102183296	102183296
ENSCHIG00000017995	85.7091	69.502	107.318	1.54411	0.626772	0.0847545	22	56919254	56925582	+	675	TIMP4	108633348
ENSCHIG00000009261	2.31431	4.05005	0	0	-Inf	0.0848785	25	26371383	26374548	-	1430	ZG16	102168316
ENSCHIG00000010975	179.5	235.645	104.64	0.444055	-1.17119	0.0851006	13	41210702	41212438	-	1737	THBD	102182609
ENSCHIG00000000402	2.78414	4.87224	0	0	-Inf	0.0851874	LWLT01000133.1	15242	58385	-	3044	-	-
ENSCHIG00000018664	1041.6	1159.04	885.018	0.763578	-0.389152	0.0852581	8	59042228	59048046	+	1203	PHF24	102171974
ENSCHIG00000007683	790.577	968.113	553.862	0.572105	-0.805648	0.0852919	4	110161749	110166494	+	4746	SAMD9	102180452
ENSCHIG00000015546	277.582	139.338	461.907	3.31502	1.72902	0.08548	2	73921701	73980157	-	4888	MAP3K19	102172769
ENSCHIG00000023179	8.58022	12.3144	3.60138	0.292453	-1.77372	0.0861093	19	55590997	55596850	-	1890	LOC108638216	108638216
ENSCHIG00000016290	2.28951	4.00663	0	0	-Inf	0.0862461	13	73112834	73124914	-	1872	MATN4	102185758
ENSCHIG00000012512	90.7822	44.6372	152.309	3.41215	1.77068	0.0862535	29	40305278	40312953	+	1287	PPP1R32	102177415
ENSCHIG00000027160	626.513	546.036	733.816	1.3439	0.426423	0.0864566	4	76269177	76385326	+	2882	CCDC146	102188649
ENSCHIG00000014988	3.7551	6.05927	0.682884	0.112701	-3.14943	0.0867037	16	24515848	24546362	-	3452	HHIPL2	102180064
ENSCHIG00000011833	2.28066	3.99115	0	0	-Inf	0.0867416	LWLT01000021.1	44727862	44734881	+	1770	-	-
ENSCHIG00000009736	173.542	227.448	101.667	0.44699	-1.16168	0.0869946	16	58825140	58849218	-	3474	ANGPTL1	102184927
ENSCHIG00000010979	55.6563	72.4884	33.2134	0.458188	-1.12599	0.0873014	6	11910955	11989529	+	5186	ARSJ	102175658
ENSCHIG00000009670	7.26948	3.63451	12.1161	3.33363	1.7371	0.0873834	4	7714756	7716121	-	837	-	-
ENSCHIG00000016355	38.734	47.6355	26.8654	0.563979	-0.826286	0.0876273	11	86217750	86229164	-	654	PQLC3	102187498
ENSCHIG00000026164	279.783	326.694	217.234	0.664946	-0.588691	0.0879029	4	68071294	68136482	+	3128	TES	102182277
ENSCHIG00000018142	202.094	173.808	239.809	1.37974	0.464393	0.0882059	8	62203417	62219837	+	987	-	-
ENSCHIG00000013068	49.4612	34.3408	69.6216	2.02737	1.01961	0.0883656	19	39157755	39180471	-	1353	FBXO47	102177660
ENSCHIG00000025955	59.7199	25.9298	104.773	4.04065	2.01459	0.0885672	9	27946856	27981848	+	2948	-	-
ENSCHIG00000023806	721.783	579.773	911.131	1.57153	0.65217	0.0885847	LWLT01000027.1	39653221	39779281	+	8247	NRK	102186564
ENSCHIG00000018232	25.2827	16.5674	36.9032	2.22746	1.1554	0.0886024	27	29847717	29864973	+	2409	CCDC110	102188559
ENSCHIG00000019345	263.392	297.076	218.479	0.735431	-0.443337	0.0895225	4	42889183	42911717	+	888	BLVRA	102186555
ENSCHIG00000016507	3.02739	5.04186	0.341442	0.0677214	-3.88424	0.0895614	27	23961792	23964467	-	768	-	-
ENSCHIG00000008767	48.5421	28.0715	75.8363	2.70154	1.43378	0.0898552	19	34198163	34214173	-	1554	DRC3	102170458
ENSCHIG00000021651	18.866	24.6306	11.1799	0.453902	-1.13955	0.0900259	21	33306726	33318473	-	1668	LMAN1L	102169058
ENSCHIG00000025890	723.417	824.036	589.259	0.715089	-0.483805	0.0900416	4	71229200	71305140	+	6480	LAMB1	102176661
ENSCHIG00000016384	19.2051	27.3981	8.28102	0.302248	-1.72619	0.090125	4	34319419	34329125	-	1089	WNT16	102191205
ENSCHIG00000006676	11.353	15.685	5.57699	0.355563	-1.49182	0.0903357	15	53312702	53315889	+	504	CD3D	102191154
ENSCHIG00000026143	2.21776	3.88109	0	0	-Inf	0.0903898	23	24020785	24038872	+	4230	LOC102174170	102174170
ENSCHIG00000019857	125.462	147.258	96.4019	0.654647	-0.611211	0.0906071	11	43227413	43265147	+	2712	REL	102169300
ENSCHIG00000024184	275.49	10.0231	629.445	62.7993	5.97268	0.0907801	15	34118220	34123983	-	932	HBBC	102175045
ENSCHIG00000020835	10.749	14.8262	5.31279	0.358339	-1.4806	0.0908618	16	37286339	37326917	+	1844	FMO2	102173676
ENSCHIG00000015630	204.049	176.356	240.974	1.3664	0.450384	0.0908858	1	130593621	130647717	+	2549	DZIP1L	102188258
ENSCHIG00000018531	2.2085	3.86488	0	0	-Inf	0.0909462	3	61504184	61523278	+	1080	DNASE2B	102191199
ENSCHIG00000010793	283.834	247.938	331.696	1.33782	0.41988	0.0910924	7	89297874	89299652	-	1779	LINGO3	102179279
ENSCHIG00000023855	718.564	797.377	613.479	0.769371	-0.378249	0.0911739	14	779201	889258	-	1194	DEPTOR	102177816
ENSCHIG00000022372	14.2046	22.8465	2.68218	0.1174	-3.09049	0.0912249	19	22631106	22636900	+	1489	SERPINF2	102178565
ENSCHIG00000003139	64.7979	52.7522	80.8589	1.53281	0.616176	0.0912342	26	26896262	26913127	-	735	GSTO2	102190488
ENSCHIG00000023277	63.0304	80.9787	39.0992	0.482833	-1.0504	0.0914107	16	66346733	66352704	-	1815	PTGS2	100860905
ENSCHIG00000015921	26.0417	38.2946	9.70439	0.253414	-1.98043	0.0914139	3	111904525	111910579	-	2993	MPZ	102189639
ENSCHIG00000022208	135.779	108.628	171.979	1.5832	0.662842	0.0914718	4	26088564	26112774	-	1269	CPA4	102182474
ENSCHIG00000019392	229.858	119.45	377.067	3.15669	1.65841	0.0915228	26	26927551	27062261	+	5451	CFAP43	102189092
ENSCHIG00000025076	164.805	140.572	197.116	1.40225	0.487742	0.0916229	16	49317248	49318530	+	504	TMEM52	-
ENSCHIG00000018641	24.1351	12.5699	39.5554	3.14684	1.6539	0.0922191	3	29269255	29291577	-	1710	TTC22	102187367
ENSCHIG00000019365	352.03	408.146	277.208	0.679188	-0.558118	0.0922558	21	44535380	44620924	-	4677	BAZ1A	102168864
ENSCHIG00000011759	73.3238	85.8687	56.5973	0.659114	-0.601399	0.0923605	9	19633374	19633532	-	159	PLN	102170148
ENSCHIG00000025723	6.52757	9.73044	2.25708	0.23196	-2.10805	0.0935058	21	68841894	68849604	-	4673	GPR132	102187540
ENSCHIG00000022452	151.618	178.214	116.157	0.651783	-0.617536	0.0939408	24	40155610	40294392	+	2316	ARHGAP28	102172677
ENSCHIG00000019606	42.1496	51.722	29.3865	0.568163	-0.815624	0.0941078	10	66352607	66388591	+	1656	EXD1	102173305
ENSCHIG00000011424	182.215	157.578	215.066	1.36483	0.448716	0.0941227	14	63933125	63965900	-	5198	HAS2	102170334
ENSCHIG00000011515	2680.77	4032.59	878.349	0.217813	-2.19884	0.0942128	19	47734601	47769393	-	1575	GH1	100861230
ENSCHIG00000027171	53.1324	64.0338	38.5972	0.602763	-0.730338	0.0945162	3	112092647	112228397	+	1854	LOC102186356	102186356
ENSCHIG00000017884	247.327	280.442	203.174	0.72448	-0.464983	0.0948662	15	8000879	8003798	+	570	TP53I11	102190055
ENSCHIG00000015313	2.3512	4.1146	0	0	-Inf	0.0949943	15	27787330	27954338	-	7139	LOC102190037	102190037
ENSCHIG00000021703	5.58012	8.54756	1.62355	0.189943	-2.39636	0.0950788	6	11419058	11421043	-	183	-	-
ENSCHIG00000016329	60.6945	49.471	75.6591	1.52936	0.61293	0.0953688	5	115546010	115564911	+	2424	GTSE1	102178054
ENSCHIG00000025990	8.42363	4.628	13.4845	2.91367	1.54284	0.0954813	25	37145100	37154385	+	1659	-	-
ENSCHIG00000017077	174.335	199.071	141.355	0.710076	-0.493955	0.0955005	14	73658326	73686383	-	1201	SLA	102181517
ENSCHIG00000008051	15.3127	20.379	8.55768	0.419926	-1.25179	0.095535	13	1492419	1495879	-	1056	-	-
ENSCHIG00000021982	84.5646	64.3404	111.53	1.73344	0.793637	0.0957636	28	19890531	19906040	+	1859	TACR2	102190490
ENSCHIG00000024137	631.844	534.282	761.927	1.42608	0.512052	0.0961803	6	102977747	102986143	+	1473	DMP1	102188028
ENSCHIG00000024267	3.69548	5.99676	0.62711	0.104575	-3.25739	0.0962798	13	73953785	73955402	+	231	WFDC10A	102177904
ENSCHIG00000026303	57.1016	45.7472	72.2408	1.57913	0.659131	0.0963742	16	19657565	19890864	+	1560	SPATA17	102177357
ENSCHIG00000026086	162.215	139.498	192.504	1.37998	0.464646	0.0966235	13	31410156	31431506	-	1686	HACD1	102183078
ENSCHIG00000018975	86.8805	43.0127	145.371	3.37972	1.7569	0.0969834	5	114749583	114762023	+	2087	RIBC2	102173722
ENSCHIG00000021364	626.843	739.118	477.144	0.645559	-0.631379	0.0970837	15	29358152	29398307	+	1828	P4HA3	102185942
ENSCHIG00000006485	91.8778	107.374	71.2162	0.663253	-0.592368	0.0972241	LWLT01000021.1	10648653	10652035	+	1218	IL2RG	102169656
ENSCHIG00000009478	426.556	377.897	491.435	1.30044	0.379005	0.0973856	2	46424643	46439520	-	1567	NIF3L1	100861375
ENSCHIG00000015804	47.2188	32.1421	67.3212	2.09449	1.0666	0.0973941	2	5783728	5784837	+	1047	-	-
ENSCHIG00000023925	395.099	440.766	334.21	0.758247	-0.399261	0.0975824	5	53854735	53904907	+	3363	LRIG3	102186562
ENSCHIG00000017741	3.71471	6.03041	0.62711	0.103991	-3.26547	0.0978123	19	19012972	19018850	+	984	LOC106503912	106503912
ENSCHIG00000018161	222.63	252.048	183.406	0.727664	-0.458657	0.098011	29	40769484	40787084	-	1421	RAB3IL1	102179169
ENSCHIG00000024052	5.90481	8.87578	1.94352	0.218969	-2.1912	0.0981612	8	103668831	103688929	-	941	TNFSF15	102178448
ENSCHIG00000013471	17.5717	24.7378	8.01682	0.324072	-1.62562	0.0983146	2	121421373	121422443	-	1071	NEUROD1	102169631
ENSCHIG00000026310	282.216	317.375	235.338	0.741514	-0.431454	0.0984156	2	45347940	45353927	-	4414	FZD7	-
ENSCHIG00000019090	9.31135	3.37593	17.2252	5.10237	2.35117	0.0988812	1	95183160	95201426	-	981	TMEM212	-
ENSCHIG00000009511	29.4193	37.0301	19.2717	0.520435	-0.942211	0.0988925	3	110920402	110963644	-	5637	SLAMF1	100861389
ENSCHIG00000014404	101.382	117.324	80.1254	0.682938	-0.550173	0.0990297	LWLT01000021.1	54958225	54991059	+	2729	ASB11	102185910
ENSCHIG00000010311	57.5456	44.2133	75.322	1.7036	0.768589	0.0991914	16	59277642	59338000	+	2783	AXDND1	102182898
ENSCHIG00000026813	41.0492	29.7723	56.085	1.8838	0.913646	0.0993876	16	28114390	28165990	+	387	STUM	102185388
ENSCHIG00000020991	172.516	148.885	204.023	1.37034	0.454538	0.0995592	15	59891485	59900416	+	590	IL18	100861190
ENSCHIG00000014571	384.299	338.571	445.27	1.31514	0.395221	0.0995817	2	94176	118465	-	916	FAM131C	106503610
ENSCHIG00000017504	108.23	89.2097	133.59	1.49748	0.582539	0.0996114	LWLT01000021.1	62162848	62322528	-	5485	STS	102187208
ENSCHIG00000017851	152.772	131.872	180.639	1.3698	0.453968	0.0999769	20	69301131	69307368	-	2626	IRX1	102181239
ENSCHIG00000023228	57.6215	76.8469	31.9876	0.416251	-1.26447	0.0999954	18	58605936	58623351	-	4884	-	-
ENSCHIG00000010603	1776.07	2255.7	1136.57	0.503864	-0.988894	0.100055	25	13980293	14091766	-	8155	MYH11	102177493
ENSCHIG00000018256	53.1349	64.1445	38.4555	0.599514	-0.738134	0.100178	9	74016266	74022213	-	5573	-	-
ENSCHIG00000008429	32.473	1.01819	74.4128	73.0837	6.19148	0.100258	29	13133687	13134055	-	369	LOC102175833	102175833
ENSCHIG00000017568	70.9593	34.828	119.134	3.42064	1.77427	0.100284	2	29421504	29427224	-	1152	CATIP	102176279
ENSCHIG00000017796	98.8651	29.596	191.224	6.46113	2.69179	0.100407	15	34071842	34075735	-	480	LOC102175876	102175876
ENSCHIG00000015229	1687.97	1506.76	1929.59	1.28062	0.356844	0.100412	6	16875466	16895912	+	3287	ETNPPL	102185446
ENSCHIG00000020624	9.74568	13.5438	4.68148	0.345654	-1.5326	0.100927	22	53063464	53065688	-	1020	CCR2	-
ENSCHIG00000022103	8.398	11.9971	3.59917	0.300002	-1.73696	0.100974	18	40292298	40373436	+	5046	PKD1L3	102185392
ENSCHIG00000012728	5.399	8.69612	1.00286	0.115322	-3.11625	0.101013	7	94514298	94544261	+	5342	LOC102179374	102179374
ENSCHIG00000013699	11.409	15.5719	5.85845	0.376219	-1.41036	0.101087	2	9044534	9061362	+	1754	CATSPER4	102171668
ENSCHIG00000014899	188.056	151.25	237.13	1.5678	0.64874	0.101196	18	6179864	6190218	+	3135	NUDT7	102178561
ENSCHIG00000011450	2.05091	3.58909	0	0	-Inf	0.101245	20	31777632	31818259	-	723	CCDC152	102187806
ENSCHIG00000012227	7.74319	11.1684	3.17627	0.284399	-1.81401	0.10148	13	42956897	42966616	+	1156	LOC102187204	102187204
ENSCHIG00000025952	624.896	696.642	529.233	0.759692	-0.396514	0.10165	7	107866396	107892997	-	2097	GFPT2	102170134
ENSCHIG00000019493	2.17341	3.80347	0	0	-Inf	0.101851	26	17936411	17970769	-	2156	HABP2	102181094
ENSCHIG00000013464	23.306	29.6286	14.8759	0.502079	-0.994014	0.101889	11	3540157	3562211	+	2049	CNGA3	102180049
ENSCHIG00000009097	66.1388	98.3498	23.1909	0.2358	-2.08436	0.10191	3	105983380	105989221	-	1175	CRABP2	102174348
ENSCHIG00000025043	5.74071	8.60469	1.92205	0.223373	-2.16248	0.101993	10	16221273	16232597	+	2643	LOC102187597	102187597
ENSCHIG00000024282	146.814	190.584	88.453	0.464115	-1.10745	0.102046	17	24978102	25155234	+	7774	ADGRD1	102175975
ENSCHIG00000007165	2.46069	0.514663	5.05539	9.82271	3.29612	0.102103	13	42567898	42568398	-	501	UCN3	102176053
ENSCHIG00000016271	152.82	197.115	93.7607	0.475665	-1.07198	0.103133	24	25908743	25958342	-	3360	DSG2	102187443
ENSCHIG00000025315	3.08585	5.16507	0.313555	0.0607068	-4.042	0.103149	6	86423906	86424637	-	672	-	-
ENSCHIG00000018021	327.475	265.222	410.479	1.54768	0.630105	0.103253	5	115594667	115755126	-	8133	CELSR1	102179177
ENSCHIG00000026002	459.207	511.72	389.191	0.760555	-0.394875	0.103328	21	24781890	24803502	-	1062	CTSH	102170638
ENSCHIG00000019120	123.27	104.712	148.014	1.41353	0.499307	0.103718	4	15237904	15248901	+	660	CLEC5A	102178791
ENSCHIG00000024121	2.91888	5.10805	0	0	-Inf	0.103972	14	4964422	5000443	+	7656	LOC106502860	106502860
ENSCHIG00000020497	2.43244	4.25677	0	0	-Inf	0.103978	LWLT01000021.1	10190981	10195178	-	2090	LOC108634317	108634317
ENSCHIG00000006701	16.9319	21.9948	10.1812	0.462892	-1.11125	0.104337	9	21863529	21961473	+	1548	FRK	102176125
ENSCHIG00000003835	332.906	233.756	465.107	1.98971	0.992559	0.104457	3	42418992	42524459	-	2451	WDR78	102180715
ENSCHIG00000015917	351.639	310.316	406.735	1.31071	0.390354	0.104515	9	10077770	10237833	-	4811	UBE3D	102175294
ENSCHIG00000012319	16.8935	22.0145	10.0655	0.45722	-1.12904	0.104612	11	2984079	3005673	+	1946	ZAP70	102176695
ENSCHIG00000009728	5220.08	5724.46	4547.57	0.794411	-0.332043	0.10471	2	56434942	56473688	+	2949	STAT1	102189170
ENSCHIG00000009324	2.87744	4.77943	0.341442	0.0714398	-3.80713	0.104741	5	98102248	98107776	-	531	-	-
ENSCHIG00000014941	479.289	557.895	374.479	0.671236	-0.575109	0.104821	16	22700818	22714547	+	4465	C1orf115	102178927
ENSCHIG00000022674	28.572	39.0533	14.5969	0.373768	-1.41978	0.10505	8	69643639	69646535	-	1642	EGR3	106501825
ENSCHIG00000001933	475.147	344.04	649.955	1.88918	0.917763	0.105051	11	72774800	72863679	-	2563	DRC1	102187600
ENSCHIG00000010209	13.8741	8.97189	20.4104	2.27492	1.18582	0.105132	11	29117489	29149717	-	627	STPG4	102180769
ENSCHIG00000025154	11.0076	18.4951	1.02433	0.0553837	-4.1744	0.105206	7	79933788	80048494	+	1860	PRDM6	102176319
ENSCHIG00000023021	2.86006	4.74903	0.341442	0.0718971	-3.79792	0.105629	7	92485795	92487915	+	387	CRB3	102189115
ENSCHIG00000023851	54.5584	43.1491	69.7709	1.61697	0.693296	0.105733	25	24878793	24917201	+	5237	IL21R	102176844
ENSCHIG00000007073	907.883	1061.74	702.747	0.661885	-0.595348	0.105779	LWLT01000683.1	56484	70648	-	2476	BGN	102183219
ENSCHIG00000018550	50.0572	33.497	72.1375	2.15355	1.10672	0.105918	1	99478362	99511668	+	1383	SERPINI2	102186245
ENSCHIG00000024850	159.945	181.566	131.118	0.722151	-0.469627	0.106048	16	60626527	60668379	+	3405	KIAA1614	102184272
ENSCHIG00000013661	34.7336	43.922	22.4825	0.511872	-0.966144	0.106157	1	67948603	67953842	-	228	-	-
ENSCHIG00000011534	1462.91	1208.45	1802.19	1.49132	0.576591	0.106192	12	33000566	33026918	+	1326	EDNRB	102186699
ENSCHIG00000004889	532.518	714.651	289.674	0.405336	-1.30281	0.10635	1	145631356	145651560	+	3165	-	-
ENSCHIG00000025823	32.2565	24.436	42.6838	1.74676	0.804682	0.106489	11	103722240	103754809	+	4666	ADAMTS13	102174580
ENSCHIG00000018055	515.501	427.634	632.657	1.47944	0.565049	0.106573	22	12291062	12325057	+	4613	TTC21A	102185787
ENSCHIG00000012315	66.8165	78.7519	50.9026	0.646367	-0.629575	0.106747	14	73803412	73833440	+	1868	WISP1	102180950
ENSCHIG00000025393	9.21546	12.9461	4.24132	0.327615	-1.60993	0.106748	7	92763442	92774187	-	1728	SH2D3A	102187209
ENSCHIG00000024595	126.365	168.275	70.4863	0.418877	-1.2554	0.10706	3	100016216	100027961	+	5180	ADAMTSL4	102186074
ENSCHIG00000022827	57.0786	37.8773	82.6804	2.18285	1.12621	0.107219	19	56268228	56295732	-	3090	KIF19	102175059
ENSCHIG00000026263	548.808	780.537	239.837	0.307272	-1.70241	0.107409	16	506914	516484	-	4964	FMOD	102183621
ENSCHIG00000013326	737.719	615.343	900.888	1.46404	0.549955	0.107707	22	48585001	48662008	-	13077	DNAH1	102173136
ENSCHIG00000019098	85.2415	70.3482	105.099	1.49398	0.579166	0.107727	16	48001206	48100128	+	5677	MEGF6	-
ENSCHIG00000025647	4413.02	5729.35	2657.91	0.463912	-1.10808	0.107797	4	108820558	108856519	-	3387	COL1A2	-
ENSCHIG00000017844	73.0801	50.3507	103.386	2.05331	1.03795	0.108413	25	18908229	18919058	+	1317	ANKS4B	100861335
ENSCHIG00000012378	11.7548	15.8825	6.25125	0.393594	-1.34522	0.108845	LWLT01000027.1	17201995	17225766	+	3709	SH2D1A	102171584
ENSCHIG00000019969	20.6832	28.7691	9.90214	0.344194	-1.53871	0.108964	LWLT01000092.1	15704	18147	-	985	-	-
ENSCHIG00000009721	530.163	586.634	454.869	0.775388	-0.367009	0.109044	22	51433325	51454985	+	657	SHISA5	102190001
ENSCHIG00000006125	3.5813	5.75511	0.682884	0.118657	-3.07513	0.1092	9	21398953	21404832	-	1535	FAM26D	102173659
ENSCHIG00000017990	8.56631	4.84399	13.5294	2.79303	1.48183	0.109311	23	16108209	16109246	+	1005	PPP1R3G	108633538
ENSCHIG00000019718	4.82592	7.42104	1.36577	0.18404	-2.44191	0.109325	11	7077033	7109390	+	4473	IL18RAP	102188865
ENSCHIG00000019080	63.3108	83.6159	36.2374	0.433379	-1.2063	0.109445	19	36740050	36757788	-	1483	NGFR	102190168
ENSCHIG00000025434	1.9668	0.260915	4.24132	16.2556	4.02286	0.109494	1	144419612	144422154	-	709	LOC108636551	108636551
ENSCHIG00000010429	221.37	248.275	185.496	0.747141	-0.420548	0.109513	23	44032325	44174443	-	5721	BMP5	102183277
ENSCHIG00000016852	168.906	116.388	238.93	2.05287	1.03765	0.109622	2	117047741	117495823	-	3019	PDE11A	102175531
ENSCHIG00000003854	109.741	125.867	88.2392	0.701051	-0.512408	0.109731	7	49679602	49745906	-	2395	AFAP1L1	102172062
ENSCHIG00000018973	82.4219	108.099	48.1862	0.445761	-1.16566	0.109944	29	28426907	28434891	+	1415	SOLD1	100860888
ENSCHIG00000012218	18.6025	12.7693	26.3801	2.06591	1.04678	0.110078	11	92677178	92695273	-	1158	LHX6	102169303
ENSCHIG00000005141	27.237	20.2551	36.5462	1.80429	0.851434	0.110136	12	72477069	72498208	+	828	CCDC122	102177637
ENSCHIG00000023260	6.73778	9.83261	2.61136	0.265581	-1.91277	0.110363	10	56699170	56705011	+	892	FBXL22	102170151
ENSCHIG00000005944	55.2667	72.4206	32.3949	0.447316	-1.16063	0.110402	19	42982711	42983313	+	603	ARL4D	102175328
ENSCHIG00000014664	311.11	205.415	452.036	2.2006	1.1379	0.110415	3	95312380	95527658	-	5673	SPAG17	102178684
ENSCHIG00000019066	30.4862	44.9128	11.2507	0.250501	-1.99711	0.110625	19	55171975	55190017	-	4410	-	-
ENSCHIG00000017480	159.847	180.609	132.163	0.731763	-0.450552	0.110869	2	117892267	117899582	-	669	FKBP7	102173789
ENSCHIG00000014975	55.3303	29.6217	89.6084	3.02509	1.59698	0.110953	1	68129508	68141664	-	1869	ROPN1	102191557
ENSCHIG00000012232	2.36555	4.13971	0	0	-Inf	0.111043	LWLT01000021.1	20214936	20255785	-	7131	-	-
ENSCHIG00000009421	14.6663	8.5252	22.8544	2.6808	1.42267	0.111092	23	18100301	18100711	+	411	-	-
ENSCHIG00000026243	2.92743	4.88302	0.319974	0.0655279	-3.93175	0.111473	23	35644218	35660094	+	2828	KCNK17	102185792
ENSCHIG00000015726	144.283	185.272	89.6322	0.483787	-1.04756	0.111502	5	99469765	99513933	-	6397	CD163	102183943
ENSCHIG00000010308	6.67613	9.73916	2.5921	0.266152	-1.90968	0.111662	10	76575591	76576037	+	447	LOC106502530	106502530
ENSCHIG00000018106	5.22033	7.92439	1.61492	0.203791	-2.29484	0.11208	8	85010689	85014288	-	1363	BARX1	-
ENSCHIG00000018318	5027.81	5511.75	4382.55	0.795129	-0.33074	0.112088	22	21368792	21690576	-	8200	ITPR1	102188092
ENSCHIG00000005671	33.3343	41.47	22.4867	0.542241	-0.882994	0.112146	4	45851570	45866496	-	2140	STEAP1	102177954
ENSCHIG00000015324	2.02521	3.54411	0	0	-Inf	0.112216	3	107538963	107543209	-	1071	-	-
ENSCHIG00000015497	50.9204	40.9572	64.2046	1.5676	0.648557	0.112287	19	38255380	38261124	-	1149	LRRC46	102172479
ENSCHIG00000013138	631.213	560.744	725.171	1.29323	0.370979	0.112379	7	61348599	61451040	+	1833	KLHL3	102181774
ENSCHIG00000026674	2.90423	4.84243	0.319974	0.0660772	-3.9197	0.112662	19	40346618	40364212	-	2085	TNS4	102189708
ENSCHIG00000008314	930.465	1023.65	806.216	0.787589	-0.344485	0.112697	8	65513313	65748806	+	7240	LOC102177239	102177239
ENSCHIG00000025265	45.6505	57.1387	30.3329	0.530864	-0.913587	0.112833	11	45406136	45410574	-	429	C2orf40	102180322
ENSCHIG00000013401	27.188	11.7413	47.7835	4.06968	2.02492	0.11288	17	9978040	9987834	-	927	CFAP73	102186329
ENSCHIG00000025701	47.1369	22.6051	79.8461	3.53222	1.82058	0.11296	3	88535820	88540903	+	579	PIFO	102180094
ENSCHIG00000007211	86.8631	108.246	58.352	0.539067	-0.891464	0.113007	16	79086392	79112731	-	2076	LMOD1	102170047
ENSCHIG00000006644	104.269	127.458	73.3494	0.575479	-0.797165	0.113186	19	42517026	42522203	+	2292	LOC102168295	102168295
ENSCHIG00000018060	1.35756	0	3.16764	Inf	Inf	0.11323	6	101810709	101810983	-	255	-	-
ENSCHIG00000016965	22.4354	12.1241	36.1839	2.98445	1.57747	0.113401	22	52977070	53007570	+	2612	LTF	100861194
ENSCHIG00000022711	91.3091	105.777	72.0193	0.680863	-0.554563	0.113528	15	39992337	39996498	+	3454	ADM	102178091
ENSCHIG00000014793	1546.47	1751.19	1273.51	0.727226	-0.459524	0.113606	2	4990087	5067397	-	13448	HSPG2	102188640
ENSCHIG00000008088	1.35206	0	3.1548	Inf	Inf	0.113842	3	17709704	17710630	+	927	LOC102182372	102182372
ENSCHIG00000011944	3.65347	1.28627	6.80974	5.29418	2.40441	0.113964	13	58731400	58732833	-	504	LOC102178461	102178461
ENSCHIG00000013082	130.318	80.1395	197.224	2.461	1.29925	0.114094	1	156938550	157000181	-	3111	EFHB	102183830
ENSCHIG00000017427	19.9131	12.7128	29.5135	2.32155	1.21509	0.114181	11	72709940	72727611	-	652	C2orf70	102187054
ENSCHIG00000016775	11.3272	15.4497	5.83057	0.37739	-1.40587	0.114424	5	106269505	106365423	+	3160	B4GALNT3	102172522
ENSCHIG00000014497	217.557	245.725	179.999	0.732522	-0.449056	0.115085	5	25402426	25422564	+	3487	ITGA5	102176587
ENSCHIG00000016141	4.83249	7.72081	0.98139	0.12711	-2.97585	0.115086	3	7287030	7345822	+	5766	MROH2A	102173993
ENSCHIG00000007208	53.1282	37.9318	73.3901	1.93479	0.952176	0.115218	18	11846956	11867843	+	1932	DNAAF1	102184273
ENSCHIG00000014217	66.9133	85.0925	42.6745	0.501508	-0.995656	0.115476	6	89589037	89591998	+	1981	LOC102182395	102182395
ENSCHIG00000015909	95.9862	66.5252	135.267	2.03333	1.02384	0.115526	3	17924654	17992533	+	3747	CFAP57	102181833
ENSCHIG00000025009	233.805	204.523	272.847	1.33407	0.41583	0.11564	2	34420528	34508140	-	4258	-	-
ENSCHIG00000009529	558.479	680.153	396.247	0.582585	-0.779459	0.115905	20	34991781	35050806	+	6424	DAB2	102191558
ENSCHIG00000024943	12.6414	16.83	7.05652	0.419282	-1.25401	0.115953	2	43740347	43767498	-	3069	ICOS	102179712
ENSCHIG00000021822	60.781	72.2755	45.4549	0.628911	-0.669072	0.116033	8	68892755	68900970	-	5437	DOK2	102168348
ENSCHIG00000010136	183.885	140.71	241.452	1.71595	0.779006	0.116033	25	2382128	2402398	+	4242	LOC108633902	108633902
ENSCHIG00000024834	4.46193	1.84435	7.95204	4.31157	2.10821	0.116035	13	62315680	62320301	+	690	BPIFA1	102186779
ENSCHIG00000019444	3.41663	5.50877	0.62711	0.113838	-3.13494	0.116269	11	104641237	104645012	+	1717	LOC102179574	102179574
ENSCHIG00000015495	351.598	311.35	405.264	1.30164	0.380326	0.116431	6	102513238	102542942	-	1854	KLHL8	102186289
ENSCHIG00000026054	39.0156	30.9057	49.8288	1.61229	0.689108	0.116516	18	35755834	35785277	-	2187	TERB1	102175429
ENSCHIG00000021305	5200.8	5834.51	4355.87	0.746569	-0.421652	0.116523	8	110417456	110447805	+	2661	GSN	102180225
ENSCHIG00000015827	6.67523	10.2401	1.92205	0.187699	-2.41351	0.116835	23	38106240	38132248	-	2931	RAB44	102190563
ENSCHIG00000017734	563.536	503.724	643.285	1.27706	0.352824	0.117049	23	43672442	43858894	-	1023	HMGCLL1	102178959
ENSCHIG00000015818	123.428	141.204	99.7279	0.706269	-0.501711	0.117155	25	36961399	36964119	+	615	C7orf61	102182467
ENSCHIG00000000345	54.7225	66.4396	39.0997	0.5885	-0.764885	0.117321	LWLT01000036.1	204430	216638	-	1065	ADPRHL1	102184735
ENSCHIG00000004171	23.2514	29.3655	15.0994	0.514188	-0.959631	0.117652	10	92980736	92981374	+	639	ZBED3	106502509
ENSCHIG00000001906	972.427	861.066	1120.91	1.30177	0.380475	0.117896	LWLT01000122.1	420	21397	-	5084	MICALL2	106503986
ENSCHIG00000025946	347.589	307.342	401.252	1.30556	0.384665	0.117925	11	21057529	21060313	+	558	MORN2	102179954
ENSCHIG00000026985	212.267	244.202	169.687	0.694863	-0.5252	0.118015	18	46706388	46717353	+	1080	FXYD5	102186512
ENSCHIG00000010282	10.0214	13.8443	4.92421	0.355685	-1.49133	0.118094	5	73308061	73345374	+	1688	LOC102172041	102172041
ENSCHIG00000026069	220.806	247.069	185.79	0.751977	-0.41124	0.118742	18	40244495	40250745	-	1208	LOC102176354	102176354
ENSCHIG00000010494	798.606	961.683	581.169	0.604325	-0.726604	0.119014	1	36960573	37029405	-	2712	PROS1	102191271
ENSCHIG00000011987	22.8501	13.0702	35.8899	2.74593	1.45729	0.1191	16	63322257	63323411	-	1128	APOBEC4	102186792
ENSCHIG00000011081	48.4531	58.4219	35.1613	0.601851	-0.732522	0.119142	18	5741230	5889764	-	3844	ADAMTS18	102177826
ENSCHIG00000027179	3.35337	5.35623	0.682884	0.127493	-2.97151	0.119166	7	48371692	48383868	-	723	MYOZ3	102187317
ENSCHIG00000014471	2607.27	2946.67	2154.73	0.731243	-0.451577	0.11941	16	62679415	62797933	+	4827	LAMC1	102170256
ENSCHIG00000026624	10.5772	14.8427	4.8899	0.329449	-1.60187	0.119509	4	54819575	54830905	+	816	AQP1	102185242
ENSCHIG00000011237	29.6787	44.1246	10.4175	0.236094	-2.08257	0.119513	19	44049311	44062553	+	2883	MEIOC	102188974
ENSCHIG00000016916	135.598	70.5987	222.264	3.14828	1.65456	0.119615	18	52860108	52864683	+	1267	LOC102185494	102185494
ENSCHIG00000010331	1862.31	1672.06	2115.97	1.26549	0.339698	0.119674	2	51353354	51611824	+	12537	DNAH7	102169141
ENSCHIG00000013691	439.079	551.951	288.583	0.522843	-0.935551	0.119725	25	36827036	36831854	-	1356	PCOLCE	102181355
ENSCHIG00000025945	353.804	405.086	285.428	0.70461	-0.505104	0.119762	1	121554606	121575836	+	3200	PLSCR1	102175526
ENSCHIG00000012736	74.4037	97.6527	43.4051	0.444484	-1.1698	0.119963	12	8173167	8398845	-	1491	ITGBL1	102179491
ENSCHIG00000018011	42.809	33.216	55.5996	1.67388	0.743196	0.120067	1	56911287	56918784	+	2595	-	-
ENSCHIG00000016137	428.647	498.347	335.714	0.673654	-0.56992	0.120301	1	66617231	66641532	-	2635	PARP9	102187626
ENSCHIG00000017631	69.7656	57.7645	85.7671	1.48477	0.570242	0.120429	26	41248031	41260190	+	543	-	-
ENSCHIG00000023778	87.3783	129.405	31.3431	0.24221	-2.04567	0.120519	17	9788422	9810695	+	2130	LOC102186893	102186893
ENSCHIG00000022901	5.21383	7.86471	1.67932	0.213526	-2.22751	0.120988	18	9228473	9260508	+	2191	BCO1	102179507
ENSCHIG00000016627	762.104	838.859	659.764	0.786502	-0.346478	0.121163	9	90578110	90605459	-	6390	THBS2	102179674
ENSCHIG00000024023	136.927	155.399	112.298	0.722639	-0.468653	0.121513	7	83559892	83718948	-	1836	3-Mar	102186006
ENSCHIG00000024548	173.92	152.29	202.761	1.33141	0.412954	0.121616	22	11650141	11690927	+	1855	XYLB	102175995
ENSCHIG00000018579	76.7882	108.996	33.844	0.310506	-1.68731	0.122093	6	117171456	117174266	+	999	SPON2	108636248
ENSCHIG00000025559	226.455	178.028	291.025	1.63472	0.709039	0.122248	16	50585626	50732127	-	4239	FHAD1	102175230
ENSCHIG00000016727	80.6226	62.9905	104.132	1.65314	0.72521	0.122846	26	26728640	26843462	-	5897	CFAP58	102170849
ENSCHIG00000015160	2.02432	3.54255	0	0	-Inf	0.122874	21	54504986	54535286	-	2239	TGM5	102179888
ENSCHIG00000021234	59.2026	75.5718	37.3771	0.49459	-1.01569	0.123062	26	34804276	34840528	+	1013	PDLIM1	102172031
ENSCHIG00000007543	2.71358	4.51359	0.313555	0.069469	-3.84749	0.123206	10	14971057	15000231	-	1485	LRRC74A	102176800
ENSCHIG00000024734	164.006	196.415	120.795	0.615002	-0.701337	0.123376	19	33749216	33750820	+	768	MFAP4	102190636
ENSCHIG00000009651	3.4763	5.60838	0.633529	0.112961	-3.1461	0.12339	14	80119188	80147402	+	5190	-	-
ENSCHIG00000005349	371.273	413.138	315.453	0.763553	-0.3892	0.12371	LWLT01000021.1	46585488	46637761	-	3320	PTCHD1	102190115
ENSCHIG00000018423	3183.28	2880.09	3587.53	1.24563	0.316875	0.123734	3	96956986	96988240	+	2116	PHGDH	102178128
ENSCHIG00000009392	9882.57	8925.8	11158.3	1.25011	0.32206	0.123855	9	23868109	23884417	-	5485	MARCKS	108636721
ENSCHIG00000017110	193.824	217.829	161.818	0.742867	-0.428823	0.12388	27	32138856	32390626	-	4270	-	-
ENSCHIG00000020553	108.258	70.5712	158.508	2.24607	1.1674	0.123939	17	18025800	18045621	+	2063	LRRC43	102178846
ENSCHIG00000025784	2.00997	3.51745	0	0	-Inf	0.124001	2	7153211	7183099	-	2857	IL22RA1	102178497
ENSCHIG00000000019	172954	157096	194098	1.23554	0.305145	0.124169	MT	7016	7699	+	684	COX2	1485859
ENSCHIG00000008577	181.169	229.712	116.443	0.50691	-0.9802	0.124387	4	70562818	70572288	+	1041	SFRP4	102178141
ENSCHIG00000002106	328.391	273.897	401.049	1.46424	0.550148	0.124421	6	115986023	115987322	+	300	C4orf48	102186201
ENSCHIG00000003679	8.01633	13.0574	1.29494	0.0991734	-3.3339	0.124498	16	79321899	79334025	+	1383	LAD1	102184988
ENSCHIG00000006664	7448.48	6741.59	8391.01	1.24466	0.315756	0.124662	12	13259546	13307433	+	3462	DZIP1	102188058
ENSCHIG00000007371	228.511	255.619	192.366	0.75255	-0.410141	0.125255	4	8629579	8663050	+	2344	EZH2	102190101
ENSCHIG00000021436	321.179	357.555	272.678	0.762619	-0.390967	0.125477	16	66985651	67121466	-	1281	KCNK2	102179222
ENSCHIG00000012367	162.759	187.457	129.828	0.692576	-0.529955	0.125482	5	112915400	112919181	+	539	TSPO	102191504
ENSCHIG00000000713	28.3935	35.0561	19.51	0.556538	-0.845448	0.125572	25	39887929	39888483	+	555	-	-
ENSCHIG00000024815	602.96	661.702	524.638	0.792861	-0.33486	0.125646	18	53479456	53495268	+	1372	PVR	102185861
ENSCHIG00000024279	10.0633	3.73674	18.4987	4.95049	2.30757	0.12594	6	25862102	25890184	+	1328	LOC102177153	102177153
ENSCHIG00000020627	326.986	249.115	430.815	1.72938	0.790259	0.126266	19	24859972	24873326	-	1274	TEKT1	102189792
ENSCHIG00000006379	3.4126	5.50172	0.62711	0.113984	-3.13309	0.126307	26	30664876	30693124	+	1389	CPN1	102180453
ENSCHIG00000008856	10.4577	14.3952	5.20766	0.361765	-1.46688	0.126745	20	18575255	18686965	+	6595	DEPDC1B	102182912
ENSCHIG00000003722	6.73887	9.84894	2.5921	0.263186	-1.92585	0.126806	15	31943639	31950757	-	5468	LOC102169116	102169116
ENSCHIG00000015874	73.2683	61.6263	88.7909	1.4408	0.526866	0.127092	5	86652601	86680173	+	2126	LOC102171310	102171310
ENSCHIG00000017846	152.879	133.524	178.687	1.33824	0.420339	0.127679	6	113803216	114109867	+	953	-	-
ENSCHIG00000009894	542.813	483.428	621.992	1.28663	0.363595	0.127679	2	131649544	131650563	+	1020	GPR17	102175064
ENSCHIG00000016970	12.9815	8.37323	19.1259	2.28417	1.19167	0.127896	14	81295622	81297077	+	606	SCX	108637538
ENSCHIG00000024226	94.8031	57.0604	145.127	2.54339	1.34675	0.127978	12	73610572	73624092	-	4429	FAM216B	102176617
ENSCHIG00000022374	845.706	758.495	961.989	1.26829	0.342881	0.128033	LWLT01000021.1	28302756	28332088	-	588	LOC108634360	108634360
ENSCHIG00000022007	4.97458	7.50396	1.60208	0.213498	-2.22771	0.128183	13	53114038	53114819	+	576	LKAAEAR1	108637371
ENSCHIG00000010791	3.81562	0.286025	8.52175	29.7938	4.89694	0.128246	22	51634595	51636448	-	498	MAP34-B	100861275
ENSCHIG00000026757	48.071	57.2042	35.8934	0.62746	-0.672404	0.128455	17	65805759	65855214	-	1142	TMEM154	102188161
ENSCHIG00000024223	4.96345	7.40562	1.70721	0.230529	-2.11698	0.128534	3	105609421	105614105	+	1188	TMEM79	102177674
ENSCHIG00000025168	18.8025	27.7553	6.86552	0.247359	-2.01532	0.128577	8	83811683	83823272	-	5345	OMD	102169007
ENSCHIG00000017174	124.909	85.4852	177.474	2.07608	1.05386	0.128768	14	62210401	62218411	+	659	EFCAB1	102177541
ENSCHIG00000019405	390.124	454.501	304.288	0.669499	-0.578847	0.129045	15	2420687	2434294	-	1449	SERPING1	102181884
ENSCHIG00000022128	30.1211	21.1783	42.0448	1.98528	0.989344	0.129057	12	70834676	70923688	+	4629	-	-
ENSCHIG00000019303	115.467	131.417	94.2005	0.716806	-0.480345	0.129552	18	35908373	35919396	+	1915	CES2	102175705
ENSCHIG00000017045	55354.9	49982.4	62518.3	1.25081	0.322857	0.129561	20	37536650	37618247	-	6066	SLC1A3	102171550
ENSCHIG00000025038	5.63451	8.38184	1.97141	0.2352	-2.08804	0.129623	13	12369935	12400145	+	4180	GATA3	102172821
ENSCHIG00000016340	1.93802	3.39153	0	0	-Inf	0.129905	24	61996145	62008967	+	3246	SERPINB13	-
ENSCHIG00000019255	4.47474	6.85959	1.29494	0.188779	-2.40523	0.129943	15	20057917	20066806	+	318	-	-
ENSCHIG00000015187	67.3926	44.4585	97.9713	2.20366	1.1399	0.130074	8	75600528	75672302	+	5141	DNAI1	102170421
ENSCHIG00000012733	537.043	593.196	462.171	0.77912	-0.360082	0.130554	10	37923175	37943933	-	2723	SHF	102179288
ENSCHIG00000022221	5.92796	8.65057	2.2978	0.265624	-1.91254	0.130559	3	104700703	104705129	-	1737	MUC1	102190921
ENSCHIG00000013044	1602.64	1774.32	1373.72	0.774223	-0.369178	0.130753	1	143099916	143111206	-	4469	SIK1	102191654
ENSCHIG00000024276	85.7215	99.4775	67.3802	0.677341	-0.562045	0.13076	29	6931107	6997591	+	1423	RAB38	102183040
ENSCHIG00000019445	33.5731	24.3623	45.854	1.88217	0.912396	0.131034	1	117938724	117959309	+	2537	ANKUB1	108636910
ENSCHIG00000022381	431.578	488.586	355.567	0.727748	-0.458489	0.131102	11	103765638	103772608	-	1524	SLC2A6	102175135
ENSCHIG00000011779	281.542	248.243	325.941	1.31299	0.392857	0.13116	10	49205288	49294153	-	1482	MNS1	102184346
ENSCHIG00000019357	145.087	167.46	115.258	0.688271	-0.538952	0.131184	11	9958938	9964778	+	2160	DQX1	102170607
ENSCHIG00000014167	568.235	507.929	648.643	1.27704	0.352798	0.131557	5	108420351	108428229	+	942	PDXP	102180199
ENSCHIG00000006042	79.307	93.8885	59.865	0.637617	-0.649237	0.131682	23	38157766	38159684	-	486	CDKN1A	102179898
ENSCHIG00000011992	90.7657	104.752	72.1179	0.688466	-0.538542	0.131782	15	31788577	31790441	-	642	IL18BP	102170251
ENSCHIG00000018594	10.5808	14.324	5.58983	0.390243	-1.35755	0.13189	23	20055651	20059596	+	966	-	-
ENSCHIG00000000368	18.3856	12.557	26.157	2.08306	1.05871	0.131984	LWLT01000027.1	6861744	6863099	+	1305	SOX3	108634434
ENSCHIG00000016268	2519.63	2234.44	2899.89	1.29782	0.376086	0.131997	5	83419838	83509207	+	2190	CASC1	102172974
ENSCHIG00000016728	187.534	163.534	219.534	1.34244	0.424857	0.131999	8	110743323	110750752	+	540	ADI1	102181302
ENSCHIG00000023428	301.31	342.047	246.994	0.722105	-0.469719	0.132384	11	67084121	67340546	+	1723	ANTXR1	102174753
ENSCHIG00000010547	246.018	217.421	284.148	1.3069	0.386153	0.13249	18	54499124	54525152	-	1653	NOVA2	102191643
ENSCHIG00000010100	1.9075	3.33812	0	0	-Inf	0.132542	3	21775745	21781462	-	984	PDZK1IP1	102173629
ENSCHIG00000024511	182.383	213.385	141.048	0.661003	-0.597271	0.132585	18	11963133	11974180	+	612	WFDC1	-
ENSCHIG00000006548	5.52413	8.13074	2.04865	0.251964	-1.98871	0.132695	5	93700049	93700726	+	678	SMCO3	108636045
ENSCHIG00000021677	7.28254	10.3156	3.23847	0.313939	-1.67144	0.132961	7	67146345	67151195	-	2128	MISP	102183316
ENSCHIG00000014966	471.538	421.322	538.493	1.2781	0.354006	0.133107	10	18633571	18650828	-	2827	DCAF4	102180857
ENSCHIG00000014813	184.564	227.242	127.659	0.561775	-0.831935	0.133231	19	40320361	40330549	+	777	IGFBP4	100860812
ENSCHIG00000011749	21.6366	27.0295	14.446	0.534453	-0.903865	0.133288	5	98049305	98059034	+	3697	KLRK1	102183941
ENSCHIG00000025437	22.0929	12.0156	35.5294	2.95694	1.5641	0.13346	9	89359018	89372342	+	1512	CCR6	102187225
ENSCHIG00000021401	244.029	164.618	349.909	2.12557	1.08785	0.133488	4	32346813	32427186	+	5637	IQUB	102187293
ENSCHIG00000010661	23.0926	29.6547	14.3431	0.48367	-1.0479	0.133492	LWLT01003715.1	12852	13884	-	1033	-	-
ENSCHIG00000017136	3681.59	4244.51	2931.04	0.690548	-0.534186	0.133975	19	51486271	51606135	-	15027	RNF213	102174427
ENSCHIG00000023431	22.524	16.1513	31.0211	1.92066	0.9416	0.134211	19	46738081	46820186	-	3036	10-Mar	102171190
ENSCHIG00000016698	98.4244	78.6456	124.796	1.58682	0.666136	0.134315	4	26041197	26060463	-	1371	CPA5	102182943
ENSCHIG00000021831	615.654	550.804	702.122	1.27472	0.350182	0.134328	18	50677152	50694845	-	777	BLVRB	102187796
ENSCHIG00000012747	40.7612	48.8849	29.9296	0.612246	-0.707816	0.134502	7	90225394	90236287	-	1894	TBXA2R	102177975
ENSCHIG00000008846	239.004	209.208	278.731	1.33232	0.413938	0.134609	14	73308090	73382763	-	3078	LRRC6	102184451
ENSCHIG00000024603	162.784	192.594	123.037	0.638843	-0.646467	0.134626	22	51319014	51329356	+	2399	SLC26A6	102187722
ENSCHIG00000012265	407.132	491.704	294.37	0.598674	-0.740158	0.134827	7	49116950	49120634	-	2205	SLC26A2	102183319
ENSCHIG00000016971	127.811	76.4176	196.335	2.56924	1.36134	0.134828	3	110113783	110136097	-	1650	CFAP45	102188271
ENSCHIG00000019693	2.69941	4.46788	0.341442	0.0764214	-3.70988	0.135009	26	35493542	35526857	-	1672	LOC102185739	102185739
ENSCHIG00000021903	88.3591	101.978	70.2007	0.688391	-0.5387	0.135081	16	3108921	3126447	-	603	RAB7B	102173110
ENSCHIG00000017658	126.079	109.727	147.88	1.34771	0.430509	0.135302	5	40938451	41026978	-	3020	C12orf40	102184224
ENSCHIG00000019193	263.466	319.924	188.188	0.588226	-0.765556	0.135349	9	57535768	57632829	-	2548	MOXD1	102191334
ENSCHIG00000009603	443.584	489.329	382.59	0.781868	-0.355003	0.135562	19	42446135	42447685	+	567	RAMP2	102189616
ENSCHIG00000001690	3.86046	1.26513	7.32088	5.78665	2.53273	0.135642	16	43004739	43034728	-	1418	CA6	102175605
ENSCHIG00000020727	10.7269	5.19914	18.0973	3.48082	1.79943	0.135655	3	51248806	51274553	+	2110	LHX8	102168878
ENSCHIG00000026808	178.912	155.982	209.486	1.34301	0.425469	0.135783	18	50634388	50652374	-	7782	PRX	102187522
ENSCHIG00000023418	201.436	225.401	169.483	0.75192	-0.411349	0.135892	3	54556148	54656177	+	5271	GIPC2	102175081
ENSCHIG00000002155	17.7539	23.6505	9.89173	0.418246	-1.25758	0.136035	15	47375337	47458615	+	8658	OTOG	102188960
ENSCHIG00000016050	469.835	642.945	239.021	0.371759	-1.42756	0.136059	21	23559190	23931341	-	7883	ADAMTSL3	102191376
ENSCHIG00000026550	187.013	252.46	99.7512	0.395116	-1.33965	0.136204	23	2723516	2867147	+	1497	BMP6	100860793
ENSCHIG00000023166	82.2201	95.6016	64.378	0.673398	-0.570468	0.136299	3	100515341	100518647	-	1038	TMOD4	102176002
ENSCHIG00000010374	34.6369	43.4677	22.8626	0.525969	-0.92695	0.136504	23	18227064	18227474	+	411	LOC106503499	106503499
ENSCHIG00000008682	580.846	517.339	665.521	1.28643	0.363374	0.136876	LWLT01000036.1	620431	642599	+	1512	UPF3A	102186132
ENSCHIG00000011540	215.772	241.666	181.246	0.749987	-0.415063	0.137192	10	89261674	89276169	+	801	RASL12	102182040
ENSCHIG00000020436	290.735	245.91	350.502	1.42533	0.511293	0.137522	7	90935159	90946090	-	2018	PLIN5	102171595
ENSCHIG00000027115	115.527	130.909	95.0191	0.725843	-0.462271	0.137643	7	31228608	31315244	-	826	LOC102187402	102187402
ENSCHIG00000026315	797.027	703.535	921.683	1.31007	0.389647	0.137817	21	63951761	63981025	+	2219	CYP46A1	102178217
ENSCHIG00000018071	99.3759	113.308	80.7996	0.713097	-0.48783	0.137871	7	20460148	20493579	-	674	POLR3G	102178067
ENSCHIG00000016451	6.95202	10.2558	2.54695	0.248342	-2.0096	0.137947	16	54830584	54903772	+	6584	TNN	102181229
ENSCHIG00000000357	45.0297	53.876	33.2347	0.616873	-0.696954	0.137999	24	8232660	8523871	-	5961	CCDC102B	102168784
ENSCHIG00000016749	46.5762	33.2226	64.3809	1.93786	0.954466	0.138105	21	67017553	67020486	+	303	LBHD2	108638504
ENSCHIG00000007574	1464.55	1594.74	1290.97	0.809514	-0.304873	0.138179	2	10824696	10826589	+	330	ATP5IF1	102175910
ENSCHIG00000017847	186.186	163.372	216.605	1.32584	0.406907	0.138233	17	9941777	9950970	+	1424	IQCD	102189334
ENSCHIG00000010402	689.352	617.101	785.686	1.27319	0.348447	0.138318	10	76356114	76361896	+	870	LOC102176691	102176691
ENSCHIG00000018073	98.6834	112.682	80.019	0.710133	-0.493839	0.138349	25	33092026	33111715	-	1647	-	-
ENSCHIG00000024280	180.66	202.406	151.666	0.749315	-0.416355	0.13838	15	26874592	26886642	+	2793	LRRC32	102176712
ENSCHIG00000007953	652.887	722.951	559.468	0.773867	-0.369842	0.138491	12	70294307	70354895	+	4271	LCP1	102181402
ENSCHIG00000013388	38.1376	45.7607	27.9734	0.611298	-0.710053	0.138497	5	55311399	55318305	+	2127	ARHGAP9	102188476
ENSCHIG00000010401	891.996	1125.94	580.076	0.515195	-0.956809	0.138536	10	74512950	74514548	+	1599	CHRM5	102168455
ENSCHIG00000021842	13.5825	23.059	0.947083	0.0410721	-4.6057	0.138742	24	25976355	26008273	-	2964	DSG3	102183117
ENSCHIG00000002547	241.835	211.39	282.43	1.33606	0.417988	0.13902	9	9501430	9502692	+	1263	TPBG	102173936
ENSCHIG00000004814	6.70088	11.4705	0.341442	0.0297671	-5.07014	0.139138	16	52734763	52741906	+	1230	-	-
ENSCHIG00000013490	73.8371	59.7111	92.6718	1.552	0.634132	0.139253	4	112872934	112893638	+	879	C7orf57	102182939
ENSCHIG00000022670	4.15094	1.7798	7.31247	4.1086	2.03865	0.139427	11	56261329	56265487	+	2331	LOC102168459	102168459
ENSCHIG00000010567	1148.79	1024.08	1315.07	1.28415	0.360814	0.139428	11	106187488	106192894	+	1764	ENTPD2	102183153
ENSCHIG00000017433	1.82649	3.19636	0	0	-Inf	0.139959	24	62260089	62276060	+	1346	LOC102181552	102181552
ENSCHIG00000026267	8.56815	11.7811	4.28426	0.363656	-1.45935	0.13997	7	105054146	105055970	-	1047	LPAR2	102187119
ENSCHIG00000007774	7.36085	10.5009	3.17406	0.302264	-1.72612	0.14021	22	17594805	17603403	+	1176	OXTR	102185124
ENSCHIG00000024673	1144.1	1252.76	999.219	0.797614	-0.326237	0.140659	23	21489172	21496068	-	1083	LOC102188814	102188814
ENSCHIG00000023420	159.707	139.024	187.283	1.34713	0.429885	0.140731	25	25813496	25819509	-	1759	CD19	102180277
ENSCHIG00000019141	89.1194	73.7397	109.626	1.48666	0.572071	0.141334	LWLT01000021.1	19623571	19623936	-	366	-	-
ENSCHIG00000015571	332.833	372.036	280.563	0.754128	-0.407119	0.141381	4	83723860	84277059	-	3721	SEMA3A	102182192
ENSCHIG00000016918	48.4624	39.1058	60.9378	1.55828	0.639955	0.141548	6	96019524	96199179	+	402	-	-
ENSCHIG00000020202	45.7699	72.5277	10.093	0.13916	-2.84518	0.141733	11	78974027	79141063	+	1216	OSR1	102177170
ENSCHIG00000023872	20.5092	26.0533	13.1171	0.503473	-0.990014	0.141847	18	53922274	53934243	+	903	LOC102169696	102169696
ENSCHIG00000019946	225.98	251.908	191.41	0.759843	-0.396227	0.142064	3	71541420	71551408	-	879	F3	102178131
ENSCHIG00000007351	20.1908	26.0083	12.4341	0.478082	-1.06467	0.142454	18	47312961	47314576	-	495	HSPB6	102172571
ENSCHIG00000019382	429.304	472.575	371.608	0.786348	-0.346761	0.142711	19	50189542	50195442	+	1793	DUS1L	102188705
ENSCHIG00000021116	17.2336	22.0365	10.8298	0.491449	-1.02489	0.143128	7	97024425	97030385	+	2253	PALM3	102174379
ENSCHIG00000014945	110.267	84.5436	144.565	1.70995	0.773954	0.14343	15	29624185	29636828	-	1296	DNAJB13	102184171
ENSCHIG00000009780	1456.63	1324.16	1633.25	1.23342	0.302669	0.143912	8	83005345	83129918	-	2831	CDC14C	102189036
ENSCHIG00000023246	394.177	434.601	340.279	0.782968	-0.352974	0.144252	7	69849951	69897310	-	3547	NLRP3	102173382
ENSCHIG00000011558	127.6	110.383	150.556	1.36394	0.447775	0.144339	11	46089862	46111488	-	2425	CKAP2L	102178547
ENSCHIG00000010045	78.1897	66.2889	94.0575	1.4189	0.504776	0.144373	22	47053000	47075876	+	1842	CHDH	102174168
ENSCHIG00000021319	1582.95	2155.66	819.334	0.380085	-1.3956	0.144613	19	36105609	36122283	+	4803	COL1A1	100860828
ENSCHIG00000006217	367.69	330.298	417.546	1.26415	0.338168	0.14463	29	27743830	27794937	+	3160	CCDC15	102182948
ENSCHIG00000015460	3792.25	3449.93	4248.67	1.23152	0.300445	0.144933	29	40701323	40737304	+	1335	FADS2	102171133
ENSCHIG00000001357	54.7258	64.3369	41.9111	0.651432	-0.618313	0.144973	5	9537946	9710831	+	6738	OTOGL	102187192
ENSCHIG00000013639	352.638	243.818	497.73	2.0414	1.02956	0.145055	15	52576349	52580194	+	585	CCDC153	102175780
ENSCHIG00000010410	42.4711	34.3061	53.3577	1.55534	0.637232	0.145173	4	106935085	106939204	+	568	-	-
ENSCHIG00000016591	27.42	21.0778	35.8763	1.70209	0.767306	0.145257	4	21256273	21308200	+	1829	LOC102175184	102175184
ENSCHIG00000020488	29.7846	22.4599	39.5508	1.76095	0.816358	0.145293	LWLT01000263.1	32607	36415	-	1816	LOC102174647	102174647
ENSCHIG00000023709	646.657	715.628	554.696	0.775117	-0.367515	0.145565	1	66646777	66655897	+	4337	DTX3L	102172763
ENSCHIG00000024113	9.26856	12.7459	4.63212	0.36342	-1.46029	0.145638	14	94407128	94410261	-	2657	OOEP	102180236
ENSCHIG00000015544	354.567	453.786	222.275	0.489824	-1.02967	0.145719	1	35895723	36304923	+	5881	EPHA3	102190819
ENSCHIG00000025956	160.157	198.774	108.668	0.546691	-0.871203	0.145871	5	95264410	95286883	-	3661	EMP1	108636055
ENSCHIG00000024071	2.97085	4.96383	0.313555	0.0631679	-3.98466	0.146167	6	89600668	89603733	+	392	LOC102182683	102182683
ENSCHIG00000022964	17.1289	12.2569	23.6248	1.92746	0.9467	0.14619	2	130227820	130232802	-	1128	MSTN	100860887
ENSCHIG00000010354	1400.29	1265.56	1579.93	1.2484	0.320084	0.146455	5	26112543	26120615	+	959	ATP5G2	102168606
ENSCHIG00000017316	223.759	197.551	258.702	1.30954	0.389065	0.146565	3	61930077	62014948	-	4701	LPAR3	102186820
ENSCHIG00000017689	5264.38	6061.46	4201.61	0.693169	-0.528721	0.146872	3	99144787	99147253	-	1176	TXNIP	102183379
ENSCHIG00000012794	28.5373	22.213	36.9698	1.66433	0.734943	0.146975	7	58609812	58612766	-	2490	PCDHA2	102186588
ENSCHIG00000013704	196.187	124.733	291.459	2.33667	1.22445	0.147157	1	115796411	115818856	-	1465	AADAC	102189713
ENSCHIG00000011335	8.12557	11.3126	3.8762	0.342645	-1.54521	0.147283	19	50434240	50443339	-	2784	GCGR	102180535
ENSCHIG00000011006	1983.54	2167.14	1738.74	0.802322	-0.317747	0.147309	27	12081868	12123544	+	2828	FGFR1	102180282
ENSCHIG00000024748	716.363	781.951	628.911	0.804285	-0.314222	0.147352	4	109380402	109384975	-	222	GNG11	102186081
ENSCHIG00000015503	6.20699	9.63012	1.64281	0.17059	-2.55139	0.14749	5	27431064	27455438	+	4485	KRT80	102185152
ENSCHIG00000017052	700.658	769.477	608.898	0.791314	-0.337677	0.147893	27	12569830	12604350	-	4033	ADGRA2	102178880
ENSCHIG00000024809	1.87522	3.28164	0	0	-Inf	0.148248	29	39078701	39115648	-	1813	PAG12	100861207
ENSCHIG00000024938	1.87522	3.28164	0	0	-Inf	0.148248	18	64385926	64392900	-	1038	-	-
ENSCHIG00000016136	338.572	378.975	284.702	0.751243	-0.412648	0.148345	8	62968444	63015735	-	7610	TBC1D2	102171975
ENSCHIG00000025883	632.78	743.27	485.461	0.653143	-0.614529	0.148661	8	11385661	11431805	+	2829	DDX58	102183788
ENSCHIG00000009914	33.3148	25.4821	43.7585	1.71722	0.780077	0.148765	9	60317672	60352444	+	3188	MYB	102171339
ENSCHIG00000003414	71.6133	82.8699	56.6044	0.683052	-0.549933	0.149047	26	27778472	27778737	+	177	USMG5	102184872
ENSCHIG00000019588	136.907	157.942	108.859	0.689231	-0.536941	0.149321	15	2514569	2545040	+	1727	SLC43A1	102181062
ENSCHIG00000019401	29.802	23.2376	38.5544	1.65914	0.730432	0.149579	23	19650970	19657710	-	672	GPX6	102168676
ENSCHIG00000017849	1.86087	3.25653	0	0	-Inf	0.1496	19	41242772	41247047	-	1176	LOC102176457	102176457
ENSCHIG00000005059	170.363	149.397	198.317	1.32745	0.408662	0.149829	LWLT01000021.1	27656250	27850008	+	2259	EFHC2	102179555
ENSCHIG00000019657	40.0559	47.5266	30.0951	0.633227	-0.659205	0.149974	21	31684694	31729608	+	2332	PSTPIP1	102187808
ENSCHIG00000020142	19.3269	28.8003	6.69582	0.232492	-2.10475	0.150189	6	89335259	89340420	+	3613	CXCL8	102178438
ENSCHIG00000020592	6.16032	8.85259	2.57063	0.290382	-1.78398	0.150398	7	21992656	21993330	-	370	-	-
ENSCHIG00000016453	31096.7	28376.4	34723.8	1.22368	0.291232	0.150456	9	76398642	76808876	-	26406	SYNE1	102189759
ENSCHIG00000017889	285.076	314.517	245.82	0.781578	-0.355538	0.150469	3	101786181	101790055	-	294	S100A10	102189922
ENSCHIG00000025501	137.832	103.044	184.216	1.78775	0.838146	0.150521	11	49958212	50004016	-	1848	-	-
ENSCHIG00000000420	165.157	140.11	198.554	1.41713	0.502977	0.150613	24	4262319	4297079	+	2018	FBXO15	102179667
ENSCHIG00000016240	2401.5	2184.27	2691.14	1.23205	0.301066	0.150911	22	52132509	52144319	+	1710	CSPG5	102172494
ENSCHIG00000008233	196.267	330.423	17.3926	0.0526373	-4.24777	0.150939	7	47633300	47694334	+	13044	FAT2	102191697
ENSCHIG00000025596	14.4053	18.6605	8.7318	0.467929	-1.09564	0.151003	LWLT01000027.1	12891106	12917397	+	2043	FRMD7	102186194
ENSCHIG00000025204	703.573	639.749	788.672	1.23278	0.30192	0.151044	27	29810119	29838977	+	2134	PDLIM3	100861269
ENSCHIG00000000109	1980.91	1793.59	2230.67	1.24369	0.314623	0.151218	24	35902315	35924427	-	1361	ENOSF1	102171830
ENSCHIG00000024723	1.84384	3.22672	0	0	-Inf	0.151232	14	20321519	20331310	+	2054	ODF1	102172645
ENSCHIG00000018169	231.942	196.59	279.077	1.41959	0.50547	0.151366	10	14493947	14503063	-	1959	SAMD15	102171432
ENSCHIG00000011929	39.6765	47.1154	29.7579	0.631596	-0.662927	0.151418	16	39163572	39176097	-	4907	TNFSF18	102179032
ENSCHIG00000021502	14.498	19.0514	8.42687	0.442324	-1.17682	0.151634	7	95435205	95445115	-	4561	SPC24	102186856
ENSCHIG00000023341	31.5176	38.2975	22.4777	0.586924	-0.768755	0.151674	2	29002672	29008683	+	1623	PRKAG3	100861301
ENSCHIG00000007647	662.477	597.191	749.525	1.25508	0.327784	0.151802	3	40679629	40769207	+	799	AK4	102182275
ENSCHIG00000011365	32.3653	25.0436	42.1276	1.68217	0.750325	0.152076	11	102363154	102372902	+	537	SPACA9	102178283
ENSCHIG00000022816	13.8241	18.6563	7.38108	0.395634	-1.33776	0.152248	3	7354369	7528671	-	11954	LOC102190288	102190288
ENSCHIG00000020433	58.6288	71.0542	42.0615	0.591964	-0.756419	0.152612	6	111154574	111176489	+	1143	BST1	102169848
ENSCHIG00000016319	2496.01	2719.23	2198.39	0.808463	-0.306747	0.152627	11	19423173	19447790	-	1637	EIF2AK2	102171521
ENSCHIG00000012300	3.37137	1.24683	6.2041	4.97592	2.31496	0.152768	3	14242207	14243762	+	1503	LOC108633171	108633171
ENSCHIG00000017276	6.46525	9.32994	2.64566	0.283567	-1.81824	0.152915	11	14029966	14092155	-	4141	XDH	100861280
ENSCHIG00000004247	38.4004	62.3527	6.46409	0.10367	-3.26993	0.153129	25	27280616	27299363	+	3828	ITGAX	102180910
ENSCHIG00000010123	175.723	236.28	94.9806	0.401984	-1.31479	0.153265	21	21601491	21604496	-	366	NMB	102173972
ENSCHIG00000019872	635.829	717.92	526.375	0.733195	-0.447731	0.153603	LWLT01000021.1	31919000	32184007	-	8743	SRPX	102182860
ENSCHIG00000011772	2.60464	4.31813	0.319974	0.0741	-3.75438	0.153758	26	14959233	14978566	-	1811	PNLIPRP2	102185709
ENSCHIG00000015469	16.1944	20.7107	10.1726	0.491175	-1.02569	0.153883	14	80478087	80485206	-	465	GML	102174759
ENSCHIG00000024727	337.584	396.481	259.054	0.653385	-0.613996	0.154117	13	74768377	74853937	-	1809	SLC13A3	102185757
ENSCHIG00000014789	1179.17	1070.49	1324.08	1.2369	0.306729	0.154496	19	5280942	5310816	-	1035	MMD	102176260
ENSCHIG00000020697	1.80964	3.16687	0	0	-Inf	0.154595	10	96098835	96102689	-	1611	-	-
ENSCHIG00000023424	1974.14	2141.01	1751.66	0.818151	-0.289562	0.155353	7	96663301	96667007	+	2287	DNAJB1	102172345
ENSCHIG00000016322	425.572	382.027	483.632	1.26596	0.340234	0.155404	24	61578207	61771481	-	1803	BCL2	100861254
ENSCHIG00000016323	158.388	234.674	56.6742	0.241502	-2.04989	0.155503	9	20580255	20703812	+	6960	ROS1	102171244
ENSCHIG00000016688	10.957	14.4733	6.26851	0.433108	-1.2072	0.155538	19	14157063	14167744	+	4681	CCL5	102171272
ENSCHIG00000001765	158.082	176.499	133.526	0.756526	-0.402539	0.155546	11	36356225	36356686	-	462	-	-
ENSCHIG00000019506	225.505	157.549	316.112	2.00644	1.00464	0.15569	25	18590599	18823942	-	12231	DNAH3	102188822
ENSCHIG00000026346	2.57594	4.26792	0.319974	0.0749719	-3.73751	0.155732	1	157367662	157383070	-	3445	LOC102184668	102184668
ENSCHIG00000013055	7.0917	9.89796	3.35001	0.338455	-1.56296	0.155805	18	46172381	46174330	-	1878	-	-
ENSCHIG00000009037	2094.4	1907.95	2343	1.22802	0.296337	0.155868	14	12792461	12807783	-	5144	TP53INP1	102184356
ENSCHIG00000014150	546.784	725.698	308.232	0.424739	-1.23535	0.155892	1	141200459	141228802	+	2142	MX2	108636422
ENSCHIG00000025554	73.1123	90.0529	50.5249	0.561058	-0.833779	0.155952	8	85652929	85895516	+	3403	ROR2	102168539
ENSCHIG00000014309	91.3925	50.9672	145.293	2.85071	1.51132	0.155977	20	38211274	38230079	+	1640	CAPSL	102174600
ENSCHIG00000018772	565.132	512.118	635.817	1.24155	0.312137	0.155977	6	4844551	5103995	+	3141	PRDM5	102189934
ENSCHIG00000017858	3829.24	4858.23	2457.26	0.505794	-0.983379	0.155984	2	10300596	10306204	-	2970	IFI6	102185230
ENSCHIG00000008795	166.792	196.857	126.704	0.643637	-0.635682	0.156373	7	102077407	102083207	+	5098	KLF2	106502263
ENSCHIG00000012112	19.5135	14.4712	26.2365	1.81302	0.858392	0.156409	23	18259838	18260149	-	312	-	-
ENSCHIG00000017050	7311.51	6312.24	8643.87	1.36938	0.453524	0.156462	5	118409489	118433005	-	3397	MLC1	102182859
ENSCHIG00000014797	1.79012	3.13272	0	0	-Inf	0.156568	11	72058696	72080414	-	1720	TRIM54	102181133
ENSCHIG00000009725	269.939	298.883	231.347	0.774039	-0.369522	0.156628	28	31206339	31553738	-	3334	BICC1	102172691
ENSCHIG00000025791	543.629	489.528	615.763	1.25787	0.330983	0.156752	15	38251530	38331533	-	1422	STK33	102183618
ENSCHIG00000015721	1037.51	1132.67	910.643	0.803982	-0.314764	0.156907	6	69071416	69470734	-	3713	SCFD2	102170682
ENSCHIG00000027271	7.67588	3.52105	13.2156	3.75332	1.90817	0.156926	1	151709021	151746214	-	1416	-	-
ENSCHIG00000023849	115.492	131.29	94.4284	0.719237	-0.475461	0.157142	3	11107963	11129932	-	2301	COL8A2	102191758
ENSCHIG00000009363	873.193	776.871	1001.62	1.2893	0.366593	0.157191	13	25174162	25206046	-	771	ENKUR	102171620
ENSCHIG00000010855	237.802	267.343	198.414	0.74217	-0.430179	0.157237	13	69539940	69552338	+	2771	LPIN3	102182420
ENSCHIG00000027077	520.989	396.692	686.718	1.73111	0.7917	0.157489	20	38338812	38530069	-	5238	SPEF2	102175524
ENSCHIG00000005720	30.2633	23.4042	39.4087	1.68383	0.751746	0.157576	23	18213188	18213598	-	411	LOC108633408	108633408
ENSCHIG00000026008	35.4573	60.5299	2.02718	0.0334906	-4.9001	0.157687	6	86488239	86499265	+	1245	AMBN	102172340
ENSCHIG00000012128	66.1399	90.9376	33.0763	0.363726	-1.45908	0.158299	21	58140949	58145801	-	632	LOC106503930	106503930
ENSCHIG00000021379	23.6491	29.0196	16.4885	0.568183	-0.815573	0.158596	4	13791462	13806647	+	2975	EPHA1	102183848
ENSCHIG00000019906	8.01766	11.0755	3.94061	0.355796	-1.49088	0.159008	27	10561365	10574741	-	1902	IDO1	102184119
ENSCHIG00000027014	4.2882	6.53315	1.29494	0.198211	-2.33489	0.159085	8	103011899	103024021	-	1050	AMBP	102176238
ENSCHIG00000023540	53.9879	44.4296	66.7323	1.50198	0.586863	0.159091	15	108469	147640	-	2423	-	-
ENSCHIG00000026878	148.713	166.388	125.146	0.752133	-0.410941	0.159133	19	37942394	37991468	+	930	-	-
ENSCHIG00000025269	294.951	325.803	253.815	0.779043	-0.360225	0.159469	9	12569389	12582828	-	549	HINT3	102180671
ENSCHIG00000001541	75.5942	98.557	44.9771	0.456356	-1.13177	0.159902	5	73032835	73050434	-	6228	LOC102170968	102170968
ENSCHIG00000024756	73.0324	44.5366	111.027	2.49294	1.31785	0.160061	18	27024863	27048291	+	4414	DRC7	102171643
ENSCHIG00000014732	13.7017	5.83574	24.1896	4.14508	2.0514	0.16025	19	16904036	16917904	-	4368	SPACA3	100860900
ENSCHIG00000012557	3.57014	6.00776	0.319974	0.0532601	-4.2308	0.160329	18	46676160	46677499	+	243	-	-
ENSCHIG00000024484	285.198	314.974	245.496	0.779416	-0.359534	0.160373	5	82258501	82322598	-	3100	SSPN	102171222
ENSCHIG00000019903	32.8295	43.8613	18.1204	0.413131	-1.27533	0.160626	19	43286593	43292314	-	3077	SOST	102185686
ENSCHIG00000026743	36.3397	49.0815	19.3506	0.394255	-1.3428	0.160892	1	34233100	34252816	-	4116	POU1F1	100860809
ENSCHIG00000026865	299.033	267.218	341.452	1.2778	0.353667	0.161038	18	67059984	67064133	-	1595	A1BG	102171459
ENSCHIG00000021212	145.342	180.137	98.9498	0.549304	-0.864323	0.161243	13	51720791	51727450	+	2577	CPXM1	102186410
ENSCHIG00000018994	1061.3	969.142	1184.18	1.22188	0.289105	0.161341	4	48940960	49058778	+	2414	MPP6	102174999
ENSCHIG00000009065	182.642	152.123	223.335	1.46812	0.553968	0.161396	15	75756379	75785882	+	2198	CFAP300	102175044
ENSCHIG00000008559	28.2359	20.333	38.7732	1.90691	0.931235	0.161413	3	86252825	86256421	-	513	C1orf194	102171750
ENSCHIG00000016636	49.9085	75.1958	16.192	0.21533	-2.21538	0.161423	3	88700011	88712946	-	1915	OVN	100861227
ENSCHIG00000016428	2.92641	1.06877	5.40325	5.05558	2.33788	0.161537	LWLT01001456.1	16697	20442	-	474	-	-
ENSCHIG00000015941	179.631	199.444	153.214	0.768206	-0.380435	0.161657	7	94697621	94706906	+	1599	ICAM1	102181113
ENSCHIG00000006681	244.212	208.618	291.671	1.39811	0.48348	0.16189	15	47320277	47369647	-	3715	USH1C	106502887
ENSCHIG00000008793	2.48977	4.11712	0.319974	0.077718	-3.68561	0.161909	17	32649693	32650122	-	402	-	-
ENSCHIG00000009839	163.576	221.825	85.911	0.387293	-1.3685	0.161988	3	77833659	77927217	+	6185	LOC102175177	102175177
ENSCHIG00000021286	1787.53	2015.09	1484.11	0.736499	-0.441244	0.162135	19	52609192	52633630	+	2542	LGALS3BP	102177374
ENSCHIG00000024947	74.9724	88.51	56.9222	0.643116	-0.636849	0.162214	19	28035195	28071034	-	2289	PIK3R6	102172481
ENSCHIG00000012015	75.8063	87.357	60.4054	0.691478	-0.532245	0.162619	14	52006818	52011838	+	917	-	-
ENSCHIG00000024216	467.603	511.51	409.059	0.799709	-0.322453	0.162643	26	8247866	8321899	+	2791	CHST15	102179262
ENSCHIG00000018125	31.1828	39.2707	20.399	0.519444	-0.944959	0.162764	8	103038799	103046153	-	1902	KIF12	102177163
ENSCHIG00000023753	102391	94091.5	113456	1.20581	0.27	0.163148	19	44250914	44258927	-	1494	GFAP	102190069
ENSCHIG00000021184	46.5473	38.1525	57.7403	1.51341	0.597802	0.163468	3	27161307	27179381	-	696	COA7	102183751
ENSCHIG00000021209	819.259	740.289	924.551	1.24891	0.320665	0.16367	7	104429412	104440277	-	1002	CERS1	102189571
ENSCHIG00000007749	120.658	136.508	99.5244	0.729071	-0.455868	0.163811	7	97230776	97251753	-	3571	ZSWIM4	102174646
ENSCHIG00000018669	2.46376	4.0716	0.319974	0.0785867	-3.66957	0.163849	19	47729408	47732167	-	1794	LOC108638229	108638229
ENSCHIG00000021785	1659.33	1479.87	1898.61	1.28295	0.359467	0.164092	1	116356114	116359117	+	1041	P2RY12	-
ENSCHIG00000011215	8.23404	4.40743	13.3362	3.02584	1.59734	0.164102	7	15814156	15867928	-	2188	FAM81B	102181120
ENSCHIG00000018393	3479.64	3774.04	3087.11	0.817985	-0.289853	0.164331	13	76881548	77104818	-	6619	ZNFX1	102189600
ENSCHIG00000023862	6.01577	9.10698	1.89417	0.207991	-2.26541	0.164391	26	30830049	30901011	-	4674	ABCC2	102179626
ENSCHIG00000015925	130.719	114.201	152.742	1.33748	0.41952	0.164467	3	110635266	110660264	+	2124	VANGL2	102182554
ENSCHIG00000011698	99.9629	86.4416	117.991	1.36498	0.448882	0.16447	26	32848164	32857378	-	990	ANKRD2	102173710
ENSCHIG00000012851	627.943	687.119	549.042	0.799049	-0.323644	0.164485	3	104512214	104517900	-	1752	SHC1	102170926
ENSCHIG00000008530	119.822	146.678	84.013	0.572772	-0.803968	0.16546	9	62000108	62004084	+	2978	SLC35D3	102172447
ENSCHIG00000016308	69.5657	80.6555	54.7793	0.679176	-0.558142	0.165655	2	118212525	118243703	-	7065	-	-
ENSCHIG00000008083	8.43992	14.0435	0.968551	0.0689682	-3.85793	0.165841	12	15471786	15660700	-	7267	LOC102180841	102180841
ENSCHIG00000025069	178.378	216.715	127.263	0.587237	-0.767986	0.165875	4	79845969	79911032	+	6553	CD36	100860958
ENSCHIG00000016072	4.36877	2.16265	7.31026	3.38023	1.75712	0.165894	1	141963776	141982831	+	1188	-	-
ENSCHIG00000023216	2178.3	2375.74	1915.04	0.806082	-0.311001	0.166134	5	56557904	56570708	-	3333	ESYT1	102172515
ENSCHIG00000027118	21.6599	27.0394	14.4871	0.535778	-0.900293	0.166182	7	38576553	38586851	-	3344	PTTG1	102183062
ENSCHIG00000012710	7344.51	6713.34	8186.08	1.21938	0.286142	0.166297	22	34955256	35069659	+	3969	LRIG1	102191189
ENSCHIG00000012069	2.13544	0.528632	4.27784	8.09228	3.01655	0.166399	19	26142849	26143182	-	294	-	-
ENSCHIG00000022772	848.249	741.012	991.231	1.33767	0.419724	0.166732	LWLT01000021.1	60957425	61133352	+	2067	ANOS1	102190597
ENSCHIG00000021724	159.064	177.886	133.967	0.753108	-0.409071	0.166763	29	35789571	35814167	+	5612	ADAMTS15	102187842
ENSCHIG00000021533	11.0781	15.3052	5.44198	0.355564	-1.49182	0.166951	22	11317290	11336924	+	2717	VILL	102184204
ENSCHIG00000000205	1733.89	1582.69	1935.5	1.22292	0.290324	0.16702	28	18897117	18988784	-	5318	PALD1	102170488
ENSCHIG00000019848	340.744	392.263	272.051	0.693544	-0.527941	0.167064	2	102014453	102074159	-	3504	IFIH1	102183188
ENSCHIG00000021895	3.09343	4.93835	0.633529	0.128287	-2.96255	0.167197	5	99181542	99240651	-	4476	LOC102181491	102181491
ENSCHIG00000012025	541.594	592.573	473.622	0.799265	-0.323255	0.167489	21	68761777	68794735	-	12139	AHNAK2	102188806
ENSCHIG00000022435	1047.01	1134.29	930.648	0.82047	-0.285477	0.167523	21	32626748	32661224	+	7810	CSPG4	102189905
ENSCHIG00000020048	251.422	291.512	197.97	0.679115	-0.558272	0.167838	17	1704123	1710037	-	1053	SLC35E4	102170260
ENSCHIG00000004366	16.9201	21.4831	10.8362	0.504407	-0.987339	0.167859	29	9292484	9293596	+	1113	CCDC89	102189007
ENSCHIG00000024246	23.9059	31.4582	13.8362	0.439827	-1.18499	0.167947	23	22010512	22159603	-	2816	LOC102185917	102185917
ENSCHIG00000012401	5848.25	5366	6491.25	1.2097	0.274648	0.168077	10	76692302	76692808	-	507	LOC102173852	102173852
ENSCHIG00000017787	787.281	715.408	883.112	1.23442	0.30383	0.168145	7	93459032	93459839	-	210	RPS28	102176316
ENSCHIG00000001972	306.936	274.792	349.794	1.27294	0.348168	0.168473	15	16798241	16799554	-	1314	FJX1	106502906
ENSCHIG00000019788	416.513	334.669	525.638	1.57062	0.651336	0.16881	2	9127428	9143241	-	1526	UBXN11	102170563
ENSCHIG00000024322	172.818	148.727	204.94	1.37796	0.462532	0.168883	4	59459250	59656903	-	2668	AOAH	102189546
ENSCHIG00000016541	725.836	870.858	532.473	0.611435	-0.70973	0.169014	1	135199508	135246994	-	5116	LOC102172488	102172488
ENSCHIG00000014236	2.62033	4.35041	0.313555	0.0720748	-3.79436	0.169028	5	101218003	101274720	+	4313	-	-
ENSCHIG00000025317	1.67438	2.93016	0	0	-Inf	0.169145	6	25945280	25987902	+	4557	LOC102176872	102176872
ENSCHIG00000010517	203.666	143.715	283.601	1.97336	0.980652	0.169157	20	67785008	67970785	-	6770	ADAMTS16	102180970
ENSCHIG00000013518	796.048	720.453	896.841	1.24483	0.315948	0.16931	4	56380345	56421498	+	1899	FKBP9	102170482
ENSCHIG00000022104	584.991	529.548	658.915	1.2443	0.315331	0.169311	4	45699534	45777862	-	7445	CFAP69	102179161
ENSCHIG00000020385	59.6544	47.8276	75.4235	1.57699	0.657171	0.169671	18	231721	368413	+	1557	DCDC2	102170011
ENSCHIG00000014996	35.9356	28.8142	45.4308	1.57668	0.656889	0.169702	2	7378340	7431220	-	1008	STPG1	102177944
ENSCHIG00000026083	37.889	24.8627	55.2575	2.22251	1.15219	0.169736	16	59601071	59608922	+	638	FAM163A	102187249
ENSCHIG00000011599	12.2891	6.33981	20.2216	3.18962	1.67338	0.170128	2	2674393	2682610	-	870	-	-
ENSCHIG00000011617	37.6384	30.3493	47.3572	1.56041	0.641921	0.170205	LWLT01000021.1	54128063	54172771	-	1913	GRPR	102177147
ENSCHIG00000023933	93.6573	117.365	62.0464	0.52866	-0.919588	0.170524	5	93891527	93979441	+	1696	PLBD1	108636052
ENSCHIG00000021504	170.499	189.362	145.349	0.767571	-0.381628	0.170808	8	70129280	70160367	-	1630	LOC102175959	102175959
ENSCHIG00000008078	3522.69	3210.34	3939.16	1.22702	0.295165	0.170935	8	76881431	76962878	-	4317	KIF27	102177627
ENSCHIG00000011849	85.2743	73.0518	101.571	1.3904	0.475499	0.17098	23	18488782	18489207	-	426	-	-
ENSCHIG00000019446	128.379	160.32	85.7911	0.535123	-0.902057	0.170981	25	9443379	9485957	+	3421	CIITA	102172509
ENSCHIG00000023913	141.876	159.079	118.939	0.747674	-0.419518	0.171244	18	46607104	46625855	+	1394	HPN	102188889
ENSCHIG00000012192	2050.43	1788.27	2399.96	1.34205	0.424444	0.171275	8	86755291	86861895	-	6812	SYK	102174120
ENSCHIG00000014347	12.2807	16.1262	7.1534	0.443589	-1.1727	0.171576	16	67089	67992	-	783	LOC102186707	102186707
ENSCHIG00000019058	26.794	32.5985	19.0547	0.584525	-0.774663	0.171655	4	6254870	6263681	+	3971	LOC108635825	108635825
ENSCHIG00000019555	252.353	189.668	335.932	1.77115	0.82469	0.171745	18	22202637	22251223	+	6683	MYLK3	102181980
ENSCHIG00000016274	382.863	346.38	431.506	1.24576	0.317026	0.171903	15	65870857	66033569	-	1248	-	-
ENSCHIG00000026887	1.64849	2.88487	0	0	-Inf	0.172179	1	4099746	4127324	+	1184	CLDN8	-
ENSCHIG00000019821	6.16199	8.86364	2.55979	0.288797	-1.79187	0.172271	16	58524301	58548279	+	6461	TEX35	102184645
ENSCHIG00000016254	73.1125	89.3549	51.456	0.575861	-0.796207	0.172275	20	2338549	2350314	-	1353	KCNMB1	102185781
ENSCHIG00000010191	3.17232	5.31158	0.319974	0.0602409	-4.05311	0.172724	3	2250	32191	-	2880	-	-
ENSCHIG00000016166	3.00184	4.75715	0.661416	0.139036	-2.84647	0.172764	29	42269342	42319223	-	1727	-	-
ENSCHIG00000002110	5.53408	8.01921	2.22056	0.276905	-1.85254	0.173263	25	9798307	9798966	-	660	SOCS1	106503587
ENSCHIG00000021518	6.70638	9.54895	2.91628	0.305404	-1.71121	0.1733	19	47759118	47790226	-	5475	SCN4A	102177748
ENSCHIG00000025360	215.036	313.938	83.1676	0.264917	-1.91639	0.173635	2	31148968	31180231	-	2418	IGFBP2	102175172
ENSCHIG00000017699	17.7887	12.4245	24.941	2.00741	1.00533	0.173763	3	3232713	3240973	-	996	ERFE	106501993
ENSCHIG00000013481	127.818	142.701	107.974	0.756644	-0.402314	0.173859	19	55208824	55243122	-	4159	LLGL2	102173503
ENSCHIG00000024189	287.414	257.453	327.363	1.27155	0.346586	0.173907	3	20991828	21012774	+	1155	NSUN4	102175734
ENSCHIG00000005737	1695.98	1839.11	1505.14	0.818406	-0.289111	0.173907	26	40263440	40264885	-	1446	IFIT5	-
ENSCHIG00000020169	2273.15	2081.41	2528.8	1.21495	0.280895	0.174184	14	42833076	42833477	+	402	LOC102175871	102175871
ENSCHIG00000017885	118.364	102.828	139.078	1.35253	0.435659	0.174212	23	19576246	19619537	-	1655	ZSCAN23	102174713
ENSCHIG00000000336	60.8888	50.1979	75.1433	1.49694	0.582018	0.174245	LWLT01000259.1	22330	28567	-	2021	LOC102187765	102187765
ENSCHIG00000025363	18.3431	13.6826	24.5572	1.79478	0.843806	0.174768	11	92633988	92668453	+	993	MORN5	102169020
ENSCHIG00000019958	1968.36	2132.12	1750	0.820777	-0.284938	0.175105	15	60285355	60310601	+	6256	PPP2R1B	102170070
ENSCHIG00000017015	447.039	488.887	391.243	0.800274	-0.321434	0.175448	11	103928183	103984610	-	2790	SARDH	102176539
ENSCHIG00000014715	3322.41	3036.3	3703.9	1.21987	0.286732	0.175507	LWLT01000306.1	12501	34612	-	1299	LOC102169371	102169371
ENSCHIG00000021426	39.7161	32.5695	49.2448	1.51199	0.596451	0.175556	5	23010159	23011261	-	942	-	-
ENSCHIG00000015521	2958.86	3253.44	2566.1	0.788734	-0.342389	0.175685	3	68890768	69052752	-	6464	TGFBR3	102169722
ENSCHIG00000022147	222.626	198.469	254.835	1.28401	0.360653	0.175756	16	47772329	47777838	+	714	C1orf174	102182715
ENSCHIG00000017247	118.673	87.3795	160.398	1.83565	0.876287	0.176118	16	48729109	48759237	+	7484	TTC34	-
ENSCHIG00000019569	59.2787	39.6865	85.4016	2.15191	1.10561	0.176391	4	69234309	69303329	-	1549	ASZ1	102180009
ENSCHIG00000024828	1.92749	3.3731	0	0	-Inf	0.176462	4	7197221	7200394	+	492	-	-
ENSCHIG00000022657	225.962	202.042	257.856	1.27625	0.351911	0.176557	18	57362517	57368010	-	1917	-	-
ENSCHIG00000025305	35.0341	27.8971	44.5501	1.59695	0.675317	0.176591	13	74153723	74154763	-	657	SPATA25	102181794
ENSCHIG00000013606	1.74048	3.04583	0	0	-Inf	0.177272	7	35898045	35904214	-	1330	-	-
ENSCHIG00000022212	1.74048	3.04583	0	0	-Inf	0.177272	23	22605569	22613113	+	1563	-	-
ENSCHIG00000024659	1.74048	3.04583	0	0	-Inf	0.177272	29	40086406	40095978	+	1601	PAG-8	100861385
ENSCHIG00000019535	38.4306	45.6986	28.74	0.628903	-0.669091	0.17747	16	77795403	77838822	-	7559	KIF14	102171999
ENSCHIG00000017895	36.9054	29.6272	46.6096	1.5732	0.653704	0.177608	14	4802191	4839269	+	789	CA13	102175315
ENSCHIG00000011028	61.9176	52.4565	74.5322	1.42084	0.506742	0.177612	13	65552987	65553565	+	579	-	-
ENSCHIG00000024494	33.4921	40.24	24.4948	0.608718	-0.716154	0.177653	18	36876400	36881911	-	2194	ESRP2	102181230
ENSCHIG00000001148	5.3982	7.72831	2.29138	0.296492	-1.75393	0.17766	2	9632004	9632750	+	747	SFN	102190744
ENSCHIG00000011651	9.88185	13.1459	5.52985	0.420653	-1.2493	0.177782	1	149604726	149605247	-	522	-	-
ENSCHIG00000000400	7.75113	11.0616	3.33718	0.30169	-1.72886	0.178035	LWLT01006832.1	2271	5860	+	900	LOC108635399	108635399
ENSCHIG00000010778	11020.8	10033.1	12337.7	1.2297	0.298306	0.178104	28	80354	91095	-	5690	AGT	102187651
ENSCHIG00000015618	433.298	391.997	488.366	1.24584	0.317119	0.178256	24	20488128	20560836	-	1312	-	-
ENSCHIG00000015089	35.0376	56.3905	6.56701	0.116456	-3.10214	0.178285	29	41622200	41646050	-	5417	SLC22A8	102188747
ENSCHIG00000016421	3.19663	1.2791	5.75332	4.49794	2.16926	0.178309	LWLT01000983.1	2127	17554	+	1002	-	-
ENSCHIG00000006553	102.775	89.4413	120.554	1.34786	0.430672	0.178375	15	42629693	42631225	+	1533	RASSF10	102191354
ENSCHIG00000021027	304.685	335.187	264.016	0.787667	-0.344342	0.178542	21	19677080	19745009	+	8451	ACAN	102188900
ENSCHIG00000019253	2.66098	4.40063	0.341442	0.0775893	-3.688	0.178589	29	43220898	43236345	+	1293	SLC22A11	102191309
ENSCHIG00000024466	858.155	784.434	956.45	1.21929	0.286038	0.178602	24	49627004	49660751	-	2516	ACAA2	102183474
ENSCHIG00000021151	1.72613	3.02072	0	0	-Inf	0.178868	18	58384810	58387779	+	928	-	-
ENSCHIG00000018525	38.8627	45.6427	29.8227	0.653394	-0.613974	0.179033	25	20802910	20833114	+	3419	SCNN1G	102169542
ENSCHIG00000021265	4.12415	6.25088	1.28853	0.206135	-2.27834	0.17906	19	55689215	55697756	-	1824	OTOP3	102176268
ENSCHIG00000007407	116.315	93.3962	146.874	1.57259	0.653142	0.179205	7	84345077	84345322	+	246	CTXN3	102184712
ENSCHIG00000000259	3.72137	6.01634	0.661416	0.109937	-3.18526	0.179311	LWLT01002161.1	5631	7785	-	2127	-	-
ENSCHIG00000023625	52.1255	39.1436	69.4346	1.77384	0.82688	0.179497	LWLT01000027.1	36165817	36208459	-	1732	PIH1D3	102178519
ENSCHIG00000000053	80.9452	94.2835	63.1609	0.669904	-0.577974	0.179678	LWLT01000356.1	790	9630	-	6197	LOC108634669	108634669
ENSCHIG00000007846	813.762	908.46	687.498	0.756773	-0.402067	0.179812	7	98108426	98109469	-	1044	JUNB	102181201
ENSCHIG00000004500	320.281	352.154	277.782	0.788809	-0.342252	0.179916	13	17524531	17525586	+	1056	LOC102181609	102181609
ENSCHIG00000000520	16.4748	23.4693	7.14881	0.304603	-1.715	0.180174	5	58552634	58564170	-	5023	NEUROD4	-
ENSCHIG00000010749	317.492	349.482	274.839	0.786417	-0.346634	0.180273	17	8546814	8557024	+	1824	PXN	102178097
ENSCHIG00000022004	51945.5	47725	57572.8	1.20634	0.270641	0.180382	18	53692510	53698949	+	3457	APOE	102170314
ENSCHIG00000005524	35.1852	41.7664	26.4102	0.632332	-0.661245	0.180387	25	1278248	1281060	-	1836	IGFALS	108633905
ENSCHIG00000025141	46.6417	54.8123	35.7475	0.65218	-0.616658	0.180461	10	66682051	66693728	-	2539	SPINT1	102172450
ENSCHIG00000020667	1.71178	2.99561	0	0	-Inf	0.180488	LWLT01000021.1	9176118	9197467	+	4245	LOC102180669	102180669
ENSCHIG00000015798	48.491	38.7268	61.5099	1.5883	0.667486	0.180821	6	116301315	116338979	+	2196	CFAP99	108636243
ENSCHIG00000011819	190.557	224.201	145.7	0.649864	-0.62179	0.180885	7	89446297	89449061	+	1989	GADD45B	102183684
ENSCHIG00000018845	1.09525	0	2.55558	Inf	Inf	0.180987	11	104600027	104602236	-	543	LCN15	-
ENSCHIG00000011568	7.78408	10.979	3.52413	0.320987	-1.63941	0.181056	29	46010763	46014432	-	2034	PKP3	108633226
ENSCHIG00000015550	226.725	250.123	195.528	0.781725	-0.355267	0.18106	25	18497764	18500057	-	915	DCUN1D3	102185968
ENSCHIG00000020663	4.07615	6.15724	1.30136	0.211355	-2.24226	0.181208	5	74169114	74203793	-	2480	TMPRSS6	102178888
ENSCHIG00000018536	496.871	639.834	306.254	0.478646	-1.06297	0.181218	3	55158859	55170567	+	1245	IFI44L	102188998
ENSCHIG00000023122	13883.2	12745.1	15400.7	1.20836	0.27305	0.181225	8	77712701	78109167	+	8529	NTRK2	102180223
ENSCHIG00000022191	3.63887	5.63197	0.98139	0.174253	-2.52074	0.181357	25	21290048	21314175	-	2989	ERN2	102184398
ENSCHIG00000022679	5.98628	3.41664	9.41247	2.75489	1.46199	0.181552	15	76656335	76663508	-	2603	MMP3	102170893
ENSCHIG00000016324	45.9829	38.1574	56.4169	1.47853	0.564166	0.181716	LWLT01000027.1	24092300	24096862	-	237	APLN	-
ENSCHIG00000013263	271.131	311.789	216.92	0.695728	-0.523405	0.181927	1	145241072	145245002	+	570	-	-
ENSCHIG00000019892	2974.3	3782.14	1897.19	0.501619	-0.995337	0.182056	17	9693005	9783782	+	10249	OAS1	102190983
ENSCHIG00000019764	1.69743	2.97051	0	0	-Inf	0.182133	LWLT01000021.1	11313593	11325589	-	1215	ARR3	102175378
ENSCHIG00000025259	1.69743	2.97051	0	0	-Inf	0.182133	11	48852394	48862617	+	1168	SFTPB	102168641
ENSCHIG00000016330	1287.44	1691.98	748.054	0.442118	-1.1775	0.182153	8	83785578	83805478	-	6214	OGN	100860756
ENSCHIG00000020363	93.0001	105.614	76.1815	0.721319	-0.47129	0.18234	13	53991054	54015202	-	3517	SLCO4A1	102184535
ENSCHIG00000018167	30.1154	23.8473	38.4728	1.6133	0.690012	0.182432	11	26410547	26435781	+	399	-	-
ENSCHIG00000020115	9.23167	13.7057	3.26635	0.238322	-2.06902	0.182438	3	106099665	106119765	-	8359	INSRR	102172311
ENSCHIG00000021671	1123.68	1308.67	877.019	0.670158	-0.577427	0.182581	26	40278549	40280652	-	1446	IFIT1	-
ENSCHIG00000015878	1209.39	1371.69	992.979	0.723909	-0.46612	0.182663	10	80442264	80446177	+	1413	IRF9	102190231
ENSCHIG00000019030	3.6124	5.55345	1.02433	0.184448	-2.43871	0.182713	12	10646662	10678376	+	2140	SLC15A1	102175866
ENSCHIG00000013759	30.9466	21.0765	44.1067	2.0927	1.06536	0.182888	1	139093005	139113765	-	2013	LCA5L	102178019
ENSCHIG00000019962	113.259	99.0744	132.172	1.33407	0.415831	0.183297	19	56184681	56202618	-	5086	GPRC5C	102174245
ENSCHIG00000010869	116.161	98.3185	139.951	1.42345	0.509391	0.18368	22	58923227	58950366	+	1776	EFCC1	102173895
ENSCHIG00000014608	4.27106	6.48705	1.31641	0.202929	-2.30095	0.183693	2	63092499	63154696	+	1687	TFCP2L1	102178671
ENSCHIG00000016400	7.25396	4.52846	10.888	2.40434	1.26564	0.18379	7	51044748	51124635	-	3603	SPINK5	102174022
ENSCHIG00000015897	22.2989	17.0796	29.2579	1.71303	0.77655	0.183831	2	24957649	24960429	-	1650	LOC102184853	102184853
ENSCHIG00000014128	43.216	59.2144	21.8849	0.369588	-1.43601	0.183872	14	12539520	12598595	+	3701	ESRP1	102185935
ENSCHIG00000021029	3.16031	5.01838	0.682884	0.136076	-2.87751	0.184005	15	29583379	29596396	+	3930	UCP3	102184741
ENSCHIG00000018234	51.5109	39.1814	67.9503	1.73425	0.794311	0.184021	23	35928523	36241421	-	14184	DNAH8	102185229
ENSCHIG00000015047	87.3822	121.711	41.6106	0.34188	-1.54844	0.184265	9	63015662	63028436	-	555	PERP	102183420
ENSCHIG00000019914	1.67899	2.93823	0	0	-Inf	0.184284	1	82770722	82778750	-	1209	HTR3C	-
ENSCHIG00000022777	1034.07	1121.14	917.981	0.818795	-0.288426	0.18441	3	105459429	105478623	+	3237	LMNA	102175347
ENSCHIG00000017190	6.80805	9.5528	3.14839	0.329577	-1.60131	0.184665	2	29401803	29412333	-	1772	SLC11A1	100860834
ENSCHIG00000017943	303.16	347.178	244.469	0.70416	-0.506025	0.184794	25	25243797	25499099	-	1711	GSG1L	102177583
ENSCHIG00000024517	37.8798	46.0009	27.0516	0.588068	-0.765945	0.184985	10	79099527	79133738	+	3652	TRDC	-
ENSCHIG00000013660	610.832	691.067	503.852	0.729093	-0.455825	0.184989	22	42967051	43001291	-	2108	ABHD6	102186912
ENSCHIG00000017692	338.24	297.111	393.079	1.323	0.403818	0.185305	2	64675951	64803562	-	3676	CFAP221	102183191
ENSCHIG00000019755	22.4503	27.6431	15.5267	0.561686	-0.832165	0.185346	29	44191044	44193670	-	924	KCNK7	102172973
ENSCHIG00000005530	272.175	320.548	207.677	0.647881	-0.626198	0.185372	12	14194230	14517670	+	4194	LOC108637289	108637289
ENSCHIG00000000393	2.3795	3.92414	0.319974	0.0815399	-3.61635	0.185388	26	42282	53102	-	1982	CYP2E1	102182294
ENSCHIG00000024543	221.722	198.117	253.196	1.27802	0.353907	0.185471	4	6307879	6314709	+	2790	ATG9B	102185629
ENSCHIG00000011416	4939.02	5319.31	4431.97	0.833185	-0.263292	0.185476	6	59154495	59157847	-	588	RPL9	102170403
ENSCHIG00000020490	59.303	49.8415	71.9183	1.44294	0.529009	0.18565	7	104988325	105050537	-	1249	PBX4	102186852
ENSCHIG00000018355	179.406	200.076	151.846	0.75894	-0.397942	0.185816	12	63418003	63444973	-	4045	PROSER1	102185191
ENSCHIG00000012132	416.64	455.796	364.431	0.799549	-0.322742	0.186038	18	54158703	54170470	+	1158	VASP	102189153
ENSCHIG00000014660	88.9364	73.7065	109.243	1.48213	0.567675	0.186557	20	39263003	39286177	-	936	TTC23L	102177839
ENSCHIG00000017038	16.7629	24.165	6.89341	0.285264	-1.80963	0.186573	17	9696152	9712827	+	1542	-	-
ENSCHIG00000011666	2991.43	2746.51	3317.98	1.20807	0.272708	0.186977	10	10362625	10532671	+	3591	STON2	102175408
ENSCHIG00000011396	119.52	105.25	138.547	1.31636	0.396554	0.187087	26	27829496	27856119	+	2466	PCGF6	102169729
ENSCHIG00000023792	374.621	337.65	423.915	1.25549	0.328248	0.187174	22	57358223	57475233	-	4577	FGD5	108633361
ENSCHIG00000012411	3.00322	4.75957	0.661416	0.138966	-2.8472	0.187453	5	101027815	101042701	+	2454	-	-
ENSCHIG00000013643	34.2715	24.9009	46.7657	1.87807	0.909254	0.187477	LWLT01000992.1	3479	7964	-	2906	-	-
ENSCHIG00000015016	1.6517	2.89047	0	0	-Inf	0.187545	4	51411145	51415898	+	2581	EVX1	102169252
ENSCHIG00000018286	1.6517	2.89047	0	0	-Inf	0.187545	10	51022976	51074973	+	2680	AQP9	102181396
ENSCHIG00000016443	45.8719	34.1867	61.4521	1.79754	0.846027	0.18785	13	60722858	60771784	+	2413	TTLL9	102183430
ENSCHIG00000008548	502.595	457.347	562.927	1.23085	0.29966	0.188001	11	4130128	4186913	-	2143	TSGA10	102182798
ENSCHIG00000017908	210.122	186.876	241.116	1.29024	0.367644	0.188078	18	64541637	64545208	-	2013	LOC106503943	106503943
ENSCHIG00000022945	72.5798	62.2633	86.335	1.38661	0.471562	0.188365	5	109163931	109208219	-	1866	FAM227A	102183773
ENSCHIG00000020792	92.0806	108.993	69.5313	0.637945	-0.648496	0.188894	22	47966274	47966738	+	261	MUSTN1	108638635
ENSCHIG00000024443	7.14445	9.8806	3.49625	0.35385	-1.49879	0.18892	19	26866076	26867372	+	555	TMEM95	102185305
ENSCHIG00000025567	13.0638	16.9153	7.92857	0.468723	-1.09319	0.189556	23	20892916	20899165	+	1056	LOC106504020	106504020
ENSCHIG00000021054	1311.8	1066.7	1638.59	1.53612	0.619296	0.189693	20	59144943	59396681	+	13860	DNAH5	102177929
ENSCHIG00000002872	14.4954	10.5783	19.7183	1.86404	0.898431	0.189819	1	37082761	37083645	-	885	STX19	102191554
ENSCHIG00000017969	12.1151	16.1007	6.80095	0.4224	-1.24332	0.189829	2	109196714	109220316	+	4144	DHRS9	102173975
ENSCHIG00000012680	515.9	409.923	657.203	1.60323	0.680984	0.190443	16	49259774	49314234	+	4404	CFAP74	102186709
ENSCHIG00000019057	3.5176	1.65876	5.99606	3.61478	1.85391	0.190479	4	5347391	5398472	-	1482	GALNTL5	102181362
ENSCHIG00000022840	19.4046	13.6963	27.0157	1.97247	0.980006	0.190837	9	85765707	85795255	+	378	-	-
ENSCHIG00000011019	52.4881	32.7173	78.8493	2.41002	1.26904	0.190844	16	53203804	53239443	-	5246	C1orf158	102174958
ENSCHIG00000010797	791.462	726.811	877.663	1.20755	0.272086	0.191171	16	75071081	75336408	-	2639	DENND1B	102171637
ENSCHIG00000020218	95.4225	83.1151	111.832	1.34551	0.428157	0.191677	15	31704344	31710256	-	579	-	-
ENSCHIG00000012266	213.344	192.308	241.393	1.25524	0.327966	0.19187	9	63692459	63757220	+	2718	ECT2L	102183693
ENSCHIG00000002944	67.3771	53.7431	85.5558	1.59194	0.670785	0.192075	13	39239640	39241196	+	1557	INSM1	108637365
ENSCHIG00000023674	44.1759	36.4024	54.5405	1.49827	0.583295	0.19209	29	40242180	40245897	+	426	TMEM216	102176021
ENSCHIG00000025869	382.244	454.422	286.008	0.629389	-0.667976	0.192175	17	30226456	30293939	-	2339	FAM198B	102191727
ENSCHIG00000008514	22.2461	13.0204	34.547	2.65329	1.40778	0.192249	10	37890591	37921503	+	4748	DUOX1	102179569
ENSCHIG00000016004	411.178	446.458	364.138	0.815616	-0.294038	0.192371	7	15639911	15694693	-	1715	ARSK	102181866
ENSCHIG00000006747	27.6318	40.9597	9.86125	0.240755	-2.05436	0.192403	13	57858562	57868062	+	1284	ZBP1	102168464
ENSCHIG00000018029	143.813	210.671	54.6687	0.259499	-1.9462	0.192726	18	37314092	37386911	+	2772	CDH1	102170451
ENSCHIG00000025256	247.759	272.189	215.186	0.790576	-0.339024	0.192783	7	58095216	58173451	-	2430	PCDHB15	-
ENSCHIG00000013633	162.649	139.966	192.892	1.37813	0.46271	0.192868	24	33026409	33281457	-	10020	LAMA3	102190835
ENSCHIG00000016779	93.9737	70.4961	125.277	1.77708	0.829507	0.192903	LWLT01000021.1	16138216	16156990	+	3749	AKAP4	102186756
ENSCHIG00000007459	597.645	676.631	492.331	0.727621	-0.458741	0.193517	2	127548231	127633680	-	4082	TFPI	102185317
ENSCHIG00000014094	114.455	163.994	48.4025	0.295148	-1.76049	0.19392	6	104581798	104587225	-	3032	MSX1	102190677
ENSCHIG00000014714	717.856	659.034	796.286	1.20826	0.272934	0.19393	2	45182855	45314119	-	4049	KIAA2012	102173696
ENSCHIG00000015992	1625.37	1416.07	1904.43	1.34487	0.427465	0.194021	LWLT01000021.1	8197994	8333766	-	4901	SLC16A2	102190768
ENSCHIG00000015200	25.299	17.7301	35.3907	1.99607	0.997165	0.19425	19	14106824	14110793	+	285	LOC102169855	102169855
ENSCHIG00000020532	261.807	237.213	294.598	1.24191	0.312562	0.195012	12	56578216	56601339	+	486	ALOX5AP	102184818
ENSCHIG00000006012	1.59162	2.78533	0	0	-Inf	0.195071	5	57021214	57022143	-	930	LOC102180732	102180732
ENSCHIG00000020928	66.9762	77.0006	53.6105	0.696235	-0.522354	0.195197	14	59834649	59836437	-	1233	SOX17	106502843
ENSCHIG00000022995	2409.19	2213.56	2670.04	1.20622	0.270494	0.195526	21	31193163	31595712	-	6978	SCAPER	102187001
ENSCHIG00000020926	162.281	183.53	133.949	0.729847	-0.454333	0.195655	3	66296654	66445178	-	3193	LOC102170144	102170144
ENSCHIG00000024788	295.583	175.306	455.951	2.60088	1.379	0.19596	29	47139022	47144905	+	850	GAL	102187379
ENSCHIG00000006073	40.7946	60.3772	14.6845	0.243213	-2.0397	0.195968	18	14743303	14771397	-	1095	CA5A	102191071
ENSCHIG00000026923	40.6658	22.6835	64.6422	2.84974	1.51083	0.196278	15	60524497	60560423	-	1309	C11orf88	102169779
ENSCHIG00000008273	3.91698	1.90854	6.5949	3.45547	1.78888	0.19641	4	120284568	120306681	-	1206	-	-
ENSCHIG00000020344	58.4046	67.2655	46.59	0.692628	-0.529847	0.196652	11	47654587	47669607	+	624	CD8B	102184733
ENSCHIG00000021322	2.36961	0.807855	4.45196	5.51084	2.46227	0.19668	17	56831198	56858061	-	1756	-	-
ENSCHIG00000025985	235.626	259.056	204.386	0.788963	-0.341971	0.196705	18	36129127	36145252	-	3474	FHOD1	102177651
ENSCHIG00000017705	40.1581	47.3269	30.5997	0.64656	-0.629144	0.197241	21	66174675	66178192	-	654	LOC102170558	102170558
ENSCHIG00000017721	80.304	70.0875	93.9261	1.34013	0.42237	0.197333	27	2980659	2991956	+	291	-	-
ENSCHIG00000006703	117.827	135.12	94.7696	0.701375	-0.511742	0.197371	16	25099922	25102537	-	2616	TLR5	100860844
ENSCHIG00000022048	297.372	249.476	361.235	1.44798	0.534038	0.197465	13	38994253	39231741	+	3769	CFAP61	102181512
ENSCHIG00000005050	11.1156	14.5495	6.53692	0.449287	-1.15429	0.19757	26	28794557	28805442	+	1311	PITX3	102180913
ENSCHIG00000008605	169.124	186.77	145.597	0.779554	-0.35928	0.197878	19	25882770	25883390	-	621	MIS12	102170085
ENSCHIG00000024882	22.2213	16.6745	29.617	1.77619	0.828782	0.198269	15	31013127	31047197	+	1297	-	-
ENSCHIG00000021889	463.125	523.728	382.322	0.730002	-0.454028	0.198346	9	58480587	58849767	+	5751	EYA4	102174741
ENSCHIG00000022285	1.56626	2.74096	0	0	-Inf	0.198398	21	58971752	58974025	-	1482	GSC	102185957
ENSCHIG00000002299	34.7862	42.3163	24.746	0.584785	-0.774021	0.198483	20	8199509	8200948	+	1440	FOXD1	108638419
ENSCHIG00000011425	8.5001	3.55435	15.0944	4.24675	2.08636	0.198903	26	35404910	35434870	-	1810	LOC102185708	102185708
ENSCHIG00000012852	725.687	658.066	815.848	1.23977	0.310069	0.198912	16	35592698	35607832	-	1547	CCDC181	102168929
ENSCHIG00000019336	1.61257	0	3.76266	Inf	Inf	0.199297	22	51700293	51702389	-	678	-	-
ENSCHIG00000017465	3.41804	5.4694	0.682884	0.124855	-3.00167	0.199454	15	27957147	28135945	-	7839	LOC102172465	102172465
ENSCHIG00000016106	80.3783	91.3523	65.7463	0.7197	-0.474532	0.199631	10	80683420	80690848	-	1139	CBLN3	102182979
ENSCHIG00000006768	16.7303	12.7642	22.0185	1.72502	0.786616	0.199667	3	11394707	11405330	-	2543	CSF3R	102175546
ENSCHIG00000015883	1.55635	2.72361	0	0	-Inf	0.199725	23	5013762	5020148	-	1524	GCM2	102188817
ENSCHIG00000015018	1532.92	1406.09	1702.03	1.21047	0.275571	0.199726	6	46438324	46585272	+	1931	TBC1D19	102185819
ENSCHIG00000015138	1056.33	1163.39	913.58	0.785273	-0.348733	0.199767	1	80807151	80867560	+	4635	ETV5	102178111
ENSCHIG00000018215	60.4956	100.372	7.32714	0.0729998	-3.77596	0.199807	18	63029317	63036656	+	1884	LOC102169897	102169897
ENSCHIG00000014632	423.043	384.383	474.591	1.23468	0.30414	0.199861	5	115181955	115236371	-	3985	WNT7B	102176768
ENSCHIG00000019705	5693.75	6144.37	5092.93	0.828877	-0.270769	0.199916	5	73417869	73471820	-	5980	MYH9	102178047
ENSCHIG00000004835	4.44866	2.29765	7.31668	3.18441	1.67103	0.199963	26	33937963	33969847	-	1506	DNTT	102168322
ENSCHIG00000011552	140.045	161.03	112.066	0.695931	-0.522984	0.200246	26	6127068	6531200	+	3268	ADAM12	102182472
ENSCHIG00000021149	74.6972	108.028	30.256	0.280075	-1.83611	0.200329	10	36681304	36685602	+	2284	BMP4	100860789
ENSCHIG00000017678	306.443	276.451	346.432	1.25314	0.32555	0.200355	23	16209943	16515719	+	1796	FARS2	102169537
ENSCHIG00000018754	1.7339	3.03433	0	0	-Inf	0.200439	7	52930943	52933931	-	2674	POU4F3	102169585
ENSCHIG00000017298	20035.6	18540.1	22029.6	1.18822	0.248799	0.20051	4	33680482	33881529	-	8012	PTPRZ1	102185245
ENSCHIG00000022205	42.928	52.6723	29.9357	0.568338	-0.815178	0.200716	29	45820820	45828521	+	3689	CDHR5	102185250
ENSCHIG00000012122	403.987	440.711	355.023	0.805569	-0.311919	0.200978	24	367781	379867	-	879	RBFA	102183557
ENSCHIG00000015759	433.531	493.891	353.051	0.714835	-0.484318	0.201052	15	34710324	34727967	+	2004	LOC102169889	102169889
ENSCHIG00000023929	700.876	641.686	779.794	1.21523	0.281226	0.2011	23	22277659	22279726	+	444	AIF1	100860979
ENSCHIG00000016029	516.078	562.434	454.27	0.807685	-0.308135	0.201269	4	18679586	18803128	+	1563	CREB3L2	102170199
ENSCHIG00000026450	46.2457	58.3249	30.1401	0.516762	-0.952428	0.201528	19	13984552	13985724	-	279	LOC102180880	102180880
ENSCHIG00000019686	1160.45	1065.11	1287.56	1.20885	0.273633	0.201613	LWLT01001040.1	17464	21752	+	1893	-	-
ENSCHIG00000013435	110.055	96.6411	127.94	1.32387	0.404758	0.201891	3	89972658	89981297	-	4588	PPM1J	102173058
ENSCHIG00000023567	28.3218	35.9404	18.1637	0.505385	-0.984544	0.202097	19	15555558	15556951	-	297	CCL2	102175889
ENSCHIG00000020608	84.9695	96.1723	70.0324	0.728198	-0.457598	0.202652	12	9125589	9126438	+	504	GGACT	102168275
ENSCHIG00000025668	3.92987	5.90125	1.30136	0.220523	-2.181	0.202729	16	4191211	4201950	-	2437	C1orf116	102177264
ENSCHIG00000024921	127.388	142.063	107.822	0.758975	-0.397875	0.20305	18	36064461	36066508	-	939	TRADD	102180248
ENSCHIG00000007519	1295.52	1405.04	1149.5	0.818126	-0.289605	0.203125	19	46658420	46720570	+	4491	MRC2	102171371
ENSCHIG00000012997	31.0038	36.8234	23.2444	0.631241	-0.663736	0.203215	18	52346639	52430908	+	1616	LOC108637990	108637990
ENSCHIG00000016249	583.604	531.636	652.896	1.22809	0.296416	0.203262	28	1441220	1497043	-	840	43532	102185340
ENSCHIG00000021635	4.83031	7.00668	1.92847	0.275233	-1.86127	0.203388	3	111319875	111328760	-	891	SLAMF7	102179150
ENSCHIG00000016007	3.9149	5.90559	1.26064	0.213465	-2.22793	0.203464	19	13613448	13666953	-	1677	HNF1B	102169414
ENSCHIG00000000607	8.4171	11.3058	4.56551	0.40382	-1.30822	0.203471	4	6611113	6612009	-	897	-	-
ENSCHIG00000006743	694.794	775.657	586.976	0.756747	-0.402117	0.203695	8	44222470	44426863	+	2663	PGM5	102179194
ENSCHIG00000009992	1.51581	0.228639	3.23205	14.136	3.82131	0.203941	3	84375252	84375855	+	132	-	-
ENSCHIG00000017206	4.91955	1.51888	9.45379	6.22418	2.63788	0.204129	15	2636059	2643968	+	1271	LOC102180785	102180785
ENSCHIG00000011159	90.3062	64.8332	124.27	1.91677	0.938675	0.204148	22	58875489	58917667	-	1671	-	-
ENSCHIG00000019438	209.548	137.281	305.904	2.22831	1.15595	0.204323	2	28592782	28598931	-	1689	LOC102178119	102178119
ENSCHIG00000020228	1.93367	0.489554	3.85916	7.883	2.97875	0.204632	29	46515631	46518936	-	1140	LOC102184601	102184601
ENSCHIG00000021081	325.487	294.716	366.515	1.24362	0.314548	0.204823	11	74940481	75270844	-	3557	KLHL29	102173097
ENSCHIG00000013707	422.217	382.589	475.055	1.24168	0.312299	0.204832	18	63830764	63837553	+	1680	SHISA7	106503162
ENSCHIG00000008123	173.248	154.075	198.813	1.29036	0.367779	0.204962	16	49451161	49452117	-	957	-	-
ENSCHIG00000001779	4.88619	7.56352	1.31641	0.174047	-2.52245	0.205021	18	20625624	20708284	+	6786	ABCC11	102175509
ENSCHIG00000020589	421.498	475.211	349.88	0.736264	-0.441705	0.205335	1	145204261	145219998	+	957	-	-
ENSCHIG00000010884	42.9843	34.1658	54.7423	1.60225	0.680104	0.205343	9	85490017	85557393	+	357	-	-
ENSCHIG00000021643	1563.25	1232.31	2004.5	1.62662	0.701878	0.20565	19	30063566	30349248	+	13461	DNAH9	102175517
ENSCHIG00000016283	243.769	218.681	277.219	1.26769	0.342198	0.205836	9	82375012	82454333	+	2334	SYTL3	102181501
ENSCHIG00000025406	903.569	789.397	1055.8	1.33747	0.41951	0.205862	2	505422	560630	+	7657	CROCC	102183741
ENSCHIG00000011398	1.51093	2.64413	0	0	-Inf	0.205992	5	97850211	97878925	-	3006	LOC102182856	102182856
ENSCHIG00000013318	144.244	127.964	165.95	1.29685	0.375011	0.206136	10	26407454	26430431	-	1322	PPP1R36	102187229
ENSCHIG00000023599	1021.22	937.38	1133	1.20869	0.273445	0.206333	26	36492171	36498154	+	612	RBP4	102184027
ENSCHIG00000018313	756.245	692.719	840.948	1.21398	0.279746	0.206705	18	47936853	47947350	+	1688	ZFP82	102191363
ENSCHIG00000015920	22.9028	27.8713	16.2782	0.584049	-0.775839	0.206774	19	37692388	37810822	+	739	-	-
ENSCHIG00000010026	28.135	22.4985	35.6504	1.58457	0.664091	0.206777	25	2161353	2164060	+	843	PRSS33	102175078
ENSCHIG00000013488	411.897	451.037	359.71	0.797518	-0.326412	0.206832	25	28427155	28921023	+	2475	CALN1	102189267
ENSCHIG00000002033	102.78	128.487	68.5055	0.533172	-0.907326	0.206974	15	26736707	26737786	-	1080	TSKU	102176628
ENSCHIG00000011973	91.7483	74.7137	114.461	1.532	0.615413	0.207204	20	4469213	4509647	+	1910	NEURL1B	102179812
ENSCHIG00000026764	413.259	447.207	367.994	0.822872	-0.28126	0.207449	5	58717174	58845683	-	1887	NTN4	102184600
ENSCHIG00000008110	8.22758	11.061	4.44975	0.402294	-1.31368	0.207473	5	55765409	55766590	-	1182	GPR182	102189281
ENSCHIG00000022864	846.218	779.46	935.229	1.19984	0.262845	0.207844	21	60961897	61042379	+	2790	VRK1	102177381
ENSCHIG00000005768	93.9956	106.959	76.7108	0.717197	-0.47956	0.207932	18	41469452	41470291	+	840	PLEKHF1	102186794
ENSCHIG00000025287	56.3569	39.2682	79.142	2.01542	1.01108	0.20796	14	21933721	22031800	-	1565	DPYS	102187332
ENSCHIG00000004189	1227.53	1324.34	1098.46	0.829435	-0.2698	0.207984	27	25605393	25705130	-	2092	MTMR7	102170298
ENSCHIG00000014244	285.498	236.958	350.218	1.47798	0.563625	0.208004	3	1138987	1169373	+	2694	ANKMY1	102185802
ENSCHIG00000017641	1476.35	1810.6	1030.68	0.569246	-0.812876	0.208112	10	67822642	67837312	-	5511	THBS1	100860971
ENSCHIG00000018509	645.859	593.625	715.505	1.20532	0.269411	0.20815	6	114238366	114283903	+	1959	-	-
ENSCHIG00000025858	49.7309	42.0297	59.9992	1.42754	0.513533	0.208164	9	32474638	32480698	+	1029	-	-
ENSCHIG00000020692	746.294	686.527	825.983	1.20313	0.266795	0.208245	18	52756071	52798936	-	1973	XRCC1	102183814
ENSCHIG00000025356	18.8501	12.6432	27.126	2.1455	1.10131	0.208587	3	118211721	118266747	+	2362	MAEL	102190473
ENSCHIG00000026431	666.777	724.507	589.803	0.814074	-0.296767	0.208667	18	50775236	50787472	+	2064	SHKBP1	102188341
ENSCHIG00000016444	162.885	144.942	186.81	1.28887	0.366102	0.208966	15	24865082	24909720	+	1104	CCDC34	102179964
ENSCHIG00000013770	60.69	51.3123	73.1936	1.42643	0.512412	0.209048	11	82518185	82518562	-	378	LOC108637158	108637158
ENSCHIG00000013738	2579.92	2384.38	2840.63	1.19135	0.252595	0.209049	11	45155807	45184926	+	6155	ST6GAL2	102179776
ENSCHIG00000022407	2508.89	2311.47	2772.11	1.19929	0.262176	0.209156	16	27098839	27250898	-	2403	ENAH	102182617
ENSCHIG00000026304	728.543	666.717	810.978	1.21638	0.282588	0.209456	8	969254	986935	-	1098	CBR4	102168724
ENSCHIG00000010966	299.053	333.113	253.64	0.761424	-0.393227	0.209623	18	56977894	56985333	+	1011	RCN3	102171002
ENSCHIG00000021984	172.346	190.563	148.056	0.776942	-0.364121	0.209661	19	42703770	42716988	+	1001	IFI35	102172841
ENSCHIG00000022735	5.00851	0.764438	10.6673	13.9544	3.80265	0.210001	13	73723694	73730114	-	2166	LOC102177175	102177175
ENSCHIG00000019494	89.975	78.134	105.763	1.35361	0.436813	0.210148	13	74057736	74066846	-	429	WFDC3	102179110
ENSCHIG00000026621	9.18296	5.01765	14.7367	2.93697	1.55433	0.210604	3	103093034	103095285	-	2102	S100A8	102168876
ENSCHIG00000022895	1206.02	1109.73	1334.4	1.20245	0.265978	0.210779	13	16954091	17025209	-	5205	LOC102175492	102175492
ENSCHIG00000026217	308.903	336.351	272.305	0.809585	-0.304745	0.210893	13	74886043	74889181	-	762	TP53RK	102187355
ENSCHIG00000013260	14.1472	10.2008	19.4091	1.90271	0.928055	0.21136	6	95488827	95505430	+	767	-	-
ENSCHIG00000000497	361.072	394.331	316.726	0.803198	-0.316173	0.211365	18	40277214	40290010	-	1448	DHODH	102175324
ENSCHIG00000001648	332.136	362.171	292.089	0.806495	-0.310263	0.211371	15	22177733	22179712	+	1980	KCNA4	102178555
ENSCHIG00000024130	11.5781	8.10473	16.2094	1.99999	0.999993	0.211479	16	33461392	33467337	-	1275	MAP1LC3C	102175424
ENSCHIG00000007308	40.3368	32.2927	51.0623	1.58124	0.661053	0.211734	25	36131083	36297096	-	1077	COL26A1	-
ENSCHIG00000020871	290.036	356.021	202.057	0.567544	-0.817197	0.211798	LWLT01000027.1	11708891	11818159	+	6451	GPC4	102184888
ENSCHIG00000004209	286.092	312.077	251.445	0.805715	-0.311659	0.212038	2	10036586	10049791	-	4117	MAP3K6	102186443
ENSCHIG00000024513	182.906	268.722	68.4849	0.254854	-1.97226	0.212253	19	41378530	41382408	-	1458	KRT19	106501743
ENSCHIG00000005840	367.208	301.306	455.077	1.51035	0.594881	0.21254	3	106174132	106184709	+	1683	LRRC71	102172020
ENSCHIG00000010350	12.2663	15.9224	7.39154	0.464223	-1.10711	0.212783	5	58610316	58629879	+	1353	TESPA1	-
ENSCHIG00000018595	54.6608	46.0618	66.1261	1.43559	0.521647	0.21305	7	29214745	29255364	+	1599	ACOT12	102172148
ENSCHIG00000010692	590.055	538.44	658.875	1.22367	0.291217	0.213312	19	55712696	55722687	+	6324	USH1G	102176119
ENSCHIG00000022474	1563.47	1439.39	1728.91	1.20114	0.264403	0.213451	10	93263394	93283790	-	5366	F2R	102187491
ENSCHIG00000003495	227.664	205.642	257.025	1.24987	0.321773	0.213522	LWLT01000021.1	10276334	10288613	-	2036	ACRC	102182112
ENSCHIG00000026589	2.86357	4.53129	0.639948	0.141229	-2.8239	0.213624	5	26845095	26853441	+	3584	KRT4	102183210
ENSCHIG00000021640	15.2098	19.3226	9.72603	0.50335	-0.990367	0.213652	16	78220532	78251427	+	3888	IGFN1	102176717
ENSCHIG00000012177	151.738	136.286	172.342	1.26456	0.338639	0.213689	18	66735109	66752786	+	7064	LOC102169215	102169215
ENSCHIG00000021250	4.33807	6.35304	1.65143	0.259944	-1.94373	0.213763	11	13454788	13463362	+	1590	CLEC4F	-
ENSCHIG00000010643	24.2998	31.1855	15.1189	0.484804	-1.04453	0.213802	10	73072909	73073463	+	555	GREM1	-
ENSCHIG00000015283	1.59138	2.78492	0	0	-Inf	0.213903	LWLT01000113.1	96273	110473	-	1107	LOC102175286	102175286
ENSCHIG00000017008	2.85717	4.48788	0.682884	0.152162	-2.71632	0.214077	4	2659397	2667073	-	4710	EN2	102190582
ENSCHIG00000017600	16.8395	22.0941	9.83337	0.445067	-1.1679	0.214118	2	63378813	63569458	-	7691	GLI2	102178402
ENSCHIG00000025260	40.9492	47.764	31.8627	0.667085	-0.584057	0.214121	9	84316117	84495028	-	1596	-	-
ENSCHIG00000016732	66.8908	57.7565	79.0699	1.36902	0.453147	0.214451	28	32435875	32492290	+	4831	-	-
ENSCHIG00000027033	439.403	400.557	491.198	1.22629	0.294299	0.214593	19	38259872	38265140	+	786	MRPL10	102172754
ENSCHIG00000021722	1.75482	3.07094	0	0	-Inf	0.214606	13	52044072	52078804	-	2304	TGM6	102187690
ENSCHIG00000009754	22.9428	27.5999	16.7334	0.606284	-0.721934	0.214856	5	30371800	30375916	+	1191	DHH	102168427
ENSCHIG00000012560	358.623	325.707	402.51	1.2358	0.30545	0.214895	14	54181480	54386354	-	2953	NKAIN3	-
ENSCHIG00000008632	123.981	138.065	105.202	0.761977	-0.39218	0.214911	15	57412852	57419016	-	789	RBM7	102180780
ENSCHIG00000000508	7.58422	3.17404	13.4645	4.24206	2.08477	0.215231	9	56897809	56987675	+	3223	ENPP3	102169872
ENSCHIG00000020647	285.184	442.384	75.5841	0.170856	-2.54914	0.215283	7	103524176	103537534	+	4451	SLC5A5	102172803
ENSCHIG00000022850	2.44529	4.03928	0.319974	0.0792157	-3.65807	0.215332	22	48009069	48023291	-	2700	ITIH1	102179335
ENSCHIG00000016616	171.495	154.046	194.759	1.26429	0.338328	0.215355	9	4579015	4785878	+	3736	MEI4	-
ENSCHIG00000022773	5.71682	0.832964	12.2286	14.6809	3.87586	0.215374	22	51639453	51640761	-	468	LOC102169231	102169231
ENSCHIG00000023109	3.308	5.04167	0.996438	0.197641	-2.33905	0.215555	3	3247720	3259066	-	2035	KLHL30	106501991
ENSCHIG00000006979	352.874	320.362	396.223	1.2368	0.306608	0.215712	3	118819435	118903490	-	501	CD247	102173900
ENSCHIG00000013914	155.34	188.519	111.102	0.589343	-0.762822	0.215755	3	91470175	91470666	-	492	-	-
ENSCHIG00000024180	23.6087	15.6667	34.1979	2.18284	1.12621	0.215839	22	56299875	56320725	+	1722	EFCAB12	108638603
ENSCHIG00000010779	12.3883	15.8442	7.78051	0.491064	-1.02602	0.216216	23	21431951	21435167	+	1152	LOC108633460	108633460
ENSCHIG00000015686	3005.13	2776.47	3310.01	1.19217	0.253585	0.216311	6	36967148	36981000	+	1354	PPM1K	102173647
ENSCHIG00000022063	174.154	156.261	198.01	1.26717	0.34161	0.216442	11	10738471	10741952	+	528	TPRKB	102179860
ENSCHIG00000026061	179.856	218.934	127.753	0.583522	-0.777142	0.21649	8	27347273	27824308	+	3869	BNC2	102186591
ENSCHIG00000003141	46.4466	35.5937	60.9171	1.71146	0.775225	0.216535	9	83363957	83387265	+	1670	PNLDC1	102183329
ENSCHIG00000019109	404	347.994	478.674	1.37552	0.459978	0.216769	2	71335499	71384657	-	426	LYPD1	100861143
ENSCHIG00000015802	7.4954	10.2291	3.85053	0.37643	-1.40955	0.217148	29	50278804	50295989	-	1236	TSPAN32	106503766
ENSCHIG00000016135	2.81395	4.44446	0.639948	0.143988	-2.79598	0.217171	3	69633627	69640371	-	1263	GFI1	102178687
ENSCHIG00000019768	754.709	694.465	835.033	1.20241	0.265931	0.217303	19	32766216	32778257	+	3126	ZNF624	102186431
ENSCHIG00000011042	7.31763	10.1644	3.52192	0.346496	-1.52909	0.217308	5	70645787	70648691	-	703	-	-
ENSCHIG00000014119	70.9806	61.0274	84.2515	1.38055	0.465245	0.217401	5	111854116	111860822	-	3062	SHISA8	106502156
ENSCHIG00000027269	202.422	238.641	154.13	0.645863	-0.6307	0.217427	3	62714071	62718787	+	3832	CYR61	102185702
ENSCHIG00000009759	2.21252	3.61583	0.341442	0.0944296	-3.40462	0.217482	25	430965	432952	+	1686	PRR35	102172023
ENSCHIG00000017072	30.8266	36.5789	23.1569	0.633068	-0.659568	0.217495	7	106189473	106194611	-	1566	TRIM17	102178526
ENSCHIG00000024512	53.133	61.0132	42.626	0.698636	-0.517387	0.217539	29	47394581	47404656	-	2896	MRGPRF	102189013
ENSCHIG00000008296	1.56269	2.7347	0	0	-Inf	0.217748	5	101890935	101921303	-	2881	-	-
ENSCHIG00000012664	1.56269	2.7347	0	0	-Inf	0.217748	29	38964873	38972803	-	1134	LOC102191315	102191315
ENSCHIG00000016178	1.56269	2.7347	0	0	-Inf	0.217748	16	49992914	49996409	+	2729	PERM1	102170254
ENSCHIG00000022199	3.95838	6.15892	1.02433	0.166316	-2.588	0.21781	23	20106963	20200904	+	915	LOC102181943	102181943
ENSCHIG00000025403	31.3201	24.1451	40.8869	1.69338	0.759909	0.217865	7	46767358	46785237	+	3032	NMUR2	100860847
ENSCHIG00000015158	2.20807	3.62415	0.319974	0.0882895	-3.50161	0.217905	26	28274626	28281539	+	2588	LOC102182663	102182663
ENSCHIG00000017886	86.542	97.4311	72.0233	0.739222	-0.43592	0.218006	13	34664209	34684772	+	1430	MAP3K8	102188512
ENSCHIG00000024354	56.4463	64.8046	45.302	0.699056	-0.51652	0.218148	28	10333768	10341485	-	1156	LOC102174628	102174628
ENSCHIG00000019754	89.8427	101.197	74.7034	0.738197	-0.437923	0.218476	26	994373	995823	-	1431	PWWP2B	-
ENSCHIG00000014752	137.822	122.549	158.187	1.2908	0.368269	0.218511	7	60917685	60941140	+	630	NME5	102184336
ENSCHIG00000009961	68.7333	77.7482	56.7134	0.729449	-0.45512	0.218533	7	48263750	48263932	-	183	SMIM3	102188496
ENSCHIG00000010200	128.51	106.134	158.345	1.49194	0.57719	0.218566	15	2882624	2888836	-	936	LRRC55	106502927
ENSCHIG00000023300	46.124	28.7833	69.2448	2.40573	1.26647	0.21865	1	76146405	76156577	+	4611	GMNC	102178571
ENSCHIG00000012477	670.929	617.262	742.486	1.20287	0.266482	0.21867	28	31945706	31972425	-	1623	CSGALNACT2	102185714
ENSCHIG00000024296	26.1904	31.6404	18.9239	0.598093	-0.741559	0.218768	13	74353051	74365316	+	2414	CD40	102183249
ENSCHIG00000015705	154.881	172.011	132.042	0.767637	-0.381504	0.218818	26	42794839	42861550	+	2313	LOC102183481	102183481
ENSCHIG00000016338	8.19888	5.37847	11.9594	2.22358	1.15288	0.219132	7	103109166	103115024	-	876	TMEM221	102174290
ENSCHIG00000027268	1.55222	2.71639	0	0	-Inf	0.21918	7	88163245	88166322	+	1510	CSF2	100861208
ENSCHIG00000018074	2.78618	4.40068	0.633529	0.143962	-2.79624	0.2192	LWLT01000241.1	9829	11071	-	1011	-	-
ENSCHIG00000026035	125.857	139.954	107.061	0.764973	-0.38652	0.219249	11	2488086	2494362	+	1776	ARID5A	102174482
ENSCHIG00000019200	1.54834	2.70959	0	0	-Inf	0.219716	LWLT01000027.1	41211076	41223896	+	2024	LOC102183400	102183400
ENSCHIG00000025203	1.54834	2.70959	0	0	-Inf	0.219716	27	10481148	10549910	-	1527	IDO2	102184590
ENSCHIG00000025310	3.91436	5.87892	1.29494	0.220269	-2.18266	0.219799	13	53451802	53461540	+	4761	PTK6	102182806
ENSCHIG00000026403	286.423	313.617	250.164	0.797674	-0.326129	0.220122	16	42376347	42404659	-	6007	TMEM201	102177823
ENSCHIG00000021012	483.873	525.658	428.159	0.81452	-0.295978	0.220322	LWLT01000021.1	50699914	50718667	-	5780	TLR7	102171227
ENSCHIG00000002575	1.54176	2.69808	0	0	-Inf	0.220628	LWLT01000021.1	11403775	11425052	-	1014	DGAT2L6	102175936
ENSCHIG00000023388	1.54176	2.69808	0	0	-Inf	0.220628	LWLT01000021.1	25541124	25666224	+	1416	PFKFB1	102173930
ENSCHIG00000022611	2.17803	3.57639	0.313555	0.0876735	-3.51171	0.220791	1	56976056	57013052	-	5353	BTLA	102181629
ENSCHIG00000018472	350.178	402.183	280.838	0.698283	-0.518116	0.22088	2	117967598	118021219	-	42653	-	-
ENSCHIG00000022291	508.726	550.513	453.01	0.822887	-0.281235	0.221102	22	60218659	60226345	+	1225	KLF15	102179715
ENSCHIG00000003751	19.1178	23.7616	12.926	0.543986	-0.878359	0.221106	8	85297335	85303514	+	4592	-	-
ENSCHIG00000009802	753.98	691.016	837.933	1.21261	0.278116	0.221253	16	35317211	35559863	-	1931	NME7	102191543
ENSCHIG00000009590	23.3776	29.1852	15.6342	0.53569	-0.90053	0.221545	1	64011051	64033613	-	909	CD80	102168389
ENSCHIG00000014279	55.2527	63.5167	44.234	0.696416	-0.52198	0.221593	27	37765119	37806874	+	4524	ASB5	102189371
ENSCHIG00000017080	1.53399	2.68448	0	0	-Inf	0.221714	21	58039665	58053090	+	1396	CCDC197	102184560
ENSCHIG00000019516	1.53399	2.68448	0	0	-Inf	0.221714	21	28827453	28858935	-	2128	LOC102185508	102185508
ENSCHIG00000014249	106.563	131.514	73.2955	0.557322	-0.843418	0.221753	10	11609062	11618137	+	977	DIO2	102179571
ENSCHIG00000018120	1258.39	1358.16	1125.36	0.828589	-0.271271	0.221761	18	50792119	50818792	+	4878	LTBP4	102188621
ENSCHIG00000008351	367.056	398.603	324.993	0.815329	-0.294545	0.221844	22	16653905	16665164	-	2224	IL17RC	102183463
ENSCHIG00000002050	573.698	517.403	648.758	1.25387	0.326391	0.221866	16	48854628	48908068	-	5812	PLCH2	102185202
ENSCHIG00000003540	2.16623	3.55092	0.319974	0.0901103	-3.47216	0.221943	29	42206343	42216353	+	1002	LOC108633235	108633235
ENSCHIG00000024916	211.791	182.455	250.905	1.37516	0.4596	0.221998	19	27557905	27559557	-	423	TMEM107	102173966
ENSCHIG00000026419	11.3237	14.7928	6.6982	0.4528	-1.14305	0.22209	25	35332090	35347374	-	4208	SSC4D	102182936
ENSCHIG00000022966	225.637	336.266	78.1304	0.232347	-2.10565	0.222153	19	33653180	33681819	-	2173	SLC47A1	102190068
ENSCHIG00000013604	39.1023	54.7856	18.1911	0.332041	-1.59057	0.222194	3	3733660	3772328	-	1737	MLPH	102169933
ENSCHIG00000024154	150.383	171.095	122.766	0.717531	-0.478887	0.222346	15	31878375	31895895	+	3520	-	-
ENSCHIG00000019062	2738.19	3324.64	1956.25	0.588409	-0.765109	0.222431	9	1858977	1970097	-	9187	COL12A1	102188405
ENSCHIG00000019427	179.973	110.822	272.174	2.45595	1.29628	0.222606	6	68441671	68491873	+	5646	SPATA18	102169570
ENSCHIG00000020790	26.6055	36.2741	13.714	0.378065	-1.40329	0.222711	19	35558945	35565030	-	3614	WFIKKN2	102178659
ENSCHIG00000022462	7.44876	10.8626	2.89702	0.266698	-1.90672	0.222734	5	55908910	55913308	+	1044	LOC102183851	102183851
ENSCHIG00000021552	21.6434	26.4805	15.1939	0.573777	-0.801439	0.223351	20	62622713	62717726	-	1467	ANKRD33B	102179046
ENSCHIG00000025330	706.143	625.904	813.128	1.29912	0.37754	0.223381	2	135914986	136217196	+	2705	OCA2	102186347
ENSCHIG00000023144	713.255	653.052	793.526	1.2151	0.28108	0.223448	17	41092480	41214930	+	3505	LARP1B	102174235
ENSCHIG00000021525	41.163	34.7391	49.7282	1.43148	0.517504	0.223518	25	1844437	1860917	+	2401	CCNF	102173706
ENSCHIG00000014530	3.26806	1.40411	5.75332	4.09749	2.03474	0.223672	4	32636130	32738085	+	2801	SLC13A1	102187026
ENSCHIG00000010956	124.236	81.7951	180.825	2.2107	1.14451	0.223717	26	9096968	9101028	-	3402	HMX3	108634042
ENSCHIG00000026159	5.26121	7.53207	2.2334	0.296518	-1.75381	0.223769	11	72057305	72058003	+	375	UCN	-
ENSCHIG00000025468	63.0435	54.5019	74.4324	1.36568	0.449623	0.224094	23	32939234	32972170	+	3291	C6orf132	102175537
ENSCHIG00000026258	101.57	113.227	86.0275	0.759778	-0.39635	0.224335	1	108421657	108428790	+	669	LXN	100861135
ENSCHIG00000024930	425.287	463.138	374.82	0.809304	-0.305246	0.224366	5	59802625	59845320	+	1980	NEDD1	102187301
ENSCHIG00000012848	203.276	221.883	178.466	0.804326	-0.314148	0.224515	1	153021140	153063203	+	2563	GALNT15	102182734
ENSCHIG00000018090	108.7	96.1988	125.368	1.30322	0.382076	0.224715	6	37708219	37826187	-	3216	FAM184B	102190313
ENSCHIG00000000515	97.0574	117.44	69.881	0.595037	-0.748948	0.224848	27	25844297	25928982	+	5983	PDGFRL	102169732
ENSCHIG00000024750	1.50918	2.64106	0	0	-Inf	0.225245	19	42593193	42604819	+	2429	LOC102170459	102170459
ENSCHIG00000026723	939.226	862.665	1041.31	1.20708	0.271524	0.22551	25	35461426	35483939	+	2874	LOC102184306	102184306
ENSCHIG00000000612	4981.48	5327.71	4519.84	0.848364	-0.237244	0.22561	1	99148443	99177944	-	2158	SERPINI1	102185688
ENSCHIG00000012658	224.136	249.869	189.826	0.759701	-0.396497	0.225828	2	10484834	10498062	+	1929	THEMIS2	102176747
ENSCHIG00000012651	72.4825	62.6065	85.6506	1.36808	0.452152	0.226483	10	87654942	87729622	-	1494	SMAD6	102169389
ENSCHIG00000021178	16.934	20.7711	11.8178	0.568956	-0.813611	0.226665	3	108261423	108266120	+	3029	CD1E	102176927
ENSCHIG00000009034	20.0478	15.6075	25.9681	1.66382	0.734496	0.226807	10	86944453	87169285	-	5412	IQCH	102169673
ENSCHIG00000013384	355.634	324.107	397.669	1.22697	0.295099	0.226811	22	60251687	60283046	+	5781	CFAP100	102179715
ENSCHIG00000021782	40.1755	47.1623	30.8598	0.654332	-0.611906	0.226852	15	27299318	27320076	+	5070	WNT11	102175498
ENSCHIG00000021481	150.879	124.404	186.179	1.49657	0.581659	0.226995	9	21413912	21454573	+	2704	TRAPPC3L	102174208
ENSCHIG00000002396	115.592	102.088	133.597	1.30865	0.388078	0.227122	LWLT01000152.1	57718	58494	-	777	LOC102181286	102181286
ENSCHIG00000010981	387.51	339.7	451.255	1.32839	0.40968	0.227176	1	69941363	69989310	+	2089	IQCG	102170361
ENSCHIG00000008097	298.754	346.318	235.337	0.67954	-0.55737	0.227347	LWLT01000252.1	19375	38903	-	3656	EFNB1	102183496
ENSCHIG00000018806	168.496	150.722	192.196	1.27517	0.350691	0.22739	20	62535382	62596686	+	309	DAP	102168489
ENSCHIG00000023115	1060.55	926.447	1239.36	1.33775	0.419811	0.22751	25	41593708	41601381	-	1216	LFNG	102169449
ENSCHIG00000022388	1704.33	1582.87	1866.27	1.17904	0.23761	0.227654	3	86072438	86107452	+	2477	GPSM2	102173521
ENSCHIG00000006620	98.8903	110.58	83.3042	0.753339	-0.408628	0.227702	8	23251169	23276281	+	696	HACD4	102170231
ENSCHIG00000018798	556.042	513.614	612.614	1.19275	0.254294	0.227757	19	19992455	19997912	+	1420	TRAF4	-
ENSCHIG00000021063	162.14	142.216	188.704	1.32689	0.408044	0.227912	5	51176702	51183094	+	600	FAM19A2	-
ENSCHIG00000017640	1.48805	2.60408	0	0	-Inf	0.228329	16	27793996	27796135	+	702	MIXL1	108637752
ENSCHIG00000019692	919.075	844.185	1018.93	1.207	0.271424	0.228355	19	8257984	8264861	-	2540	MRPS23	102182437
ENSCHIG00000012731	4.58889	6.54718	1.97783	0.302088	-1.72696	0.228396	4	6757882	6758811	-	876	-	-
ENSCHIG00000021902	15.2404	11.3841	20.3821	1.7904	0.840278	0.228746	3	19497158	19514409	+	2166	KIF2C	102188823
ENSCHIG00000026288	8.27671	11.1373	4.46259	0.400689	-1.31945	0.228791	7	101911938	101916827	-	540	CIB3	102178897
ENSCHIG00000025001	538.726	586.56	474.947	0.809716	-0.304511	0.22895	5	113672168	113784322	+	1232	PARVB	102175280
ENSCHIG00000017363	27.1058	19.5119	37.231	1.90812	0.932153	0.228965	7	92459479	92466372	-	927	SLC25A41	102178818
ENSCHIG00000027202	101.792	148.638	39.3304	0.264606	-1.91808	0.229061	4	5881237	5887975	+	2431	CRYGN	102188653
ENSCHIG00000016009	229.754	251.03	201.385	0.802234	-0.317905	0.229098	21	21019459	21020723	+	540	HDDC3	102170737
ENSCHIG00000014253	287.107	247.324	340.152	1.37533	0.45978	0.229176	3	112692099	113052160	+	6785	NOS1AP	102181452
ENSCHIG00000024867	51.105	58.7611	40.8968	0.695984	-0.522873	0.229222	18	53537397	53549739	+	1531	CEACAM16	102188494
ENSCHIG00000014507	1.48168	2.59294	0	0	-Inf	0.229272	19	19683452	19686194	-	1522	VTN	100861216
ENSCHIG00000007322	117.532	130.801	99.8391	0.763288	-0.389701	0.229475	1	116488994	116490007	+	1014	P2RY14	102190553
ENSCHIG00000026777	6.14183	8.47566	3.03004	0.357499	-1.48399	0.22956	3	42887487	42969266	+	3308	IL12RB2	102176287
ENSCHIG00000017128	212.743	298.536	98.3522	0.329448	-1.60188	0.229656	16	49959608	49963950	-	3897	ISG15	102169982
ENSCHIG00000025760	188.72	170.487	213.03	1.24954	0.321396	0.229835	22	14672560	14705247	-	2091	CCDC13	102171932
ENSCHIG00000016980	43.2348	50.187	33.9653	0.676775	-0.563252	0.229907	7	67352917	67364146	-	1083	LOC108636372	108636372
ENSCHIG00000012890	7.07738	9.68605	3.59917	0.371582	-1.42825	0.230296	4	22579284	22579644	-	342	-	-
ENSCHIG00000019076	129.041	114.699	148.163	1.29176	0.369335	0.230327	17	19731389	19748547	+	603	RFLNA	102177182
ENSCHIG00000008592	18.994	7.18337	34.7416	4.83639	2.27393	0.230443	7	51020209	51022452	-	306	-	-
ENSCHIG00000011250	136.773	154.174	113.572	0.73665	-0.440948	0.230533	27	24579020	24656390	-	1534	MSR1	102171570
ENSCHIG00000023774	82.3606	70.5705	98.0807	1.38983	0.474904	0.230636	6	99737124	99743500	-	2434	NKX6-1	108636284
ENSCHIG00000021890	291.199	265.937	324.883	1.22165	0.288836	0.230669	2	7510836	7545206	+	1234	RCAN3	102176477
ENSCHIG00000021397	90.7002	101.591	76.1791	0.74986	-0.415307	0.23083	11	10275604	10305557	-	1244	MTHFD2	102184159
ENSCHIG00000003642	1.47122	2.57464	0	0	-Inf	0.230837	13	41454467	41458929	+	1078	LOC102173204	102173204
ENSCHIG00000013631	84.2012	73.8074	98.0595	1.32859	0.409893	0.231038	25	2322066	2324701	+	1026	THOC6	102188727
ENSCHIG00000021730	2458.66	2280.31	2696.46	1.1825	0.241836	0.231181	3	11737293	11978035	-	3010	GRIK3	102190659
ENSCHIG00000004273	140.255	125.879	159.424	1.26649	0.340838	0.231292	19	33858681	33878718	+	678	GRAP	102190908
ENSCHIG00000017536	127.96	114.466	145.952	1.27506	0.350569	0.231322	5	113797340	113824774	+	5325	PARVG	102170125
ENSCHIG00000011423	638.102	688.309	571.16	0.829802	-0.269161	0.231339	13	56693430	56702581	+	921	CTSZ	102175417
ENSCHIG00000014532	19.1427	15.0388	24.6146	1.63674	0.710826	0.231376	19	36131618	36140054	-	1179	SGCA	102184468
ENSCHIG00000016270	238.795	274.011	191.84	0.700118	-0.514329	0.231409	26	36204602	36214530	-	3465	SLC35G1	102184584
ENSCHIG00000010486	61.9337	53.8541	72.7065	1.35006	0.433028	0.231685	16	51388757	51391761	-	327	-	-
ENSCHIG00000004516	1.46431	2.56254	0	0	-Inf	0.231881	22	52950342	52955825	-	585	RTP3	-
ENSCHIG00000014002	26.4501	37.0734	12.2857	0.331387	-1.59341	0.23198	4	96422394	96499354	+	3317	MEOX2	102177402
ENSCHIG00000007330	32.8847	18.3856	52.217	2.8401	1.50594	0.232235	17	63620490	63621569	+	1080	MAB21L2	102190157
ENSCHIG00000011618	40.0849	33.4184	48.9736	1.46547	0.551364	0.232277	LWLT01000027.1	13356894	13358111	-	1140	LOC102188481	102188481
ENSCHIG00000025085	238.874	212.211	274.426	1.29318	0.370921	0.232371	1	97085633	97104124	+	1948	LRRC34	102190357
ENSCHIG00000014302	77.8203	88.2387	63.9292	0.724502	-0.464938	0.232714	23	41361172	41367073	+	999	HLA-DOA	102188986
ENSCHIG00000002483	317.359	257.415	397.284	1.54336	0.626074	0.232857	17	17810606	17882257	+	3470	WDR66	102169119
ENSCHIG00000000989	273.442	296.461	242.749	0.818821	-0.28838	0.233003	5	102534591	102547611	-	2184	P3H3	102188119
ENSCHIG00000008308	1.45687	2.54953	0	0	-Inf	0.233013	7	41263658	41310027	+	4206	SOX30	102178725
ENSCHIG00000024868	75.9721	64.8737	90.7701	1.39918	0.484584	0.233338	11	90544643	90546010	-	1335	SOX11	102189966
ENSCHIG00000023602	17.4122	21.4148	12.0754	0.563882	-0.826535	0.233352	16	78291859	78331302	+	2229	PKP1	102176987
ENSCHIG00000020720	23.9577	18.5929	31.1108	1.67326	0.742665	0.233414	2	3256990	3259924	-	435	LOC102170564	102170564
ENSCHIG00000015667	1.88024	0.521831	3.69146	7.07405	2.82254	0.233587	23	22366414	22368234	-	971	LOC102180547	102180547
ENSCHIG00000021944	201.507	220.579	176.077	0.798252	-0.325084	0.233623	LWLT01000027.1	36627054	36702749	-	6486	TBC1D8B	102172131
ENSCHIG00000012429	45.7746	38.6087	55.3292	1.43308	0.519116	0.23372	20	10390243	10397735	+	321	-	-
ENSCHIG00000013063	433.176	572.244	247.753	0.43295	-1.20773	0.233767	22	50165419	50173997	-	2657	SEMA3B	102173510
ENSCHIG00000014480	2.61208	0.782746	5.05118	6.45316	2.69	0.234109	7	67075366	67078639	-	771	PRTN3	108636370
ENSCHIG00000011359	363.323	331.241	406.099	1.22599	0.293949	0.234267	5	36228629	36246141	+	2405	PUS7L	102170947
ENSCHIG00000013686	139.549	153.818	120.522	0.783539	-0.351924	0.234368	14	69338893	69342782	+	2421	MYC	102171262
ENSCHIG00000015564	139.096	121.763	162.208	1.33216	0.41377	0.234607	8	62916674	62918479	-	1737	LOC108633232	108633232
ENSCHIG00000021530	177.232	194.481	154.233	0.793048	-0.33452	0.234626	16	62247654	62262178	-	2226	RNASEL	102191823
ENSCHIG00000021384	60.709	52.1265	72.1524	1.38418	0.469032	0.234736	8	111863005	111896496	-	3742	TPO	102182976
ENSCHIG00000023769	1496.01	1389.33	1638.24	1.17916	0.237761	0.235083	13	17098600	17127156	-	1654	ACBD5	102176895
ENSCHIG00000012895	11.5467	14.8916	7.08678	0.475892	-1.07129	0.235204	3	26820719	26854918	-	6507	ORC1	102187097
ENSCHIG00000024898	143.737	127.611	165.24	1.29487	0.372811	0.235615	29	28594020	28598774	+	1049	HYLS1	102187839
ENSCHIG00000008833	95.3237	106.111	80.94	0.762783	-0.390655	0.235719	7	94743668	94751201	-	1602	ICAM3	106502299
ENSCHIG00000012650	136.442	150.339	117.912	0.784309	-0.350506	0.23579	18	50661235	50661951	-	717	SERTAD1	102188968
ENSCHIG00000008140	1.43702	2.51479	0	0	-Inf	0.236083	11	10748954	10749667	+	714	NAT8	102181787
ENSCHIG00000014308	5.4304	7.58651	2.55558	0.336859	-1.56978	0.236566	13	77566522	77573616	+	2689	SNAI1	102172917
ENSCHIG00000011645	1080.57	996.491	1192.67	1.19687	0.259262	0.236608	8	75670051	75670281	-	231	ENHO	102170873
ENSCHIG00000019419	36.333	42.6362	27.9287	0.655045	-0.610334	0.236769	18	11677484	11689904	+	3698	OSGIN1	102181147
ENSCHIG00000018287	37.9537	43.9601	29.9452	0.681191	-0.553868	0.236809	25	2318095	2319553	+	390	TNFRSF12A	102177022
ENSCHIG00000010459	11.4361	14.6384	7.16624	0.489549	-1.03047	0.23686	15	17702595	17746252	-	5270	EHF	102170803
ENSCHIG00000020254	850.365	916.907	761.641	0.830663	-0.267664	0.237027	26	40361694	40402386	+	1437	LIPA	102169934
ENSCHIG00000026907	54.9853	63.9658	43.0112	0.672409	-0.572589	0.2372	11	47728102	47734079	+	702	CD8A	102185010
ENSCHIG00000012309	83.8778	94.7127	69.4313	0.733073	-0.447971	0.23723	10	30305293	30313769	+	2355	SIX4	102173941
ENSCHIG00000016001	363.536	331.454	406.311	1.22584	0.293776	0.23723	10	49115470	49204557	+	1167	TEX9	102184627
ENSCHIG00000010329	388.409	356.954	430.348	1.20561	0.269764	0.237661	21	21127031	21191359	-	5301	BLM	102171925
ENSCHIG00000026306	1.42656	2.49648	0	0	-Inf	0.237728	28	34805640	34820053	+	1923	ZP4	102172868
ENSCHIG00000013116	25.5171	17.9235	35.6418	1.98856	0.991722	0.237916	23	14938589	14955225	-	3701	LOC108633536	108633536
ENSCHIG00000020336	197.871	142.986	271.051	1.89564	0.922689	0.237991	8	76002235	76091288	-	6212	RASEF	102186118
ENSCHIG00000010193	2871.65	3111.61	2551.7	0.820059	-0.2862	0.237994	25	19845433	19893542	+	2291	EEF2K	102168229
ENSCHIG00000010584	83.5013	73.1814	97.2612	1.32904	0.410387	0.238148	14	50953902	50989983	+	1851	PPP1R42	102173209
ENSCHIG00000025156	1.83762	0.503523	3.61642	7.18224	2.84443	0.238227	13	67051212	67056517	+	246	ADIG	102186882
ENSCHIG00000012548	4.88996	7.37196	1.58061	0.214409	-2.22157	0.238373	29	25872725	25875975	+	387	LOC100860781	100860781
ENSCHIG00000014210	375.817	343.678	418.669	1.2182	0.284751	0.238381	17	26977587	26989855	-	2693	ZNF10	102170900
ENSCHIG00000019954	4.74572	6.83292	1.96278	0.287253	-1.7996	0.238385	18	36724741	36729232	-	1422	DPEP2	102180420
ENSCHIG00000016235	174.243	157.451	196.633	1.24885	0.320596	0.238622	18	53713158	53713805	+	312	APOC2	102170046
ENSCHIG00000026271	3469.23	3768.38	3070.37	0.814772	-0.295532	0.238776	23	28413132	28480197	+	6424	TNFRSF21	102184104
ENSCHIG00000010921	2.19935	3.59277	0.341442	0.0950357	-3.39539	0.238912	26	9364943	9396121	-	2586	-	-
ENSCHIG00000023562	807.116	744.641	890.416	1.19577	0.257935	0.238978	11	91921842	91991570	-	1604	LOC102168270	102168270
ENSCHIG00000024608	22.4578	17.6913	28.813	1.62865	0.703677	0.239034	19	42272512	42278360	+	1022	HSD17B1	102182909
ENSCHIG00000023272	7.1788	9.63799	3.89988	0.404636	-1.3053	0.239073	17	26042256	26045957	-	894	-	-
ENSCHIG00000007874	103.902	92.8339	118.659	1.27819	0.354097	0.2392	1	83507365	83508510	-	1146	B3GNT5	102189161
ENSCHIG00000026512	456.054	416.447	508.862	1.22191	0.289141	0.239316	1	65789209	65818623	-	1416	HCLS1	102181434
ENSCHIG00000024767	88.8655	103.253	69.6827	0.674875	-0.567307	0.239416	11	28516872	28522798	+	2260	TMEM247	102180502
ENSCHIG00000013905	13.6728	10.116	18.4151	1.82039	0.864251	0.239434	LWLT01000035.1	652194	657593	-	864	-	-
ENSCHIG00000025761	252.77	229.437	283.881	1.23729	0.307187	0.239537	10	44154299	44210837	+	2054	GLDN	102172162
ENSCHIG00000026227	377.501	341.626	425.334	1.24503	0.316175	0.239608	19	41643979	41650303	-	1299	P3H4	102181235
ENSCHIG00000017677	931.552	1042.61	783.477	0.751459	-0.412234	0.239676	3	109175538	109220376	-	5311	LOC102173932	102173932
ENSCHIG00000012846	13.4005	5.00013	24.6009	4.92006	2.29868	0.239733	3	103073976	103074689	-	279	S100A12	102169149
ENSCHIG00000007505	41.9858	65.3432	10.8425	0.165931	-2.59134	0.239748	3	92272427	92277774	+	696	TSHB	102185966
ENSCHIG00000017505	59.006	68.4856	46.3667	0.677029	-0.562711	0.239778	4	73960145	73960951	+	723	-	-
ENSCHIG00000020030	27.5719	22.4919	34.3452	1.52701	0.610707	0.239786	26	222260	222700	+	441	SPRN	108634023
ENSCHIG00000023479	744.516	799.414	671.318	0.839763	-0.251946	0.239813	5	102267546	102315011	+	2679	C1R	102188835
ENSCHIG00000014544	6.8729	4.17109	10.4753	2.51141	1.3285	0.239886	25	17820106	17831860	-	1632	GP2	102179535
ENSCHIG00000000944	48.0425	56.5998	36.6328	0.647225	-0.627662	0.239962	13	64365310	64404079	-	5952	LOC102173760	102173760
ENSCHIG00000015796	2.185	3.56766	0.341442	0.0957046	-3.38527	0.240313	5	99317027	99370056	-	4409	LOC102184701	102184701
ENSCHIG00000021538	1.81701	0.485215	3.59275	7.40443	2.88839	0.240527	13	28926139	28930608	+	267	MEIG1	102177173
ENSCHIG00000019237	14.8714	18.6015	9.89794	0.532103	-0.910222	0.240649	5	30197013	30200584	-	1302	LOC102178426	102178426
ENSCHIG00000024688	905.758	839.037	994.72	1.18555	0.245556	0.240837	3	86846458	86878863	+	955	LOC108633298	108633298
ENSCHIG00000014222	417.912	382.163	465.579	1.21827	0.284839	0.241112	17	1961420	1965483	+	990	CASTOR1	106501896
ENSCHIG00000014887	149.657	133.663	170.983	1.27921	0.355255	0.241153	22	50585505	50590322	+	2169	MST1	102179141
ENSCHIG00000009820	5.22954	7.41706	2.31285	0.311828	-1.68118	0.241315	5	73146001	73151452	-	990	LOC106503978	106503978
ENSCHIG00000007412	290.876	263.805	326.971	1.23944	0.309689	0.241467	29	21585486	21586565	+	1080	FANCF	102184786
ENSCHIG00000026173	75.6647	66.3186	88.1263	1.32883	0.41016	0.241637	1	65965464	66015840	+	833	EAF2	102183727
ENSCHIG00000014474	315.789	346.253	275.17	0.794709	-0.331502	0.241803	26	32769767	32771132	+	447	AVPI1	106503637
ENSCHIG00000013789	189.129	170.374	214.137	1.25686	0.329828	0.241945	26	286575	289715	+	465	FUOM	102184971
ENSCHIG00000018016	82.2852	92.4251	68.7653	0.744011	-0.426604	0.242031	19	54395936	54413235	+	1077	ST6GALNAC2	102190459
ENSCHIG00000016375	142.46	156.991	123.085	0.784029	-0.351022	0.242113	15	30315565	30323433	-	3299	-	-
ENSCHIG00000011550	16.9337	20.9673	11.5556	0.551126	-0.859546	0.242119	26	30438562	30483527	+	2333	PKD2L1	102175646
ENSCHIG00000005420	581.93	657.109	481.693	0.733049	-0.448018	0.242329	1	43892242	44200833	-	4374	FILIP1L	102176560
ENSCHIG00000020679	18.9798	23.2963	13.2245	0.567666	-0.816887	0.242441	10	80514829	80529766	-	2535	TGM1	102177982
ENSCHIG00000018244	49.813	58.6564	38.0218	0.648214	-0.625459	0.242618	20	56903914	57019863	+	1970	11-Mar	102176271
ENSCHIG00000013878	2612.06	2381.58	2919.37	1.22581	0.293735	0.242647	2	99631725	99710827	-	5082	LOC102168948	102168948
ENSCHIG00000024573	16.3296	21.2357	9.78822	0.460933	-1.11737	0.242731	16	35770605	35817754	-	3505	SELP	102170076
ENSCHIG00000019993	1.79704	0.514663	3.50687	6.81392	2.76848	0.242793	14	15602690	15603082	-	393	-	-
ENSCHIG00000018369	16.4104	20.5346	10.9116	0.531379	-0.912187	0.242906	5	118436321	118497633	+	3622	MOV10L1	102183135
ENSCHIG00000011214	78.8211	56.7288	108.278	1.90869	0.932579	0.243081	22	58884911	58898152	-	1992	-	-
ENSCHIG00000010381	274.323	238.39	322.234	1.35171	0.434781	0.243156	7	59760544	59764565	+	1137	TMEM173	102171058
ENSCHIG00000013935	46.5052	39.5205	55.8183	1.41239	0.498136	0.24332	14	73396382	73423617	-	1808	TMEM71	102183980
ENSCHIG00000011953	829.672	768.932	910.658	1.18432	0.244053	0.243326	22	10342102	10427911	-	5755	MLH1	102181726
ENSCHIG00000005168	176.646	159.576	199.406	1.2496	0.321467	0.243441	11	1916135	1925719	+	1569	ZNF2	102173855
ENSCHIG00000022347	2.15212	3.53105	0.313555	0.0887993	-3.49331	0.243578	23	18383940	18391543	+	3283	BTN1A1	100860762
ENSCHIG00000022578	911.559	1114.87	640.475	0.574483	-0.799665	0.243619	9	66811734	66961531	+	3896	ADGRG6	102177631
ENSCHIG00000025595	8557.19	9142.24	7777.13	0.850681	-0.23331	0.243753	23	15148493	15153514	-	3228	TUBB2A	108633269
ENSCHIG00000010332	383.357	441.4	305.968	0.693176	-0.528707	0.243776	11	71076338	71094230	-	984	FOSL2	102171522
ENSCHIG00000003691	959.678	847.095	1109.79	1.31011	0.389688	0.243919	22	1356693	1628298	-	8198	NEK10	102171931
ENSCHIG00000024526	488.209	529.19	433.567	0.819304	-0.287529	0.244007	18	55379840	55403737	+	3791	DHX34	102178938
ENSCHIG00000021044	521.263	478.949	577.682	1.20614	0.270403	0.244086	4	56520037	56713188	+	1356	-	-
ENSCHIG00000019328	990.411	915.243	1090.63	1.19163	0.252939	0.244134	2	7565042	7618217	+	5679	NCMAP	102176181
ENSCHIG00000007693	126.039	140.265	107.072	0.763353	-0.389578	0.244581	11	74678945	74685004	+	1004	TP53I3	102170610
ENSCHIG00000022131	320.144	291.819	357.91	1.22648	0.29452	0.244593	15	5511295	5537444	+	2526	AGBL2	102174497
ENSCHIG00000022467	427.113	391.209	474.985	1.21415	0.279943	0.244765	14	20009352	20045838	-	1981	RRM2B	102173102
ENSCHIG00000010524	71.3012	80.6652	58.8158	0.729135	-0.455743	0.244807	9	20468573	20513509	-	1320	-	-
ENSCHIG00000024490	31.3115	36.8962	23.8653	0.646824	-0.628555	0.245096	19	61754709	61767212	-	1075	APOH	102171373
ENSCHIG00000009017	189.04	170.342	213.972	1.25613	0.328983	0.245241	21	847336	847911	-	549	-	-
ENSCHIG00000027063	32.2046	37.958	24.5333	0.646328	-0.629661	0.245272	2	118151425	118155685	-	1686	-	-
ENSCHIG00000025580	1217.86	1311.7	1092.75	0.833075	-0.263481	0.245405	16	40203929	40228161	-	2175	PLOD1	102168374
ENSCHIG00000012648	18.5878	22.6249	13.2048	0.583641	-0.776846	0.24542	5	102589522	102596157	-	2077	LAG3	102188658
ENSCHIG00000018401	214.685	259.046	155.536	0.600418	-0.735962	0.245512	4	5906642	5930570	+	1098	WDR86	102180458
ENSCHIG00000001840	60.5621	48.2742	76.9459	1.59393	0.672592	0.24557	29	40330103	40330981	+	879	LRRC10B	108634253
ENSCHIG00000024997	605.084	557.668	668.304	1.19839	0.261099	0.245572	18	176065	210555	-	3739	MRS2	100861264
ENSCHIG00000001297	167.158	149.835	190.254	1.26975	0.344547	0.245673	3	99810475	99814093	+	2089	CIART	102189448
ENSCHIG00000026729	1089.72	1194.79	949.616	0.794796	-0.331344	0.245974	14	48648761	48839753	-	4476	SULF1	102175314
ENSCHIG00000011327	96.8689	109.602	79.8918	0.728929	-0.456151	0.246117	11	48682061	48725529	-	4567	ATOH8	108637146
ENSCHIG00000027225	215.226	194.597	242.73	1.24735	0.318861	0.24636	7	98177467	98182008	+	1377	FBXW9	102182295
ENSCHIG00000015120	2.12456	3.478	0.319974	0.0919994	-3.44223	0.246377	5	27061001	27204125	+	3546	KRT71	102177231
ENSCHIG00000023587	3358.49	3117.47	3679.85	1.1804	0.23927	0.246505	5	56912119	56938458	+	7054	ITGA7	102169839
ENSCHIG00000009411	62.8106	43.4565	88.616	2.03919	1.02799	0.246716	28	10155746	10175095	+	5659	MAT1A	102176585
ENSCHIG00000015493	33.0066	12.7638	59.9968	4.70053	2.23282	0.247047	11	95005788	95027789	+	2829	ADGRD2	-
ENSCHIG00000002136	1.38112	0.286025	2.84125	9.93359	3.31232	0.24713	13	53279529	53280941	-	1413	ABHD16B	102168743
ENSCHIG00000010115	76.2663	66.8659	88.8003	1.32803	0.409293	0.24734	23	30991275	31002062	-	684	SPATS1	-
ENSCHIG00000021684	714.989	766.285	646.596	0.843806	-0.245016	0.247428	18	56490357	56492895	+	2022	PPP1R15A	102186898
ENSCHIG00000026462	27.6005	32.5183	21.0435	0.647128	-0.627877	0.247473	8	59614412	59622341	-	1091	CD72	102177060
ENSCHIG00000008831	2.66808	4.17789	0.654997	0.156777	-2.67321	0.247566	17	24426353	24467212	+	5047	PIWIL1	102176719
ENSCHIG00000011914	2.10895	3.43458	0.341442	0.0994128	-3.33042	0.247987	11	105901186	105903903	+	1488	ENTPD8	108637182
ENSCHIG00000005207	162.503	132.453	202.571	1.52938	0.612951	0.248003	10	86246528	86255432	+	462	CALML4	102171428
ENSCHIG00000014055	607.155	559.572	670.599	1.19841	0.261125	0.248046	18	46342773	46351134	+	1852	ZNF181	102169990
ENSCHIG00000006969	237.786	211.55	272.768	1.28938	0.366677	0.248054	25	27812338	27827471	+	2062	-	-
ENSCHIG00000021513	77.6566	87.0883	65.081	0.7473	-0.420241	0.248215	23	41490176	41496621	-	651	PSMB9	102181449
ENSCHIG00000016557	37.8359	45.8405	27.1632	0.592559	-0.754969	0.248481	21	33092989	33093732	-	654	-	-
ENSCHIG00000012692	31.7321	37.1829	24.4643	0.657947	-0.603957	0.248656	4	76706949	76707350	-	228	-	-
ENSCHIG00000017936	149.69	165.074	129.178	0.782543	-0.353758	0.248679	4	13900234	13916056	-	1371	CASP2	102183569
ENSCHIG00000021487	21681.4	20172.3	23693.6	1.17456	0.232125	0.248714	1	146237387	146240488	-	279	S100B	102169524
ENSCHIG00000010321	39.8814	25.456	59.1152	2.32225	1.21552	0.248811	3	17903583	17911784	+	408	FAM183A	108635639
ENSCHIG00000026059	58.0272	66.7441	46.4048	0.695265	-0.524365	0.248951	29	46581617	46601208	+	1608	ALDH3B1	102185988
ENSCHIG00000022335	1211.45	1130.96	1318.78	1.16608	0.221661	0.24909	16	44082685	44149046	-	3676	PER3	102178645
ENSCHIG00000010690	60.8671	69.1623	49.8069	0.720146	-0.473638	0.249479	6	92229187	92231523	-	2337	SOWAHB	102185450
ENSCHIG00000016845	6.29416	2.26218	11.6701	5.15879	2.36703	0.249579	3	103060350	103062557	+	456	S100A9	102182273
ENSCHIG00000016711	1239.5	1146.59	1363.37	1.18907	0.249829	0.249737	21	6843787	6868368	-	4835	SYNM	102181539
ENSCHIG00000023762	36.2499	49.2642	18.8976	0.383598	-1.38233	0.249754	13	12138706	12171280	+	3012	ITIH2	102171619
ENSCHIG00000009152	427.482	393.417	472.902	1.20204	0.26548	0.249997	18	47882548	47883786	+	1239	ZNF260	102175887
ENSCHIG00000014687	580.062	536.942	637.554	1.18738	0.247782	0.250235	10	96166280	96208599	+	1869	SIMC1	102191049
ENSCHIG00000011141	246.2	268.079	217.027	0.809566	-0.30478	0.250245	18	58427578	58433857	+	924	IGLON5	-
ENSCHIG00000013613	399.197	635.209	84.5139	0.133049	-2.90997	0.250253	23	2528613	2571471	+	8679	DSP	102175346
ENSCHIG00000016069	15.156	18.7469	10.3682	0.55306	-0.854492	0.250297	18	57097839	57098367	+	309	ADM5	102173223
ENSCHIG00000020755	361.249	331.463	400.964	1.20968	0.274624	0.250419	9	29239444	29259170	-	1158	NR2E1	102179852
ENSCHIG00000015983	149.679	164.677	129.68	0.787481	-0.344683	0.250452	23	21535966	21537536	+	465	RPP21	102189917
ENSCHIG00000011931	214.798	234.669	188.303	0.802421	-0.317569	0.250558	5	70135890	70283062	-	2035	-	-
ENSCHIG00000016735	21.3197	25.494	15.7538	0.61794	-0.694461	0.250711	5	74221074	74267262	-	6578	IL2RB	-
ENSCHIG00000026470	33.857	21.9419	49.7438	2.26707	1.18083	0.250985	26	9085398	9088839	-	2498	HMX2	108634041
ENSCHIG00000003901	20032.2	18621.5	21913.1	1.17676	0.234818	0.251024	9	16977518	16978666	-	1149	GJA1	102191242
ENSCHIG00000000168	3.6676	5.41489	1.33788	0.247074	-2.01698	0.251092	LWLT01000027.1	10212558	10224430	-	962	CD40LG	102172335
ENSCHIG00000013160	431.745	397.818	476.983	1.199	0.26183	0.251145	18	62200619	62281900	-	4047	LOC106503154	106503154
ENSCHIG00000018275	279.633	254.213	313.525	1.23332	0.302544	0.251385	25	482382	484038	-	638	METTL26	102187446
ENSCHIG00000014572	254.892	276.747	225.751	0.815731	-0.293835	0.251463	25	27486170	27521787	+	5416	LOC102183030	102183030
ENSCHIG00000015966	359.281	329.265	399.303	1.21271	0.278234	0.251591	3	97979389	97992551	-	1268	PRKAB2	102169928
ENSCHIG00000025882	306.735	282.298	339.317	1.20198	0.265418	0.251601	2	134767525	134941390	-	4010	-	-
ENSCHIG00000011924	1283.76	1434.31	1083.03	0.755086	-0.405287	0.251691	22	12541215	12552935	+	918	RPSA	100860903
ENSCHIG00000022612	452.78	378.358	552.01	1.45896	0.544942	0.251747	22	43583707	43754824	+	9155	DNAH12	102170098
ENSCHIG00000026053	360.822	324.544	409.193	1.26083	0.33437	0.251767	5	30562306	30570159	+	2557	RND1	102181473
ENSCHIG00000026018	146.999	172.923	112.434	0.650199	-0.621048	0.251781	8	29150228	29328271	+	8257	FREM1	102189672
ENSCHIG00000015052	2.07267	3.3872	0.319974	0.0944657	-3.40406	0.251803	LWLT01000027.1	39010402	39011761	-	1253	-	-
ENSCHIG00000003451	125.091	160.705	77.6054	0.482906	-1.05018	0.251906	5	55544819	55545712	-	894	NXPH4	-
ENSCHIG00000025796	81.7283	91.5743	68.6002	0.749121	-0.416729	0.25199	15	60122590	60126676	-	3646	HSPB2	102175970
ENSCHIG00000022114	111.114	94.3627	133.448	1.4142	0.49999	0.252027	10	31374313	31442103	+	2172	CCDC175	102175584
ENSCHIG00000015576	21.3361	17.015	27.0975	1.59257	0.671353	0.252777	17	26602143	26604909	-	670	LRCOL1	102174865
ENSCHIG00000011154	326.877	388.041	245.324	0.632212	-0.661519	0.252871	22	50495535	50504364	+	3133	UBA7	102176743
ENSCHIG00000024794	7.61651	10.1205	4.27784	0.42269	-1.24233	0.253129	6	7303789	7304385	+	567	-	-
ENSCHIG00000011527	311.969	338.011	277.248	0.820232	-0.285896	0.25378	3	71995430	72098107	-	905	ALG14	102177857
ENSCHIG00000012821	10.587	7.6878	14.4526	1.87995	0.910691	0.253814	24	55198456	55203326	-	246	-	-
ENSCHIG00000006804	796.314	930.83	616.958	0.662805	-0.593345	0.253837	15	24503417	24569735	+	5993	BDNF	102180782
ENSCHIG00000020988	338.517	310.322	376.11	1.212	0.277388	0.254132	25	27611579	27617190	-	1171	PHKG1	102185139
ENSCHIG00000002786	6.75941	9.17143	3.54339	0.386351	-1.37202	0.254237	5	25450817	25452007	+	1191	GPR84	102186662
ENSCHIG00000022314	5365.14	4895.75	5990.98	1.22371	0.291263	0.254309	29	40597232	40611041	-	3910	FADS1	102178247
ENSCHIG00000003887	249.881	227.407	279.847	1.2306	0.299359	0.254343	7	93309551	93312312	+	1164	ZNF414	102174828
ENSCHIG00000005044	29.5532	35.1785	22.0528	0.626883	-0.673732	0.254467	1	137334220	137461989	+	640	-	-
ENSCHIG00000010858	168.21	184.121	146.995	0.798357	-0.324894	0.254686	15	47048272	47048655	+	384	LOC108637636	108637636
ENSCHIG00000015455	900.327	832.705	990.491	1.18949	0.250339	0.254853	25	37867318	37872474	-	435	BUD31	102171482
ENSCHIG00000013020	9.21589	3.40477	16.9641	4.98244	2.31685	0.254862	18	54562264	54566278	-	573	PGLYRP1	102168570
ENSCHIG00000015074	260.125	221.744	311.301	1.40387	0.489414	0.254963	25	41472497	41479112	-	1494	AMZ1	102185460
ENSCHIG00000026539	722.265	775.679	651.047	0.839326	-0.252696	0.255054	22	21748203	21848200	+	1169	SUMF1	102188808
ENSCHIG00000012968	2.57533	4.02687	0.639948	0.15892	-2.65363	0.255182	19	15522595	15526405	-	2218	CCL11	102175436
ENSCHIG00000020969	74.873	65.2638	87.6851	1.34355	0.426049	0.25538	15	6602216	6603513	-	432	MDK	106502912
ENSCHIG00000010798	18.5395	13.4824	25.2824	1.87522	0.907062	0.255507	LWLT01000241.1	3020	8128	+	522	-	-
ENSCHIG00000021136	208.018	234.52	172.682	0.736323	-0.441588	0.25552	9	83779430	83877607	+	1674	SLC22A3	102184436
ENSCHIG00000019666	351.788	322.625	390.672	1.21092	0.276103	0.255669	10	89658472	89712868	+	1588	GPR137C	102180943
ENSCHIG00000027253	302.521	263.132	355.04	1.34929	0.432198	0.255834	13	71671819	71694858	+	2490	L3MBTL1	102190146
ENSCHIG00000018366	393.508	422.826	354.417	0.83821	-0.254617	0.255931	4	57299894	57556943	+	3770	BMPER	102168323
ENSCHIG00000011629	201.702	182.97	226.678	1.23888	0.309036	0.255951	15	68068678	68093124	-	1347	-	-
ENSCHIG00000003029	22.2711	26.6403	16.4455	0.617317	-0.695916	0.255969	1	34811253	34812353	+	1101	HTR1F	102188708
ENSCHIG00000018670	294.977	345.518	227.589	0.658687	-0.602335	0.256129	10	58113882	58200388	+	3918	NID2	102191245
ENSCHIG00000017081	45.7218	61.021	25.323	0.414989	-1.26886	0.256372	19	14002881	14006929	+	2908	LOC102181154	102181154
ENSCHIG00000013034	610.007	656.8	547.615	0.833762	-0.262293	0.256577	1	152423772	152470286	-	5731	HACL1	102182450
ENSCHIG00000011830	91.3306	101.649	77.5729	0.763146	-0.389968	0.256616	5	30174940	30178642	-	1961	PRPH	102191212
ENSCHIG00000014509	1731.42	1855.39	1566.13	0.844098	-0.244517	0.256645	4	88889943	88977816	+	5629	FAM126A	102171125
ENSCHIG00000013078	284.436	314.701	244.083	0.775602	-0.366611	0.256669	16	44156275	44164330	-	774	VAMP3	102179221
ENSCHIG00000013104	2.26511	3.96395	0	0	-Inf	0.256724	17	16524563	16559322	-	1668	CCDC63	102179586
ENSCHIG00000024196	2808.45	2616.45	3064.45	1.17122	0.228015	0.256733	5	64221655	64305298	-	4044	GNPTAB	102186936
ENSCHIG00000022798	672.324	753.369	564.263	0.748985	-0.41699	0.256905	5	22964682	22978095	+	543	NUDT4	102175468
ENSCHIG00000004020	54.3926	46.686	64.6681	1.38517	0.470064	0.256907	6	15880760	15893642	-	1014	RRH	102182957
ENSCHIG00000018228	125.56	138.79	107.921	0.777586	-0.362926	0.257017	18	6706235	6746521	+	807	-	-
ENSCHIG00000017873	1.51964	2.65937	0	0	-Inf	0.257081	7	101250768	101276259	+	1733	LOC102182119	102182119
ENSCHIG00000025289	1.51964	2.65937	0	0	-Inf	0.257081	3	21653335	21666050	-	1798	LOC102174619	102174619
ENSCHIG00000019656	206.987	188.638	231.451	1.22696	0.295087	0.257133	22	12514608	12535780	+	1113	LOC100861209	100861209
ENSCHIG00000020729	190.157	172.744	213.373	1.2352	0.30474	0.257231	21	4861155	4906449	-	5751	ALDH1A3	102179885
ENSCHIG00000009790	32.8243	38.6979	24.9927	0.645842	-0.630748	0.257431	13	75583064	75587425	+	1260	-	-
ENSCHIG00000025911	33.5694	27.7486	41.3305	1.48946	0.574793	0.257635	3	103318019	103325852	-	2051	S100A5	102190367
ENSCHIG00000002757	705.511	776.916	610.304	0.785547	-0.348231	0.257687	15	28268487	28282287	-	5471	SERPINH1	102171265
ENSCHIG00000015349	327.242	282.948	386.3	1.36527	0.449184	0.257721	2	71334502	71334813	-	282	-	-
ENSCHIG00000017193	1.66874	2.92029	0	0	-Inf	0.257936	3	21540496	21553802	-	1578	-	-
ENSCHIG00000023614	89.4324	112.808	58.265	0.516498	-0.953165	0.257981	9	82802985	82890306	+	5642	FNDC1	102170875
ENSCHIG00000001926	1.96692	3.44212	0	0	-Inf	0.258068	LWLT01000021.1	52452395	52453426	+	1032	LOC108634310	108634310
ENSCHIG00000009696	32.6775	39.0562	24.1726	0.618919	-0.692177	0.258338	11	46487521	46493904	+	565	IL1RN	102182800
ENSCHIG00000025291	301.251	326.141	268.065	0.821928	-0.282916	0.258675	10	65683227	65765755	+	1623	EHD4	102187322
ENSCHIG00000012923	2.00822	3.27923	0.313555	0.0956185	-3.38657	0.258841	6	98400263	98433917	-	4053	LOC102179277	102179277
ENSCHIG00000023052	282.101	255.948	316.972	1.23842	0.308505	0.259077	7	92111849	92153786	-	2536	RFX2	102179845
ENSCHIG00000020198	1891.03	1712.53	2129.03	1.2432	0.314063	0.259109	11	106195058	106201480	+	1893	NPDC1	106502682
ENSCHIG00000016207	147.757	161.699	129.167	0.798816	-0.324064	0.259438	23	4832504	4835933	+	1571	-	-
ENSCHIG00000009593	37.8507	31.1184	46.8272	1.50481	0.589581	0.259518	LWLT01000027.1	9730577	9776671	-	1287	LOC102177223	102177223
ENSCHIG00000020033	548.921	505.828	606.378	1.19878	0.261572	0.259737	1	65924862	65964666	-	1891	IQCB1	102182541
ENSCHIG00000023353	1.9989	3.25809	0.319974	0.0982091	-3.348	0.259889	11	30821095	31014619	-	2940	FSHR	100861291
ENSCHIG00000010586	5.69365	3.4182	8.72759	2.55327	1.35235	0.259917	19	44851573	44855960	-	447	LYZL6	102190166
ENSCHIG00000000763	13.7686	17.311	9.04535	0.52252	-0.936443	0.259919	18	49475168	49481622	-	1728	RINL	102179127
ENSCHIG00000019582	103.677	92.1925	118.99	1.29067	0.368119	0.260089	12	16858130	16858963	+	834	SOX21	108637292
ENSCHIG00000020739	684.928	735.435	617.586	0.839757	-0.251957	0.260106	4	45790674	45799683	-	1506	STEAP2	102178423
ENSCHIG00000010147	31.0072	25.8524	37.8802	1.46525	0.551145	0.260173	1	110132236	110199515	-	1257	-	-
ENSCHIG00000025947	1.42794	2.49889	0	0	-Inf	0.260365	13	41472654	41482050	+	1819	LOC102183702	102183702
ENSCHIG00000023299	497.96	420.107	601.764	1.4324	0.518439	0.260385	2	33222563	33419084	-	5022	VWC2L	-
ENSCHIG00000015806	252.185	230.256	281.424	1.22222	0.289508	0.260387	16	69413159	69455422	+	813	NSL1	102182897
ENSCHIG00000026843	866.793	806.842	946.728	1.17337	0.230664	0.260441	4	4691020	4759987	-	1443	ACTR3B	102182759
ENSCHIG00000010263	205.053	224.272	179.428	0.800045	-0.321846	0.260443	11	67990706	68011485	+	669	MXD1	102175864
ENSCHIG00000008245	479.79	440.034	532.797	1.21081	0.27597	0.260855	17	7118828	7128568	+	936	UNG	102182818
ENSCHIG00000020297	186.852	166.004	214.649	1.29304	0.370766	0.260907	26	27066775	27069020	-	1071	SFR1	102188281
ENSCHIG00000016596	339.188	367.244	301.78	0.821741	-0.283244	0.260956	14	45459722	45487902	-	1749	RDH10	102180778
ENSCHIG00000008526	542.241	582.639	488.377	0.838215	-0.254607	0.261089	18	40960133	40962433	+	2301	CMTR2	102182998
ENSCHIG00000024423	5.66286	7.71151	2.93133	0.380124	-1.39546	0.261171	4	7001000	7003783	+	882	-	-
ENSCHIG00000010033	33.1021	38.7781	25.5342	0.65847	-0.60281	0.261282	LWLT01000174.1	60762	63285	-	944	PDCD1	102168321
ENSCHIG00000021567	424.141	373.869	491.171	1.31375	0.393694	0.261387	LWLT01000021.1	13734747	13933964	-	4217	AR	100860827
ENSCHIG00000022604	9.09637	12.2529	4.88769	0.398901	-1.3259	0.261409	25	14339110	14407745	-	8356	ABCC6	102178034
ENSCHIG00000020270	198.144	165.596	241.54	1.45861	0.544593	0.261489	1	135506842	135579040	-	1269	BFSP2	102175062
ENSCHIG00000016224	9.31785	12.1749	5.50838	0.452436	-1.14422	0.261667	9	62077079	62116023	-	7190	IL20RA	102182229
ENSCHIG00000017543	4288.21	3994.21	4680.22	1.17175	0.228666	0.261868	15	76975872	77379220	+	17032	DYNC2H1	102171895
ENSCHIG00000023751	605.614	559.326	667.331	1.1931	0.254713	0.261878	13	21522347	21605642	-	2198	NEBL	106501793
ENSCHIG00000018763	75.5889	112.874	25.8753	0.22924	-2.12507	0.261963	8	69665438	69903030	-	2371	PEBP4	102175684
ENSCHIG00000008379	239.514	260.099	212.068	0.815334	-0.294537	0.262044	16	35989436	35990557	-	1122	METTL18	102171267
ENSCHIG00000013544	28.8249	33.6109	22.4436	0.667747	-0.582627	0.262079	3	19559834	19563995	+	876	BTBD19	102188277
ENSCHIG00000018671	20.3487	24.5612	14.7319	0.599803	-0.73744	0.262346	LWLT01000033.1	404323	405591	-	1218	-	-
ENSCHIG00000008191	1.41359	2.47378	0	0	-Inf	0.262674	LWLT01000027.1	40308942	40320788	+	2026	ARL13A	102185346
ENSCHIG00000027147	1.41359	2.47378	0	0	-Inf	0.262674	5	27209820	27221939	+	1545	KRT82	102183763
ENSCHIG00000022696	11.6623	14.9424	7.28879	0.487793	-1.03566	0.262873	LWLT01022920.1	1451	1830	+	339	-	-
ENSCHIG00000020351	17.7789	21.7504	12.4836	0.573948	-0.801009	0.262996	21	25393063	25394849	-	903	-	-
ENSCHIG00000017900	2603.29	2417.91	2850.46	1.1789	0.237437	0.263165	9	82455943	82501409	-	2739	EZR	102181781
ENSCHIG00000008590	1076.78	930.367	1272	1.3672	0.451225	0.263288	2	9087588	9122537	+	2187	CEP85	102170833
ENSCHIG00000013803	72.6076	82.684	59.1723	0.715644	-0.482686	0.263549	4	79950752	79990095	+	5042	LOC100860959	100860959
ENSCHIG00000022532	11.178	8.25478	15.0757	1.8263	0.868925	0.263692	26	34255958	34261712	-	420	-	-
ENSCHIG00000020420	1.40702	2.46228	0	0	-Inf	0.263745	1	76625652	76647489	-	765	CLDN16	102189431
ENSCHIG00000020802	1020.53	1096.51	919.239	0.838335	-0.254401	0.263891	22	58000420	58019628	-	3426	TMEM43	102171107
ENSCHIG00000012676	301.876	395.824	176.61	0.446183	-1.16429	0.264035	3	55187651	55206452	+	1534	IFI44	102174179
ENSCHIG00000019803	16.2997	25.8347	3.58633	0.138818	-2.84873	0.264223	19	41352961	41364277	-	1680	LOC102179515	102179515
ENSCHIG00000010519	22.1172	26.5173	16.2503	0.61282	-0.706465	0.264278	24	3982437	4001714	-	1530	CNDP1	102180002
ENSCHIG00000005568	22.4044	26.7946	16.5508	0.617693	-0.695039	0.26428	29	44404981	44408231	+	1128	CTSW	102171134
ENSCHIG00000023802	541.46	421.693	701.149	1.6627	0.733529	0.264368	2	3650795	3697718	+	3552	VWA5B1	102191385
ENSCHIG00000016792	79.0742	90.0619	64.4238	0.715328	-0.483323	0.264372	1	146874803	146968144	-	1388	RUNX1	102178020
ENSCHIG00000007167	383.341	412.188	344.878	0.836701	-0.257217	0.264628	14	19033182	19035869	-	231	ZNF706	102174951
ENSCHIG00000013837	4184.88	3879.4	4592.18	1.18373	0.243345	0.264871	8	81860137	81929730	-	7620	PTCH1	102187048
ENSCHIG00000012563	166.108	181.448	145.655	0.802734	-0.317006	0.264889	LWLT01000021.1	31460526	31493080	+	1833	CYBB	102175938
ENSCHIG00000025490	349.491	308.146	404.618	1.31307	0.392945	0.264936	5	113151387	113222052	+	3724	MPPED1	102175011
ENSCHIG00000012357	1.39924	2.44867	0	0	-Inf	0.265022	19	41294395	41298540	-	1510	KRT38	102175892
ENSCHIG00000013097	1.39924	2.44867	0	0	-Inf	0.265022	6	5806983	5892706	+	5057	-	-
ENSCHIG00000017419	1.39924	2.44867	0	0	-Inf	0.265022	29	37490096	37498963	-	1113	-	-
ENSCHIG00000023902	1.39924	2.44867	0	0	-Inf	0.265022	13	61993795	62104133	+	1545	-	-
ENSCHIG00000025836	1.39924	2.44867	0	0	-Inf	0.265022	19	37580628	37584704	+	3318	HOXB2	102169903
ENSCHIG00000021282	9.14429	11.7859	5.62214	0.477023	-1.06787	0.265079	26	9823465	9873007	-	1494	BTBD16	102173443
ENSCHIG00000009059	458.518	537.038	353.825	0.658846	-0.601987	0.265296	5	106099482	106137919	-	1960	SLC6A13	102183579
ENSCHIG00000018847	3.12499	4.74879	0.959922	0.20214	-2.30657	0.265306	24	34499840	34531707	-	2568	GATA6	106503534
ENSCHIG00000017295	3675.12	4055.52	3167.92	0.781139	-0.356348	0.26532	20	20004564	20381745	+	7480	PDE4D	102183183
ENSCHIG00000017011	694.509	768.454	595.916	0.775474	-0.366851	0.265452	19	41877147	41886093	-	2058	DHX58	102183820
ENSCHIG00000019823	18.7083	14.4876	24.3359	1.67977	0.748267	0.265624	LWLT01000043.1	27837	28901	-	1065	P2RY8	102179373
ENSCHIG00000009033	732.222	677.62	805.023	1.18802	0.248553	0.265679	21	5300256	5310495	+	5620	LINS1	102169424
ENSCHIG00000008185	715.106	777.09	632.46	0.813882	-0.297108	0.266251	10	5893483	5895465	-	1983	FLRT2	102182044
ENSCHIG00000020938	7.03525	9.62359	3.58412	0.37243	-1.42496	0.266268	6	85675683	85729946	-	5729	UGT2A2	102168522
ENSCHIG00000021206	38.5931	45.7913	28.9956	0.633212	-0.659239	0.266387	19	30831906	30914563	+	3469	MYOCD	102183004
ENSCHIG00000015436	1216.96	1302.98	1102.27	0.845961	-0.241338	0.266476	29	44717680	44725544	+	1951	KLC2	102174462
ENSCHIG00000016748	378.555	441.954	294.022	0.665278	-0.58797	0.266661	18	47009164	47016451	-	4514	SBSN	102181806
ENSCHIG00000009639	1.38878	2.43037	0	0	-Inf	0.266757	3	20111805	20112414	+	582	-	-
ENSCHIG00000023489	1596.49	1484.63	1745.64	1.17581	0.233657	0.266761	14	50799668	50896475	-	3592	CSPP1	102173764
ENSCHIG00000017791	25.2878	29.9543	19.0657	0.636492	-0.651786	0.267125	4	27551983	27554736	-	822	-	-
ENSCHIG00000013721	4.5006	6.39268	1.97783	0.309389	-1.6925	0.267147	7	47810565	47837195	+	1449	SLC36A2	102191134
ENSCHIG00000000046	1.38489	2.42357	0	0	-Inf	0.267407	LWLT01000145.1	72026	74758	-	765	ODF3	102182205
ENSCHIG00000019179	1.38489	2.42357	0	0	-Inf	0.267407	11	102737104	102739388	-	878	GLT6D1	102181049
ENSCHIG00000023846	1.38489	2.42357	0	0	-Inf	0.267407	4	7472504	7477577	+	951	LOC102179185	102179185
ENSCHIG00000025343	1.38489	2.42357	0	0	-Inf	0.267407	28	18704017	18716216	+	996	TBATA	102171688
ENSCHIG00000016247	1.38469	2.4232	0	0	-Inf	0.267442	29	31537571	31569213	-	1456	KCNJ1	102169260
ENSCHIG00000002069	1518	1410.22	1661.71	1.17834	0.236752	0.267775	17	51500138	51585428	-	2480	SLC7A11	102188162
ENSCHIG00000019913	199.219	216.966	175.555	0.809135	-0.305549	0.267988	7	88631352	88636298	-	974	IRF1	102188583
ENSCHIG00000021774	2873.71	3063.86	2620.18	0.855191	-0.225682	0.268083	16	5876252	5957724	+	8665	LOC102176524	102176524
ENSCHIG00000018513	465.602	506.376	411.237	0.812119	-0.300237	0.268127	23	24088916	24096810	-	2141	TMEM14A	102172674
ENSCHIG00000025730	124.183	144.245	97.4332	0.675468	-0.56604	0.268146	3	88771778	88777467	+	431	C3H1orf162	102178230
ENSCHIG00000016651	8.3246	11.6479	3.89346	0.334262	-1.58095	0.26823	11	77583658	77632968	+	17212	APOB	102184161
ENSCHIG00000021744	195.839	178.878	218.455	1.22125	0.288358	0.268232	13	41976576	42019357	-	2089	ACSS1	102185099
ENSCHIG00000022614	79.0883	69.3289	92.1008	1.32846	0.409756	0.268277	LWLT01000058.1	199617	313511	+	5034	LOC106502019	106502019
ENSCHIG00000010503	1.3767	2.40923	0	0	-Inf	0.268786	LWLT01000291.1	7752	9953	-	2077	-	-
ENSCHIG00000026648	460.838	411.425	526.723	1.28024	0.356416	0.268803	18	67151314	67154243	+	1350	ZNF446	102172572
ENSCHIG00000013846	88.5974	98.4979	75.3967	0.765465	-0.385591	0.268874	29	46403103	46407702	-	617	TMEM134	100861128
ENSCHIG00000003162	4.97769	7.01814	2.25708	0.321606	-1.63663	0.268967	11	7115417	7168301	+	4716	SLC9A4	102189132
ENSCHIG00000015548	195.167	178.953	216.786	1.21141	0.276687	0.268976	7	88651705	88653486	-	237	-	-
ENSCHIG00000016983	15.4833	19.3856	10.2803	0.530307	-0.9151	0.269043	13	74256212	74263335	+	2130	MMP9	102168469
ENSCHIG00000020791	643.849	711.242	553.99	0.778905	-0.36048	0.269095	5	56213695	56272253	-	3906	RBMS2	102187377
ENSCHIG00000017729	1573.6	1689.4	1419.21	0.840065	-0.251427	0.269104	19	53917976	53964284	-	2868	SEC14L1	102181990
ENSCHIG00000016791	1.37443	2.40526	0	0	-Inf	0.269171	29	25818216	25827479	-	3874	LOC106503728	106503728
ENSCHIG00000023817	1.37443	2.40526	0	0	-Inf	0.269171	10	32547125	32559984	-	450	TOMM20L	102174747
ENSCHIG00000018316	26.1085	30.9861	19.6049	0.6327	-0.660407	0.269346	3	20857549	20861311	+	734	TSPAN1	102178785
ENSCHIG00000010755	489.606	443.359	551.268	1.24339	0.314278	0.269444	19	57243010	57244056	+	1047	CDC42EP4	102176163
ENSCHIG00000025397	125.05	136.841	109.329	0.798948	-0.323827	0.269762	3	100908688	100954793	+	1173	TUFT1	102168785
ENSCHIG00000008160	17.0072	20.9507	11.7492	0.560801	-0.83444	0.269778	9	74377109	74460718	-	937	-	-
ENSCHIG00000013614	1.37055	2.39846	0	0	-Inf	0.269831	9	57876688	57877701	-	1014	TAAR5	102172066
ENSCHIG00000024910	1.37055	2.39846	0	0	-Inf	0.269831	14	58577928	58603704	+	4852	LOC102186976	102186976
ENSCHIG00000013648	639.898	591.577	704.325	1.19059	0.251674	0.269969	29	44174866	44190220	+	4858	EHBP1L1	102172694
ENSCHIG00000010230	24.6761	18.8114	32.4958	1.72745	0.788648	0.270061	12	9587362	9593727	+	1992	ZIC5	102190799
ENSCHIG00000009664	414.372	458.355	355.728	0.776098	-0.36569	0.270194	5	27520423	27544170	-	3163	NR4A1	102185438
ENSCHIG00000015967	293.307	236.382	369.208	1.56191	0.643315	0.270532	18	12592152	12603539	-	861	FAM92B	102187518
ENSCHIG00000014666	649.849	601.61	714.168	1.18709	0.247435	0.270725	9	28487854	28608487	-	2641	ARMC2	102188221
ENSCHIG00000018886	2304.38	2092.38	2587.05	1.23641	0.30616	0.270914	LWLT01000021.1	65367004	65396924	+	11309	MXRA5	106503888
ENSCHIG00000008214	113.804	102.619	128.718	1.25433	0.32692	0.27109	9	38188737	38190053	-	1317	POU3F2	102188406
ENSCHIG00000026650	40.744	34.1992	49.4703	1.44653	0.5326	0.271122	25	37059936	37063454	-	3233	PVRIG	102191201
ENSCHIG00000011650	11125.7	10397.2	12096.9	1.16347	0.218431	0.271287	3	105927945	105942002	+	2808	BCAN	102173433
ENSCHIG00000017996	871.792	933.962	788.898	0.844679	-0.243525	0.271403	13	64454507	64475994	-	5250	NFS1	102177176
ENSCHIG00000026196	91.2657	126.436	44.372	0.350945	-1.51069	0.271469	18	58675770	58678975	-	1134	-	-
ENSCHIG00000026692	32.5728	38.67	24.4433	0.632098	-0.66178	0.271612	18	25398856	25401273	-	814	LOC108637967	108637967
ENSCHIG00000017106	259.9	310.154	192.895	0.621934	-0.685168	0.271884	4	49196091	49386686	-	3802	OSBPL3	102174273
ENSCHIG00000023873	258.604	280.173	229.845	0.82037	-0.285654	0.272209	13	60599921	60651474	+	3355	TPX2	102181315
ENSCHIG00000024414	1685.47	2061.73	1183.79	0.574171	-0.800447	0.272288	11	73829417	73836730	+	1592	POMC	102182514
ENSCHIG00000020491	714.494	663.709	782.209	1.17854	0.237003	0.272482	6	110913524	111042899	+	5083	CC2D2A	102171228
ENSCHIG00000009583	967.247	1034.54	877.515	0.848214	-0.2375	0.272613	3	91304123	91370920	-	5950	SYT6	102190837
ENSCHIG00000017835	13.1093	9.92246	17.3585	1.74941	0.80687	0.272688	15	58105858	58116225	+	1353	TMPRSS5	102177642
ENSCHIG00000009704	104.26	123.162	79.0586	0.64191	-0.639558	0.272842	17	5780755	5787656	-	2369	CRYBB3	102182062
ENSCHIG00000017393	2846.94	3118.8	2484.48	0.796614	-0.328048	0.272845	10	26723543	26971923	-	21414	SYNE2	102184156
ENSCHIG00000009056	776.186	832.405	701.228	0.842412	-0.247402	0.272918	13	10375355	10391668	+	3502	SNRPB2	102168839
ENSCHIG00000001918	3.63949	5.41881	1.26706	0.233826	-2.0965	0.272997	19	27499241	27503884	-	1500	HES7	106503241
ENSCHIG00000011813	497.02	535.275	446.013	0.833241	-0.263194	0.272999	8	74995967	75008669	-	5265	NOL6	102191427
ENSCHIG00000011289	291.734	321.074	252.613	0.786775	-0.345977	0.273077	27	19927308	19944132	+	5144	DUSP4	102174186
ENSCHIG00000019287	54.7609	47.4205	64.548	1.36118	0.444862	0.273201	18	58683283	58684743	-	1068	-	-
ENSCHIG00000024739	168.636	143.553	202.08	1.4077	0.493339	0.27342	8	6701814	6735816	-	1336	HPGD	102172997
ENSCHIG00000021201	286.355	309.845	255.034	0.823102	-0.280856	0.273515	15	7132145	7141210	-	3324	SLC35C1	102190895
ENSCHIG00000027238	1436.57	1534.13	1306.49	0.851619	-0.23172	0.27368	7	66798216	66799857	-	507	ATP5F1D	102188764
ENSCHIG00000016060	282.356	306.819	249.74	0.813965	-0.296962	0.273743	29	46082921	46085233	-	390	LOC106501751	106501751
ENSCHIG00000011011	3670.88	3429.86	3992.24	1.16397	0.219052	0.273954	14	92755941	93356101	+	8631	RIMS1	102184538
ENSCHIG00000007808	4.35192	6.1373	1.97141	0.321218	-1.63838	0.273998	22	14744601	14745152	-	552	-	-
ENSCHIG00000018285	767.713	704.82	851.571	1.20821	0.272872	0.274141	1	82184155	82185078	+	900	MAGEF1	102180892
ENSCHIG00000020222	1527.96	1709.11	1286.41	0.752678	-0.409895	0.27423	8	62406000	62472176	+	1104	TMOD1	102169101
ENSCHIG00000004586	118.201	96.8049	146.73	1.51573	0.600013	0.274275	24	39636441	39638225	-	1785	TMEM200C	106503535
ENSCHIG00000019805	7.74235	10.1587	4.52057	0.444996	-1.16814	0.274558	17	1980489	1988234	+	5586	OSM	102188790
ENSCHIG00000021447	2.992	4.52568	0.947083	0.209269	-2.25657	0.274623	5	69725692	69770732	-	2262	BPIFC	102189558
ENSCHIG00000023731	135.323	148.98	117.115	0.786115	-0.347187	0.274657	20	4794880	4814659	+	246	-	-
ENSCHIG00000027129	351.501	323.9	388.303	1.19883	0.261632	0.274805	18	47670895	47679510	-	1485	ZNF565	102171268
ENSCHIG00000006565	127.754	140.074	111.328	0.794782	-0.331369	0.275026	23	22666021	22674329	-	2790	-	-
ENSCHIG00000008049	403.513	433.439	363.612	0.838899	-0.253431	0.275265	22	50103662	50107273	+	1691	HYAL2	102172212
ENSCHIG00000010540	591.453	549.842	646.934	1.17658	0.234601	0.275395	8	62540434	62570777	-	988	XPA	102185834
ENSCHIG00000021964	153.808	123.117	194.729	1.58166	0.661437	0.275423	16	48833602	48834412	+	498	HES5	108637781
ENSCHIG00000009869	428.694	472.42	370.391	0.784028	-0.351023	0.275468	6	111976429	112060948	-	2807	LDB2	102174469
ENSCHIG00000007139	97145	90577.5	105902	1.16918	0.225501	0.275576	6	102816008	102837506	-	2043	SPARCL1	102187753
ENSCHIG00000009247	2.59267	4.05722	0.639948	0.157731	-2.66446	0.275759	20	71295259	71312046	-	4034	SLC6A19	102188256
ENSCHIG00000013182	1294.25	1204.16	1414.38	1.17458	0.232143	0.275801	15	66147300	66297923	-	4632	CWF19L2	102187508
ENSCHIG00000012133	1.33507	2.33637	0	0	-Inf	0.275999	28	2361936	2364098	+	870	FAM170B	102190381
ENSCHIG00000021272	6430.95	6014.74	6985.89	1.16146	0.215942	0.276181	23	15184559	15188180	-	2230	TUBB2B	102172952
ENSCHIG00000025715	123.838	110.938	141.038	1.27132	0.34633	0.276227	17	59345534	59608247	-	4921	TTC29	102174588
ENSCHIG00000014690	157.643	172.215	138.213	0.802561	-0.317317	0.276242	5	90501700	90513116	+	2586	RERGL	100861253
ENSCHIG00000002315	263.742	234.972	302.101	1.28569	0.362543	0.276284	10	76849118	76851035	+	516	TPPP2	102170977
ENSCHIG00000023899	92.5716	82.4058	106.126	1.28785	0.364962	0.27653	25	27490674	27498796	+	1293	-	-
ENSCHIG00000015853	3.57701	5.28856	1.29494	0.244857	-2.02999	0.276615	6	84886957	85052160	-	13250	-	-
ENSCHIG00000014303	2795.45	2537.38	3139.54	1.23732	0.307214	0.27664	10	66087298	66103626	-	2670	TYRO3	102184909
ENSCHIG00000018231	273.292	250.962	303.065	1.20761	0.272158	0.276724	8	102273451	102287197	-	1163	WDR31	102171978
ENSCHIG00000023164	1.59527	2.79172	0	0	-Inf	0.277503	19	55995274	56001271	+	1690	LOC102175987	102175987
ENSCHIG00000017496	628.85	571.505	705.311	1.23413	0.303492	0.277503	1	142514697	142623579	+	2512	PDE9A	102183369
ENSCHIG00000022245	332.576	307.276	366.31	1.19212	0.253529	0.277768	18	51307332	51321285	+	2979	CYP2S1	102190811
ENSCHIG00000018632	1962.78	2089.16	1794.27	0.858849	-0.219524	0.27815	26	12647782	12656060	+	774	PRDX3	102190097
ENSCHIG00000007562	311.333	337.568	276.353	0.818658	-0.288667	0.278199	11	9996159	10002309	+	2178	CCDC142	102183074
ENSCHIG00000026269	31.3857	46.1955	11.6393	0.251957	-1.98875	0.278268	8	31500048	31519064	-	4685	TYRP1	100861390
ENSCHIG00000016859	73.6091	81.8576	62.6111	0.764878	-0.386698	0.27832	11	48947745	48949308	-	306	VAMP8	102169766
ENSCHIG00000009843	9.51971	12.2673	5.85624	0.477386	-1.06677	0.278388	15	66938778	66940280	+	1503	KDM4D	102185851
ENSCHIG00000008910	359.816	315.183	419.327	1.33043	0.411889	0.278414	5	42531818	42605823	-	633	KCNMB4	102184787
ENSCHIG00000024998	275.812	296.867	247.739	0.83451	-0.260998	0.278432	4	68606291	68689041	+	4169	MET	102181186
ENSCHIG00000013102	1.31824	2.30692	0	0	-Inf	0.279014	23	41559512	41566082	+	825	LOC106503481	106503481
ENSCHIG00000021343	1.31824	2.30692	0	0	-Inf	0.279014	23	22083403	22087891	-	1083	POU5F1	100860952
ENSCHIG00000024325	60.821	68.5913	50.4605	0.73567	-0.44287	0.279079	22	48763970	48768006	+	3254	TLR9	100860819
ENSCHIG00000009287	1.31435	2.30012	0	0	-Inf	0.279719	15	33532387	33533331	-	945	LOC102188961	102188961
ENSCHIG00000020154	4.15325	5.98779	1.70721	0.285115	-1.81038	0.279752	LWLT01000021.1	4657876	4761948	-	2297	POF1B	102177603
ENSCHIG00000023178	774.696	718.627	849.453	1.18205	0.241291	0.279794	8	95074747	95137398	+	1722	FSD1L	102180764
ENSCHIG00000024596	6519.94	6116.85	7057.4	1.15376	0.206348	0.279885	3	62426246	62581968	-	5308	DDAH1	102188184
ENSCHIG00000011769	15.5656	7.53551	26.2724	3.48648	1.80177	0.280202	2	101186355	101197674	+	5755	TBR1	102191744
ENSCHIG00000020360	163.569	200.383	114.484	0.571326	-0.807614	0.28033	14	25606798	25785934	-	3921	RSPO2	100860771
ENSCHIG00000011103	9.14136	11.7985	5.59846	0.474505	-1.0755	0.28034	1	72922273	72923916	+	1644	CPN2	102184660
ENSCHIG00000011583	326.13	300.432	360.393	1.19958	0.262534	0.280391	LWLT01000021.1	26193489	26195535	-	1781	-	-
ENSCHIG00000018707	15.8418	19.5861	10.8494	0.553937	-0.852206	0.280462	4	48179940	48264911	+	3219	STK31	102175740
ENSCHIG00000012447	167.519	182.471	147.583	0.808802	-0.306141	0.280634	5	55189918	55196604	-	2335	SLC26A10	102172970
ENSCHIG00000018624	1320.28	1226.36	1445.51	1.1787	0.2372	0.280697	17	10032162	10068813	-	1860	DTX1	102186039
ENSCHIG00000022091	80.5009	102.362	51.3532	0.501685	-0.995147	0.280842	19	56111194	56126453	+	3841	CD300LB	-
ENSCHIG00000000119	1.30778	2.28861	0	0	-Inf	0.280918	LWLT01000039.1	207383	218899	+	879	SHOX	102177969
ENSCHIG00000005444	241.066	220.094	269.029	1.22234	0.289643	0.28096	1	143223572	143308122	-	1814	HSF2BP	102186248
ENSCHIG00000021210	14.4664	17.7414	10.0998	0.569278	-0.812795	0.281041	20	33310593	33376779	+	2799	C6	102179521
ENSCHIG00000009318	152.801	138.589	171.75	1.23928	0.309497	0.281043	8	75429052	75476675	-	4223	KIF24	102168909
ENSCHIG00000017270	1.30702	2.28729	0	0	-Inf	0.281056	18	64331246	64339473	-	1260	LOC106503874	106503874
ENSCHIG00000013099	123.141	136.392	105.473	0.773306	-0.370888	0.281112	14	5871085	6278127	-	7689	CNGB3	102170891
ENSCHIG00000012140	131.424	175.695	72.3959	0.412055	-1.27909	0.281167	10	82626383	82855287	-	2528	THSD4	102176609
ENSCHIG00000012030	27.1284	21.5355	34.5855	1.60598	0.683451	0.281184	21	67031800	67040640	+	2229	EXOC3L4	102186585
ENSCHIG00000019911	83.9155	55.7417	121.481	2.17935	1.1239	0.281334	29	44865357	44870849	+	3185	NPAS4	102176203
ENSCHIG00000000926	1.30475	2.28332	0	0	-Inf	0.281473	1	79036019	79037192	+	1174	-	-
ENSCHIG00000026886	12.9515	16.0696	8.79399	0.547245	-0.86974	0.281478	3	76988085	77049045	-	2459	FRRS1	102177297
ENSCHIG00000018154	49.8097	79.7484	9.89135	0.124032	-3.01122	0.281584	3	8297065	8299453	+	1180	KCNJ13	102188013
ENSCHIG00000019714	1345.91	1222.9	1509.93	1.23471	0.304177	0.281638	28	1263891	1286644	+	989	RASSF4	102169258
ENSCHIG00000020932	38.6843	44.788	30.5461	0.682015	-0.552124	0.281656	LWLT01000021.1	54740168	54785426	-	2829	BMX	102185078
ENSCHIG00000023734	5.27161	7.74194	1.97783	0.255469	-1.96878	0.281698	18	25249628	25303257	+	5603	SLC6A2	102185209
ENSCHIG00000027064	20.328	14.355	28.2919	1.97088	0.978839	0.281719	19	27994883	28007191	-	951	CCDC42	102177659
ENSCHIG00000016033	57.1168	65.9731	45.3084	0.686772	-0.542098	0.28202	22	49072654	49077386	-	1578	PARP3	102187902
ENSCHIG00000014441	17.5014	13.7526	22.4997	1.63603	0.710198	0.282046	25	10007126	10027622	-	1977	LOC106503571	106503571
ENSCHIG00000001200	317.097	291.08	351.787	1.20856	0.273286	0.282294	23	22222098	22231570	+	1146	NFKBIL1	100861323
ENSCHIG00000019775	201.276	183.849	224.512	1.22118	0.288273	0.282357	3	86571842	86579788	+	2250	ATXN7L2	102186173
ENSCHIG00000009538	2.51572	3.89035	0.682884	0.175533	-2.51019	0.282385	3	13686782	13688320	-	1539	GJA9	102171297
ENSCHIG00000012335	100.746	88.2416	117.418	1.33065	0.412127	0.282513	10	67130661	67131119	-	459	INAFM2	-
ENSCHIG00000006946	4824.25	4499.9	5256.72	1.16819	0.22427	0.282539	14	20817491	20908305	+	2350	BAALC	102170890
ENSCHIG00000013755	145.301	131.798	163.306	1.23906	0.309243	0.282635	16	30736247	30855369	-	538	EFCAB2	102171635
ENSCHIG00000010232	192.333	208.876	170.276	0.8152	-0.294774	0.282686	25	42366417	42371832	+	672	ZFAND2A	102171397
ENSCHIG00000021438	5826.39	7338.57	3810.15	0.519196	-0.94565	0.282714	2	32407128	32475690	+	7656	FN1	102182645
ENSCHIG00000023162	208.67	245.149	160.032	0.652795	-0.615297	0.282963	11	97378280	97399139	-	1530	ANGPTL2	102182603
ENSCHIG00000023355	11.0547	13.9567	7.18549	0.514843	-0.957795	0.282987	3	94052819	94066699	+	1017	CD2	102181457
ENSCHIG00000024621	2.00063	3.24502	0.341442	0.10522	-3.24852	0.283307	29	36819716	36828664	-	1110	LOC102180731	102180731
ENSCHIG00000019523	53.5684	46.2277	63.356	1.37052	0.454725	0.283522	7	95895611	95901348	+	873	-	-
ENSCHIG00000015441	176.261	151.534	209.229	1.38074	0.465443	0.28356	19	41746866	41769315	+	1953	TTC25	102182536
ENSCHIG00000019922	260.144	282.32	230.577	0.816724	-0.292079	0.283585	17	17943415	17997505	+	2784	MLXIP	102179406
ENSCHIG00000000200	77.8829	86.8181	65.9692	0.759856	-0.396202	0.283673	28	3949224	3955815	+	1206	LOC102188472	102188472
ENSCHIG00000023812	41.6958	29.0654	58.5362	2.01395	1.01003	0.283777	3	35017257	35124845	-	9973	C1orf87	102190285
ENSCHIG00000021114	918.078	1027.58	772.073	0.75135	-0.412442	0.283784	23	5212530	5407498	-	8131	NEDD9	102188001
ENSCHIG00000025859	1.99525	3.25653	0.313555	0.0962849	-3.37655	0.283918	4	70581813	70618920	-	2179	NME8	102177685
ENSCHIG00000020803	24.5392	28.9874	18.6081	0.641937	-0.639497	0.284144	12	83932365	84380627	-	3552	DIAPH3	102168917
ENSCHIG00000012875	1.44229	2.524	0	0	-Inf	0.284149	29	36329167	36351570	+	4862	MS4A18	102175556
ENSCHIG00000013845	1.44229	2.524	0	0	-Inf	0.284149	18	58075263	58083278	-	2990	KLK9	102179128
ENSCHIG00000011655	1.60573	2.81003	0	0	-Inf	0.28427	23	14680315	14681031	+	717	HDGFL1	102181915
ENSCHIG00000014694	33.8813	27.887	41.8738	1.50155	0.586454	0.284296	24	50186179	50199519	+	776	SKA1	102171945
ENSCHIG00000007599	176.34	219.93	118.219	0.537531	-0.895581	0.28432	26	40227772	40247538	+	1434	SLC16A12	102170383
ENSCHIG00000014239	12.696	9.44405	17.0319	1.80345	0.850759	0.284364	11	102722216	102729750	+	660	PAEP	100861187
ENSCHIG00000023900	350.199	380.085	310.351	0.816532	-0.292419	0.284394	22	13088494	13123411	+	4750	ENTPD3	102190080
ENSCHIG00000017854	1.98868	3.24502	0.313555	0.0966263	-3.37144	0.284669	15	437896	453339	+	2569	TCN1	102170716
ENSCHIG00000011577	5.20204	3.09605	8.01002	2.58717	1.37138	0.284762	LWLT01000021.1	10034479	10043281	+	1514	FGF16	102179273
ENSCHIG00000010216	52968.3	49360.2	57779.3	1.17056	0.227204	0.284914	8	11017731	11038060	+	4435	LOC102182127	102182127
ENSCHIG00000007433	86.199	104.461	61.8496	0.592084	-0.756127	0.285005	3	111264792	111274826	+	2352	LOC102178869	102178869
ENSCHIG00000021348	4381.34	5688.91	2637.93	0.463697	-1.10874	0.285008	15	54838723	54840301	+	798	APOA1	102180141
ENSCHIG00000025250	2.48066	3.82899	0.682884	0.178345	-2.48725	0.285503	13	40260236	40269066	+	1332	PAX1	102182322
ENSCHIG00000018724	1.6738	0.54694	3.17627	5.80735	2.53788	0.285619	12	59583568	59584460	-	867	-	-
ENSCHIG00000016519	2546.66	2720.22	2315.25	0.851127	-0.232554	0.285746	23	45452280	45513291	+	2842	BEND6	102182356
ENSCHIG00000023137	616.225	572.59	674.404	1.17781	0.236112	0.285998	4	27004796	27031427	-	2489	SMO	102171572
ENSCHIG00000021882	12.3667	16.304	7.11688	0.436512	-1.19591	0.286353	18	64069896	64079221	-	2130	EPS8L1	102187979
ENSCHIG00000023480	37.2829	43.0874	29.5436	0.685666	-0.544423	0.286425	10	85372007	85435957	-	3749	NOX5	102172160
ENSCHIG00000004934	704.629	756.246	635.805	0.840737	-0.250273	0.286498	21	54598365	54615532	+	1070	ADAL	102181439
ENSCHIG00000018819	236.367	216.774	262.491	1.2109	0.276075	0.286552	9	82619644	82633065	-	1812	RSPH3	102170320
ENSCHIG00000015322	33.4903	39.2287	25.8391	0.658679	-0.602354	0.286624	4	107811169	107896848	-	3798	ASB4	102189731
ENSCHIG00000025371	1.97051	3.20841	0.319974	0.0997298	-3.32583	0.286762	17	633280	641233	-	4536	-	-
ENSCHIG00000012142	97.6633	86.808	112.137	1.29178	0.369363	0.286991	3	66332836	66349270	-	1902	LOC102181554	102181554
ENSCHIG00000020268	1938.1	2058.65	1777.36	0.863364	-0.211959	0.286991	LWLT01000021.1	55543694	55752903	-	3802	GLRA2	102188393
ENSCHIG00000018045	33.8441	26.7559	43.2952	1.61816	0.69435	0.287176	5	32132225	32148508	+	1242	ENDOU	102187298
ENSCHIG00000021729	63.7176	52.3201	78.9141	1.50829	0.592917	0.287225	1	107762926	107974783	-	1521	IQCJ	-
ENSCHIG00000007770	1343.63	1221.54	1506.42	1.23321	0.302424	0.287234	22	12420374	12421450	-	1077	CX3CR1	102187274
ENSCHIG00000025520	10.5871	13.3365	6.92129	0.518973	-0.946268	0.287291	19	26593854	26606544	+	1980	ALOX12	102187263
ENSCHIG00000020876	692.816	745.402	622.703	0.835392	-0.259474	0.287378	18	58557437	58567127	+	3223	ZNF175	102183315
ENSCHIG00000026716	6.30278	3.21311	10.4223	3.24369	1.69764	0.287433	12	50114390	50230030	+	4848	RNF17	102172365
ENSCHIG00000022548	215.572	234.351	190.535	0.813033	-0.298615	0.287701	16	21955045	21968020	-	1834	SLC30A10	102178193
ENSCHIG00000017131	1290.49	1379.76	1171.46	0.849031	-0.236111	0.287769	12	55715641	55777166	-	4431	SLC7A1	102187237
ENSCHIG00000023827	6.7884	1.98182	13.1972	6.65914	2.73534	0.288038	22	51670281	51671941	-	820	BAC5	100861213
ENSCHIG00000018545	681.068	634.269	743.467	1.17216	0.229174	0.288059	14	17992360	18076170	+	2984	SPAG1	102190335
ENSCHIG00000016477	10.5393	13.3686	6.76681	0.506172	-0.982301	0.288102	6	1384427	1386455	-	1749	-	-
ENSCHIG00000007347	1952.77	2124.36	1723.98	0.811528	-0.301288	0.288196	27	8940883	9037719	+	5739	ANK1	102186831
ENSCHIG00000010421	676.745	604.799	772.672	1.27757	0.353401	0.288232	8	28938104	28993798	+	2008	TTC39B	102189396
ENSCHIG00000019753	522.855	485.711	572.381	1.17844	0.236876	0.288324	10	99046025	99051363	-	204	NREP	102185569
ENSCHIG00000013525	14.6028	18.457	9.46404	0.512763	-0.963637	0.28836	7	101173366	101189094	-	1575	LOC102183680	102183680
ENSCHIG00000010671	0.831991	0	1.94131	Inf	Inf	0.288449	20	20861678	20862154	-	477	GAPT	102185039
ENSCHIG00000012859	2.4477	3.80352	0.639948	0.168252	-2.57131	0.288492	18	58476663	58482783	-	522	LIM2	102182217
ENSCHIG00000026727	328.719	301.991	364.357	1.20652	0.270847	0.288549	13	59099867	59109251	+	1628	SDCBP2	102179297
ENSCHIG00000020186	7.84004	10.3087	4.54846	0.441224	-1.18042	0.288666	LWLT01003880.1	12266	13568	+	1303	-	-
ENSCHIG00000011350	333.418	359.536	298.595	0.830502	-0.267945	0.288701	7	58732435	58733556	+	1122	CD14	-
ENSCHIG00000024066	1952.7	1801.56	2154.22	1.19575	0.257918	0.288852	9	61657997	61885106	-	4101	MAP3K5	102172156
ENSCHIG00000015665	1148.57	1072.85	1249.53	1.16468	0.219939	0.288878	9	73749105	73779305	+	4681	GINM1	102168730
ENSCHIG00000019330	58.9309	66.0328	49.4617	0.749047	-0.416873	0.28896	24	22228822	22229292	+	471	-	-
ENSCHIG00000005599	279.817	320.358	225.763	0.704721	-0.504877	0.289017	29	40822316	40831199	+	1758	BEST1	102179639
ENSCHIG00000016547	433.21	466.362	389.007	0.83413	-0.261656	0.289088	18	56379909	56392885	-	2886	RASIP1	-
ENSCHIG00000025157	227.57	207.129	254.824	1.23027	0.298972	0.289142	4	110691506	110694926	+	309	-	-
ENSCHIG00000019970	7.95863	5.47817	11.2659	2.05651	1.0402	0.289365	2	71065893	71067959	+	988	GPR39	-
ENSCHIG00000012530	41.2448	46.9899	33.5847	0.714722	-0.484546	0.289369	14	44828573	44861013	-	483	LY96	102182808
ENSCHIG00000015514	980.217	909.745	1074.18	1.18075	0.239701	0.289501	18	44868901	44987265	-	1584	PEPD	102177977
ENSCHIG00000015141	1286.5	1200.44	1401.25	1.16729	0.223159	0.289577	9	27692334	27859641	-	3030	FIG4	102184062
ENSCHIG00000008277	14.9378	19.0592	9.44257	0.495434	-1.01323	0.289978	23	20399536	20400498	+	963	LOC102187583	102187583
ENSCHIG00000010170	1767.29	1653.44	1919.09	1.16066	0.214949	0.290168	5	17623905	17716636	-	7413	CEP290	102170299
ENSCHIG00000020858	20.6467	24.6234	15.3443	0.623159	-0.682327	0.290226	25	36474880	36480449	-	1210	SERPINE1	102169375
ENSCHIG00000009815	614.541	569.046	675.202	1.18655	0.246773	0.290235	23	45671733	45689238	-	714	RAB23	102181344
ENSCHIG00000017262	5301.18	7379.21	2530.48	0.34292	-1.54406	0.290243	10	43152363	43173992	-	1977	HDC	102176332
ENSCHIG00000021133	1.91169	3.34546	0	0	-Inf	0.290279	3	101230800	101242277	-	3847	THEM5	102190478
ENSCHIG00000010004	171.372	148.361	202.053	1.3619	0.445625	0.290504	6	58596185	58598623	-	2439	TLR10	102190865
ENSCHIG00000016787	745.34	694.871	812.632	1.16947	0.225858	0.290535	1	66024746	66065545	+	2279	LOC102184282	102184282
ENSCHIG00000000276	0.877993	0	2.04865	Inf	Inf	0.29069	LWLT01002134.1	12279	19782	+	357	LOC108634962	108634962
ENSCHIG00000018474	3.15118	4.74633	1.02433	0.215814	-2.21214	0.290772	3	15228562	15230870	-	747	-	-
ENSCHIG00000024163	1.25513	2.19649	0	0	-Inf	0.290866	21	58532512	58541601	-	1299	SERPINA11	102172209
ENSCHIG00000020541	2406.89	2561.1	2201.27	0.859502	-0.218428	0.290975	18	91874	114472	-	1610	ALDH5A1	102169437
ENSCHIG00000011022	4.74353	2.90559	7.19412	2.47596	1.30799	0.291369	4	16218633	16218887	-	255	-	-
ENSCHIG00000017569	235.324	196.87	286.597	1.45577	0.541779	0.291684	7	92488422	92497937	-	2519	DENND1C	102188389
ENSCHIG00000024176	1009.18	939.482	1102.11	1.17311	0.230338	0.29172	10	17562758	17679531	-	2703	LIN52	102189043
ENSCHIG00000000463	39.7028	33.7577	47.6297	1.41093	0.496644	0.29175	25	26647359	26648594	-	378	-	-
ENSCHIG00000012887	7.8697	11.4107	3.14839	0.275915	-1.8577	0.291751	3	33339572	33340519	-	948	TACSTD2	102185704
ENSCHIG00000013386	38.8138	48.9274	25.3291	0.517687	-0.949849	0.291759	7	94954484	94964794	-	1272	AP1M2	102189301
ENSCHIG00000023865	120.882	161.163	67.1741	0.416808	-1.26254	0.291916	20	37902845	37960782	+	5012	RANBP3L	102172008
ENSCHIG00000022332	110.38	99.7167	124.597	1.24951	0.32136	0.291959	20	71205697	71222034	-	3366	TRIP13	102185871
ENSCHIG00000018459	223.83	203.953	250.333	1.2274	0.295607	0.292584	18	36477688	36480651	-	1041	ENKD1	102186041
ENSCHIG00000010911	14.6326	17.916	10.2546	0.572372	-0.804974	0.292758	13	65280672	65303598	-	905	SLA2	102178374
ENSCHIG00000018510	391.047	360.598	431.645	1.19702	0.259451	0.292942	LWLT01000042.1	542799	552156	+	1320	SNAP29	102175477
ENSCHIG00000015162	3.85418	5.54972	1.59345	0.287123	-1.80026	0.292971	23	28109525	28139780	-	3597	ADGRF4	102188096
ENSCHIG00000026509	3.12358	4.74633	0.959922	0.202245	-2.30582	0.293003	6	25220884	25239923	+	10489	C4orf54	102179365
ENSCHIG00000015274	226.635	250.349	195.015	0.778975	-0.360352	0.29314	LWLT01000021.1	12402536	12415185	+	4845	STARD8	102178991
ENSCHIG00000023989	114.568	134.582	87.8821	0.652998	-0.614849	0.293247	5	98748462	98769176	+	1176	LOC102190765	102190765
ENSCHIG00000016006	959.427	891.887	1049.48	1.1767	0.234741	0.293462	17	19188560	19217020	+	2076	TCTN2	102180068
ENSCHIG00000010945	875.625	816.213	954.842	1.16985	0.226318	0.293562	13	50772393	50774195	+	1803	CENPB	102170061
ENSCHIG00000022530	1101.29	1180.5	995.676	0.843433	-0.245655	0.293572	12	63446318	63456731	+	4060	NHLRC3	102170882
ENSCHIG00000022484	165.106	150.502	184.578	1.22642	0.294452	0.293653	6	45223241	45256291	+	1660	PI4K2B	102170306
ENSCHIG00000022383	184.928	160.144	217.974	1.36111	0.444784	0.29368	22	58082547	58146520	+	1323	WNT7A	102171665
ENSCHIG00000002303	458.684	425.842	502.473	1.17995	0.238727	0.293761	27	8395344	8422718	-	1037	POLB	102177689
ENSCHIG00000004844	0.811786	0	1.89417	Inf	Inf	0.293811	21	19542272	19560445	-	984	-	-
ENSCHIG00000010724	331.793	306.017	366.161	1.19654	0.258867	0.293823	17	53778252	53815230	+	1662	ELMOD2	102182430
ENSCHIG00000012538	952.597	1011.47	874.106	0.864198	-0.210566	0.294136	17	16726421	16756232	-	1868	TCTN1	102178756
ENSCHIG00000019628	115.409	103.351	131.487	1.27224	0.347374	0.294174	LWLT01000021.1	19049121	19050581	+	1461	CHST7	102172247
ENSCHIG00000013192	5.77958	8.16056	2.60494	0.319211	-1.64742	0.294252	18	15936405	15942118	+	1233	DPEP1	102179227
ENSCHIG00000012295	127.027	139.083	110.952	0.797743	-0.326004	0.294397	23	19374024	19380420	+	1130	ZSCAN16	102176479
ENSCHIG00000012400	30.6055	26.1771	36.51	1.39473	0.479988	0.29441	23	28957600	28968730	-	6566	TDRD6	102183834
ENSCHIG00000026104	364.077	335.994	401.522	1.19503	0.257046	0.294441	17	8164459	8172375	-	765	UNC119B	102179798
ENSCHIG00000007497	30.8066	26.3953	36.6883	1.38996	0.47504	0.294483	5	69865568	69866026	-	459	-	-
ENSCHIG00000008042	73.8328	82.1751	62.7098	0.763125	-0.390009	0.294664	2	43834101	43841153	-	2301	CTLA4	102179425
ENSCHIG00000008821	191.126	168.122	221.798	1.31927	0.399742	0.294731	LWLT01000027.1	36213443	36321798	+	2961	NUP62CL	102173643
ENSCHIG00000020332	1.90304	3.09515	0.313555	0.101305	-3.30322	0.294789	21	34289181	34299370	-	1066	LOC102176598	102176598
ENSCHIG00000018721	1398.57	1521.36	1234.86	0.811679	-0.301019	0.294895	1	110484497	110512421	-	2347	TIPARP	102182170
ENSCHIG00000010863	283.47	310.274	247.73	0.798424	-0.324773	0.29498	5	97547174	97574457	+	5540	YBX3	102172132
ENSCHIG00000022584	267.464	288.183	239.838	0.832241	-0.264926	0.294984	7	92753142	92764815	+	4170	TRIP10	102187475
ENSCHIG00000024214	4.33008	6.1361	1.92205	0.313237	-1.67467	0.29506	19	46448816	46477748	+	1317	EFCAB3	102169701
ENSCHIG00000000469	257.092	237.073	283.785	1.19704	0.259471	0.295065	24	25387398	25426069	-	811	RNF138	102186922
ENSCHIG00000024559	95.3614	85.6938	108.251	1.26324	0.337123	0.295273	2	118875820	118974646	-	1299	ZNF385B	102171197
ENSCHIG00000011382	508.809	545.274	460.188	0.843959	-0.244756	0.295321	3	77041824	77042438	+	615	-	-
ENSCHIG00000014176	6.89581	9.16368	3.87199	0.422537	-1.24285	0.295337	17	1988794	2006461	+	4540	LIF	102188524
ENSCHIG00000016611	61.1125	72.1856	46.3483	0.642072	-0.639193	0.295451	13	51322561	51331072	+	2675	SLC4A11	102171168
ENSCHIG00000017506	20.8964	25.283	15.0477	0.59517	-0.748627	0.295456	1	143891458	143904867	+	1788	AIRE	102170826
ENSCHIG00000015602	2.37279	3.67724	0.633529	0.172284	-2.53714	0.295504	24	58437101	58441135	-	1053	RAX	108633766
ENSCHIG00000017769	169.227	154.671	188.636	1.2196	0.286407	0.295558	21	13599569	13622709	+	516	FAM174B	106503348
ENSCHIG00000017416	115.275	126.293	100.585	0.796444	-0.328355	0.295761	23	32159621	32164312	+	921	MRPL2	102172851
ENSCHIG00000007715	75.8135	84.1015	64.7629	0.770056	-0.376964	0.295816	14	80101313	80102503	+	1191	ARC	102189883
ENSCHIG00000024380	6.51435	4.31969	9.44057	2.18547	1.12795	0.29597	2	29628714	29647928	-	546	-	-
ENSCHIG00000016363	3467.71	3690.38	3170.82	0.859213	-0.218912	0.296063	24	10904599	11065508	-	8532	CDH7	102169638
ENSCHIG00000023093	30.5498	25.83	36.8428	1.42636	0.512337	0.296143	18	56239647	56275782	+	1017	SULT2B1	102183905
ENSCHIG00000023960	277.947	301.153	247.007	0.820204	-0.285945	0.296143	25	18067060	18134319	+	2291	ACSM1	102182274
ENSCHIG00000021608	6.49472	8.60199	3.68504	0.428394	-1.22299	0.296301	20	8519758	8527399	-	1044	TMEM171	102174158
ENSCHIG00000025215	738.344	870.599	562.003	0.645535	-0.631432	0.296324	13	66574412	66606925	-	2420	TGM2	102185477
ENSCHIG00000001922	242.249	276.517	196.559	0.71084	-0.492403	0.296428	10	15810638	15836958	+	4893	TGFB3	102189962
ENSCHIG00000007493	20.1216	23.9513	15.0154	0.626912	-0.673666	0.296458	21	68661451	68662725	+	1275	ZBTB42	108638500
ENSCHIG00000012629	221.024	202.653	245.519	1.21152	0.276818	0.296493	1	37129036	37187997	+	1032	NSUN3	102169053
ENSCHIG00000020002	1415.5	1555.82	1228.4	0.789549	-0.340899	0.296547	24	53904081	53927483	+	2701	POLI	102186819
ENSCHIG00000018666	94.6624	85.0905	107.425	1.26248	0.336258	0.296573	24	22087137	22088060	+	924	-	-
ENSCHIG00000018732	21.3085	25.5629	15.636	0.611669	-0.709178	0.296629	8	57612952	57621360	+	5049	-	-
ENSCHIG00000011341	2.9977	4.49865	0.996438	0.221497	-2.17464	0.296856	LWLT01000174.1	40769	43838	+	1290	GAL3ST2	102191671
ENSCHIG00000000246	156.604	176.747	129.747	0.734085	-0.445981	0.29698	LWLT01000097.1	117742	125816	-	2554	RENBP	102173084
ENSCHIG00000015359	1353.91	1265.06	1472.38	1.16388	0.218947	0.297118	19	4792804	4992051	+	2222	STXBP4	102175513
ENSCHIG00000015539	28.0428	32.7191	21.8078	0.666518	-0.585285	0.297261	5	63152034	63184166	+	3402	GAS2L3	102170204
ENSCHIG00000016988	828.254	942.49	675.939	0.717184	-0.479585	0.297398	26	36587123	36763467	+	6078	MYOF	102183482
ENSCHIG00000023772	6.06154	8.23196	3.16764	0.384798	-1.37783	0.297705	4	75680188	75716658	+	2226	SLC26A5	102191302
ENSCHIG00000014683	375.62	410.602	328.977	0.801207	-0.319754	0.297788	15	28312707	28404510	+	8297	GDPD5	102190714
ENSCHIG00000007927	571.807	613.714	515.932	0.840671	-0.250386	0.297855	7	91081625	91117388	-	2761	DPP9	102185263
ENSCHIG00000023922	191.275	174.57	213.547	1.22327	0.290743	0.297898	12	64862281	64888684	+	1049	SLC25A15	102168918
ENSCHIG00000026393	3.78072	2.18059	5.91423	2.71221	1.43947	0.29803	19	19891644	19892096	+	390	-	-
ENSCHIG00000008883	179.072	163.654	199.629	1.21982	0.286672	0.298153	1	138179568	138464242	-	1932	NEK11	102175993
ENSCHIG00000015676	66.4216	58.3432	77.1927	1.32308	0.4039	0.298158	4	6282533	6286570	-	1938	ASIC3	102186183
ENSCHIG00000008553	148.682	168.991	121.602	0.719574	-0.474785	0.298291	2	100659154	100660347	+	1194	-	-
ENSCHIG00000005308	1.87207	3.04096	0.313555	0.103111	-3.27774	0.298614	26	28295951	28302304	+	1530	LOC102182376	102182376
ENSCHIG00000011036	651.38	697.948	589.289	0.844318	-0.244142	0.298895	1	87336049	87377232	+	1213	GNB4	102191178
ENSCHIG00000017683	27.6718	32.1454	21.7069	0.675273	-0.566457	0.299152	3	99314827	99329820	-	1005	LOC102174261	102174261
ENSCHIG00000000021	197.445	253.709	122.426	0.482547	-1.05126	0.299288	MT	7771	7968	+	198	ATP8	1485860
ENSCHIG00000010731	885.458	686.877	1150.23	1.67458	0.743803	0.299298	13	67129359	67134242	+	2531	SLC32A1	102180509
[truncated: 18,196 more rows]

## Sheet: lncRNAs
Supplementary table 2 LncRNAs Information detected in sequence data of hypothalamic transcriptome of Leizhou Goat
id	baseMean	baseMean LZ-L-Group	baseMean LZ-H-Group	foldChange(LZ-H-Group/LZ-L-Group)	log2FoldChange	pval
MSTRG.33887.2	259.191	0	604.779	Inf	Inf	0.000527312
MSTRG.13367.7	8414.19	0	19633.1	Inf	Inf	0.00122552
ENSCHIT00000009612	28.1313	0	65.6396	Inf	Inf	0.00145552
MSTRG.15669.4	45.6021	79.8036	0	0	-Inf	0.00710099
ENSCHIT00000003394	10.0899	0	23.5431	Inf	Inf	0.0139738
ENSCHIT00000001436	19.7283	34.5246	0	0	-Inf	0.018154
MSTRG.45957.2	34.31	0	80.0567	Inf	Inf	0.0344782
ENSCHIT00000009849	28.2526	0	65.9227	Inf	Inf	0.0380487
ENSCHIT00000003396	10.9263	0.528121	24.7906	46.9411	5.55278	0.0400868
ENSCHIT00000009882	10.3002	18.0253	0	0	-Inf	0.0513062
ENSCHIT00000001522	96.8991	13.8596	207.618	14.9801	3.90497	0.0528838
MSTRG.46740.2	160.348	271.783	11.767	0.0432954	-4.52964	0.0544497
ENSCHIT00000001964	10.124	17.7169	0	0	-Inf	0.0551697
MSTRG.16656.6	15.3207	1.40171	33.8794	24.17	4.59515	0.0582351
ENSCHIT00000009728	9.40389	16.4568	0	0	-Inf	0.0629111
ENSCHIT00000011444	11.8042	0	27.5432	Inf	Inf	0.0656331
ENSCHIT00000005498	21.3727	0.255526	49.5288	193.831	7.59865	0.0674519
MSTRG.21579.3	24.2202	41.4132	1.29615	0.031298	-4.99778	0.0679006
MSTRG.12953.1	850.374	108.399	1839.67	16.9713	4.08503	0.0733102
ENSCHIT00000009438	4.14086	0	9.662	Inf	Inf	0.0826923
ENSCHIT00000003312	4.00988	0	9.3564	Inf	Inf	0.0896968
ENSCHIT00000006115	5.57028	0.26406	12.6452	47.8877	5.58158	0.091989
ENSCHIT00000008101	7.29794	12.7714	0	0	-Inf	0.0928883
ENSCHIT00000003818	6.38817	0	14.9057	Inf	Inf	0.0938441
ENSCHIT00000002295	7.11113	12.4445	0	0	-Inf	0.0977171
ENSCHIT00000005600	6.90409	12.0822	0	0	-Inf	0.0984031
MSTRG.29409.1	19.0497	0.528121	43.7451	82.8316	6.37211	0.0986367
ENSCHIT00000005348	5.57093	0	12.9988	Inf	Inf	0.0987533
ENSCHIT00000009729	6.79545	11.892	0	0	-Inf	0.101153
ENSCHIT00000002248	6.57702	11.5098	0	0	-Inf	0.103732
ENSCHIT00000008439	6.76058	11.831	0	0	-Inf	0.104809
ENSCHIT00000003236	19.9867	33.7691	1.61001	0.0476771	-4.39056	0.105398
ENSCHIT00000010614	6.70234	11.7291	0	0	-Inf	0.107223
ENSCHIT00000000767	3.57518	0	8.3421	Inf	Inf	0.108421
ENSCHIT00000006369	7.78268	13.6197	0	0	-Inf	0.108914
ENSCHIT00000009852	6.39368	11.1889	0	0	-Inf	0.109366
ENSCHIT00000000960	6.64666	11.6317	0	0	-Inf	0.110175
ENSCHIT00000009922	6.50268	11.3797	0	0	-Inf	0.111514
ENSCHIT00000011256	6.46855	11.32	0	0	-Inf	0.111957
ENSCHIT00000002266	237.626	60.7379	473.477	7.79541	2.96263	0.112091
ENSCHIT00000001424	4.24452	0	9.90388	Inf	Inf	0.115293
ENSCHIT00000002664	6.32253	11.0644	0	0	-Inf	0.115811
ENSCHIT00000005309	6.24479	10.9284	0	0	-Inf	0.118883
MSTRG.12953.4	42.3443	74.1026	0	0	-Inf	0.122273
MSTRG.51239.4	3.82741	0	8.93062	Inf	Inf	0.124487
ENSCHIT00000003239	12.8165	2.23304	26.9277	12.0587	3.59201	0.125917
MSTRG.27970.1	18.7178	31.5447	1.6151	0.0512003	-4.2877	0.125971
ENSCHIT00000007881	34.3323	7.96682	69.4863	8.72196	3.12465	0.127931
MSTRG.20658.2	13.4459	2.54558	27.9797	10.9915	3.45831	0.129996
ENSCHIT00000009216	5.66386	9.91176	0	0	-Inf	0.132401
ENSCHIT00000008138	3.41733	0	7.97377	Inf	Inf	0.132679
ENSCHIT00000007117	5.48537	9.59939	0	0	-Inf	0.138002
ENSCHIT00000003061	5.40087	9.45152	0	0	-Inf	0.13963
MSTRG.46312.3	127.375	212.352	14.0738	0.0662757	-3.91538	0.140842
ENSCHIT00000007526	13.1804	22.3692	0.928488	0.0415074	-4.59049	0.143199
ENSCHIT00000001231	5.4562	9.54834	0	0	-Inf	0.143566
ENSCHIT00000009644	32.4441	53.3748	4.53653	0.0849938	-3.5565	0.144851
ENSCHIT00000006112	15.1849	25.3775	1.59475	0.0628413	-3.99214	0.15225
ENSCHIT00000010256	2.87056	0	6.69797	Inf	Inf	0.152287
ENSCHIT00000011266	5.20806	9.1141	0	0	-Inf	0.154173
ENSCHIT00000004802	4.86846	8.5198	0	0	-Inf	0.159138
ENSCHIT00000007437	51.4237	83.8145	8.23594	0.0982638	-3.3472	0.160069
ENSCHIT00000010406	11.2737	18.9998	0.972113	0.0511643	-4.28872	0.163224
ENSCHIT00000009850	4.84433	8.47758	0	0	-Inf	0.168842
ENSCHIT00000009833	19.3141	33.7997	0	0	-Inf	0.169819
ENSCHIT00000010335	4.54677	7.95685	0	0	-Inf	0.1838
MSTRG.13367.8	316.925	111.347	591.029	5.308	2.40817	0.186184
ENSCHIT00000001022	11.792	19.6638	1.29615	0.0659155	-3.92324	0.186757
ENSCHIT00000007169	4.40669	7.7117	0	0	-Inf	0.187978
ENSCHIT00000007331	9.67535	2.10257	19.7724	9.40393	3.23326	0.190466
ENSCHIT00000002844	4.44872	7.78526	0	0	-Inf	0.190467
ENSCHIT00000001030	17.6984	5.2044	34.357	6.60153	2.7228	0.191049
MSTRG.7953.1	14.0329	24.5576	0	0	-Inf	0.192804
ENSCHIT00000007241	4.2832	7.4956	0	0	-Inf	0.199681
ENSCHIT00000006949	10.7926	18.887	0	0	-Inf	0.200629
ENSCHIT00000003625	4.1103	7.19302	0	0	-Inf	0.201532
ENSCHIT00000009406	2.31006	0	5.39015	Inf	Inf	0.205666
ENSCHIT00000003010	17.8956	29.1742	2.85745	0.0979445	-3.35189	0.2068
ENSCHIT00000004774	11.2431	19.6755	0	0	-Inf	0.207546
ENSCHIT00000009423	4.13718	7.24007	0	0	-Inf	0.208886
MSTRG.31455.1	46.8629	74.6486	9.81543	0.131489	-2.92699	0.209294
ENSCHIT00000001740	11.5915	19.0891	1.59475	0.0835428	-3.58134	0.216345
ENSCHIT00000004998	4.02043	7.03575	0	0	-Inf	0.217628
ENSCHIT00000003331	10.1097	17.692	0	0	-Inf	0.219446
ENSCHIT00000003693	2.18709	0	5.10321	Inf	Inf	0.221391
ENSCHIT00000001330	9.50617	16.6358	0	0	-Inf	0.224818
ENSCHIT00000001512	3.87929	6.78876	0	0	-Inf	0.227887
ENSCHIT00000003893	6.64126	1.46259	13.5461	9.26172	3.21128	0.229227
ENSCHIT00000003724	5.26757	1.0258	10.9233	10.6485	3.41258	0.230046
ENSCHIT00000010573	3.82077	6.68635	0	0	-Inf	0.230261
MSTRG.28646.1	107.064	42.1404	193.629	4.59485	2.20002	0.231376
ENSCHIT00000002886	3.73681	6.53942	0	0	-Inf	0.233783
ENSCHIT00000005502	14.7077	2.90466	30.445	10.4814	3.38976	0.234827
ENSCHIT00000001639	4.55377	0.766578	9.60336	12.5276	3.64703	0.235014
ENSCHIT00000003203	3.75278	6.56737	0	0	-Inf	0.238242
ENSCHIT00000006645	94.2723	19.1852	194.388	10.1322	3.34087	0.238821
ENSCHIT00000009736	3.73815	6.54177	0	0	-Inf	0.238868
ENSCHIT00000005465	3.59674	6.2943	0	0	-Inf	0.23998
ENSCHIT00000001068	3.70889	6.49056	0	0	-Inf	0.240135
ENSCHIT00000007955	20.1165	7.0012	37.6035	5.37101	2.42519	0.240511
ENSCHIT00000007404	3.67963	6.43936	0	0	-Inf	0.241419
MSTRG.21107.1	19.586	31.1542	4.16162	0.133581	-2.90421	0.244537
ENSCHIT00000006054	3.60489	6.30856	0	0	-Inf	0.244782
MSTRG.4266.2	31.497	11.5082	58.1488	5.05281	2.33709	0.246777
MSTRG.21126.1	7.39369	12.939	0	0	-Inf	0.248047
ENSCHIT00000005596	3.91343	6.8485	0	0	-Inf	0.249438
ENSCHIT00000007164	3.60677	6.31184	0	0	-Inf	0.250189
ENSCHIT00000007617	3.58726	6.27771	0	0	-Inf	0.25109
ENSCHIT00000004870	3.58238	6.26917	0	0	-Inf	0.251317
ENSCHIT00000001651	5.64539	1.27763	11.4691	8.97683	3.16621	0.251363
MSTRG.21126.2	7.0919	12.4108	0	0	-Inf	0.252107
ENSCHIT00000005182	3.45031	6.03804	0	0	-Inf	0.257667
ENSCHIT00000009463	3.44533	6.02933	0	0	-Inf	0.257915
ENSCHIT00000007263	1.93176	0	4.50744	Inf	Inf	0.258722
ENSCHIT00000009873	1.92461	0	4.49075	Inf	Inf	0.259401
ENSCHIT00000007499	1.91371	0	4.46531	Inf	Inf	0.260443
MSTRG.15669.2	6.27864	10.9876	0	0	-Inf	0.260651
ENSCHIT00000003134	146.286	251.8	5.60001	0.0222399	-5.49071	0.263261
ENSCHIT00000011037	1.87754	0	4.38094	Inf	Inf	0.263963
ENSCHIT00000010287	1.87724	0	4.38022	Inf	Inf	0.263993
ENSCHIT00000006292	3.32616	5.82079	0	0	-Inf	0.26403
ENSCHIT00000005617	234.941	98.636	416.681	4.22443	2.07876	0.266867
ENSCHIT00000000926	3.90943	6.84151	0	0	-Inf	0.267178
ENSCHIT00000009645	5.3941	1.19853	10.9882	9.16803	3.19661	0.268269
ENSCHIT00000009773	3.34056	5.84598	0	0	-Inf	0.269178
ENSCHIT00000006765	3.33439	5.83519	0	0	-Inf	0.269503
ENSCHIT00000005093	13.2546	21.3059	2.51959	0.118258	-3.07999	0.272101
MSTRG.21525.1	97.467	149.831	27.6485	0.184531	-2.43806	0.276255
ENSCHIT00000009556	3.29523	5.76665	0	0	-Inf	0.277902
ENSCHIT00000011329	3.28548	5.74959	0	0	-Inf	0.278431
ENSCHIT00000006513	7.20772	11.8959	0.956853	0.0804357	-3.63602	0.278748
ENSCHIT00000009593	2.65061	0.26406	5.83268	22.0884	4.46522	0.278778
ENSCHIT00000009403	3.27572	5.73252	0	0	-Inf	0.278964
ENSCHIT00000009085	3.25622	5.69838	0	0	-Inf	0.280036
ENSCHIT00000010120	1.80535	0	4.21249	Inf	Inf	0.280317
ENSCHIT00000002684	3.24646	5.68131	0	0	-Inf	0.280576
ENSCHIT00000008442	3.2217	5.63797	0	0	-Inf	0.281961
ENSCHIT00000002465	9.30466	15.0795	1.60493	0.106431	-3.232	0.285139
MSTRG.53581.1	85.0704	37.825	148.064	3.91446	1.96881	0.286883
ENSCHIT00000002701	1.72434	0	4.02345	Inf	Inf	0.289072
MSTRG.33892.2	54.6885	91.8278	5.16934	0.0562938	-4.15088	0.291143
ENSCHIT00000010505	5.26403	8.96902	0.324038	0.0361286	-4.79072	0.294765
ENSCHIT00000007908	3.0907	5.40872	0	0	-Inf	0.296371
ENSCHIT00000010198	3.08582	5.40018	0	0	-Inf	0.296667
ENSCHIT00000001445	9.20153	14.9066	1.59475	0.106983	-3.22455	0.297525
ENSCHIT00000010734	18.7939	29.2586	4.84094	0.165454	-2.5955	0.299916
ENSCHIT00000010537	13.0737	20.7064	2.89671	0.139894	-2.83759	0.300602
ENSCHIT00000010974	3.01393	5.27437	0	0	-Inf	0.30111
ENSCHIT00000006255	9.02202	14.5925	1.59475	0.109286	-3.19382	0.30349
ENSCHIT00000000984	2.94113	5.14697	0	0	-Inf	0.305789
ENSCHIT00000007926	4.44877	7.55322	0.309496	0.0409754	-4.6091	0.306331
ENSCHIT00000003295	2.92861	5.12506	0	0	-Inf	0.306613
ENSCHIT00000001444	9.0809	14.6764	1.62019	0.110394	-3.17927	0.306925
ENSCHIT00000009324	1.64686	0	3.84267	Inf	Inf	0.308035
ENSCHIT00000006671	84.3763	38.0646	146.125	3.83888	1.94068	0.308323
ENSCHIT00000003720	2.87091	5.02409	0	0	-Inf	0.310484
ENSCHIT00000002293	2.97394	5.2044	0	0	-Inf	0.310943
ENSCHIT00000009539	4.16293	7.0421	0.324038	0.0460143	-4.44177	0.311043
ENSCHIT00000007312	2.96013	5.18023	0	0	-Inf	0.311838
ENSCHIT00000001128	2.94835	5.15961	0	0	-Inf	0.312607
ENSCHIT00000006845	2.93981	5.14466	0	0	-Inf	0.313167
ENSCHIT00000002109	3.49007	6.10763	0	0	-Inf	0.314864
ENSCHIT00000002502	2.91411	5.0997	0	0	-Inf	0.314869
ENSCHIT00000005691	2.89948	5.0741	0	0	-Inf	0.315849
ENSCHIT00000011242	9.58892	15.3333	1.92968	0.125849	-2.99024	0.317251
ENSCHIT00000007302	2.34374	0.234909	5.15552	21.9469	4.45594	0.318724
ENSCHIT00000011187	3.54799	0.792181	7.22241	9.11713	3.18858	0.319753
ENSCHIT00000003184	8.67068	13.9776	1.59475	0.114093	-3.13171	0.320264
MSTRG.31208.8	31.8599	53.1872	3.42337	0.0643644	-3.95759	0.320351
ENSCHIT00000005276	6.44513	10.5826	0.928488	0.0877371	-3.51067	0.32044
MSTRG.27069.4	83.401	125.443	27.3448	0.217986	-2.1977	0.321352
ENSCHIT00000001669	8.40768	3.10913	15.4724	4.97645	2.31512	0.324251
MSTRG.46330.1	22.5849	34.5187	6.6732	0.193321	-2.37093	0.326068
ENSCHIT00000002692	3.6214	6.33745	0	0	-Inf	0.32657
ENSCHIT00000006295	5.14284	1.58436	9.88748	6.24067	2.6417	0.329458
ENSCHIT00000007133	2.80842	4.91474	0	0	-Inf	0.329981
ENSCHIT00000007285	2.80842	4.91474	0	0	-Inf	0.329981
ENSCHIT00000005811	13.2501	20.7688	3.22512	0.155287	-2.68699	0.330088
ENSCHIT00000004731	2.80354	4.9062	0	0	-Inf	0.330327
ENSCHIT00000001668	2.79867	4.89767	0	0	-Inf	0.330674
ENSCHIT00000011117	3.35834	5.8771	0	0	-Inf	0.331326
ENSCHIT00000002663	6.4049	1.87927	12.4391	6.6191	2.72664	0.332743
ENSCHIT00000006701	4.50114	1.3203	8.74225	6.6214	2.72714	0.333703
ENSCHIT00000006512	3.42002	0.792181	6.92381	8.74019	3.12766	0.334322
MSTRG.52164.1	2.93692	5.13961	0	0	-Inf	0.33523
ENSCHIT00000007967	14.025	21.9544	3.45245	0.157256	-2.66882	0.335959
ENSCHIT00000003095	6.05355	1.96898	11.4996	5.8404	2.54607	0.336208
ENSCHIT00000002813	1.51017	0	3.52372	Inf	Inf	0.336426
ENSCHIT00000009908	8.95812	3.39421	16.3767	4.82488	2.27049	0.33652
ENSCHIT00000002410	12.061	18.9538	2.87056	0.15145	-2.72308	0.336727
ENSCHIT00000006656	1.50363	0	3.50846	Inf	Inf	0.337295
ENSCHIT00000009232	2.23399	0.26406	4.86056	18.407	4.20218	0.337891
ENSCHIT00000005932	8.28255	13.2793	1.62019	0.122008	-3.03495	0.339045
ENSCHIT00000011276	2.67348	4.67859	0	0	-Inf	0.339921
ENSCHIT00000010139	5.44999	1.63533	10.5362	6.44287	2.6877	0.340334
ENSCHIT00000005446	209.645	108.511	344.491	3.1747	1.66662	0.340878
ENSCHIT00000005675	2.80342	4.90599	0	0	-Inf	0.341132
MSTRG.43270.3	361.485	533.834	131.686	0.246679	-2.01929	0.341735
ENSCHIT00000010018	39.7059	14.318	73.5565	5.13735	2.36102	0.34324
ENSCHIT00000006977	5.05766	8.36485	0.648075	0.077476	-3.69011	0.343621
ENSCHIT00000005213	2.15771	0.233619	4.72317	20.2174	4.33753	0.344191
ENSCHIT00000009370	2.69654	4.71895	0	0	-Inf	0.346634
ENSCHIT00000001608	2.69654	4.71895	0	0	-Inf	0.346634
MSTRG.49429.4	70.7725	36.9152	115.916	3.14005	1.65079	0.346777
ENSCHIT00000006798	5.87787	2.06981	10.9553	5.29289	2.40405	0.346879
ENSCHIT00000001166	2.67216	4.67628	0	0	-Inf	0.34849
ENSCHIT00000009740	2.67216	4.67628	0	0	-Inf	0.34849
ENSCHIT00000008471	3.74696	6.31415	0.324038	0.0513193	-4.28436	0.348534
ENSCHIT00000005783	2.66728	4.66774	0	0	-Inf	0.348864
ENSCHIT00000008270	2.66241	4.65921	0	0	-Inf	0.34924
ENSCHIT00000006066	3.01783	5.28121	0	0	-Inf	0.349936
ENSCHIT00000011259	2.65265	4.64214	0	0	-Inf	0.349994
ENSCHIT00000003262	25.7366	39.2691	7.6933	0.195912	-2.35172	0.350403
ENSCHIT00000008104	5.30738	1.63533	10.2034	6.23938	2.6414	0.3513
ENSCHIT00000005552	2.63479	4.61088	0	0	-Inf	0.351386
ENSCHIT00000002484	2.62907	4.60088	0	0	-Inf	0.351835
MSTRG.29830.2	165.294	242.783	61.9745	0.255267	-1.96992	0.352102
ENSCHIT00000010245	17.568	8.1129	30.1749	3.71938	1.89506	0.353166
ENSCHIT00000008188	2.77428	4.855	0	0	-Inf	0.356099
ENSCHIT00000007415	2.77428	4.855	0	0	-Inf	0.356099
ENSCHIT00000007479	2.77428	4.855	0	0	-Inf	0.356099
ENSCHIT00000007779	2.86694	5.01714	0	0	-Inf	0.356773
ENSCHIT00000001141	2.86694	5.01714	0	0	-Inf	0.356773
ENSCHIT00000002764	7.71396	3.02153	13.9705	4.62366	2.20904	0.35699
ENSCHIT00000001461	10.1357	4.44635	17.7215	3.98563	1.99481	0.358232
MSTRG.52869.2	72.4811	38.9047	117.25	3.01376	1.59157	0.360147
ENSCHIT00000008115	2.52259	4.41453	0	0	-Inf	0.360474
ENSCHIT00000007472	8.04921	3.37304	14.2841	4.23478	2.08229	0.361745
ENSCHIT00000007146	30.026	45.1304	9.8867	0.21907	-2.19054	0.361922
ENSCHIT00000007315	2.07747	0.255526	4.50672	17.637	4.14054	0.362671
ENSCHIT00000009968	2.49489	4.36605	0	0	-Inf	0.362813
ENSCHIT00000009680	3.73386	6.30213	0.309496	0.0491097	-4.34785	0.363946
ENSCHIT00000006865	5.75592	9.34378	0.972113	0.104038	-3.26481	0.364289
ENSCHIT00000006130	4.75238	1.58436	8.9764	5.66563	2.50224	0.364365
ENSCHIT00000006389	7.44881	2.86818	13.5563	4.72646	2.24076	0.367179
ENSCHIT00000009743	2.54565	4.45489	0	0	-Inf	0.36771
ENSCHIT00000007279	2.54077	4.44635	0	0	-Inf	0.368113
ENSCHIT00000007162	2.5359	4.43782	0	0	-Inf	0.368518
ENSCHIT00000003128	2.5359	4.43782	0	0	-Inf	0.368518
ENSCHIT00000011428	2.5359	4.43782	0	0	-Inf	0.368518
ENSCHIT00000005388	1.36911	0	3.1946	Inf	Inf	0.368829
ENSCHIT00000004943	2.52614	4.42075	0	0	-Inf	0.36933
ENSCHIT00000009426	2.41621	4.22836	0	0	-Inf	0.369677
ENSCHIT00000008394	2.52061	4.41107	0	0	-Inf	0.369792
ENSCHIT00000010384	2.51639	4.40368	0	0	-Inf	0.370146
ENSCHIT00000010040	2.40809	4.21417	0	0	-Inf	0.370404
ENSCHIT00000006932	2.49568	4.36743	0	0	-Inf	0.371897
ENSCHIT00000002370	15.5109	23.5177	4.83513	0.205596	-2.28212	0.372361
ENSCHIT00000004800	2.48795	4.35391	0	0	-Inf	0.372556
ENSCHIT00000001652	15.5116	23.8247	4.42749	0.185837	-2.42789	0.372687
ENSCHIT00000010107	1.32641	0	3.09496	Inf	Inf	0.375299
ENSCHIT00000011162	2.44691	4.28209	0	0	-Inf	0.376106
ENSCHIT00000005916	2.44488	4.27854	0	0	-Inf	0.376284
ENSCHIT00000005429	7.84164	3.19426	14.0381	4.3948	2.1358	0.3774
ENSCHIT00000002950	53.6723	29.6692	85.6764	2.88772	1.52993	0.380262
ENSCHIT00000001987	2.39085	4.18399	0	0	-Inf	0.381102
ENSCHIT00000000840	6.7929	2.75245	12.1802	4.4252	2.14574	0.381432
MSTRG.29500.2	28.5477	14.7116	46.9959	3.19448	1.67558	0.382061
ENSCHIT00000003264	19.5166	29.3933	6.34772	0.215958	-2.21117	0.383399
ENSCHIT00000001286	2.36444	4.13777	0	0	-Inf	0.383516
MSTRG.29317.5	100.475	145.748	40.1111	0.275209	-1.8614	0.383593
ENSCHIT00000010545	2.35707	4.12487	0	0	-Inf	0.384197
MSTRG.39490.1	37.7603	19.8345	61.6615	3.1088	1.63636	0.384751
ENSCHIT00000009090	27.8137	14.4225	45.6686	3.16648	1.66288	0.385798
ENSCHIT00000011369	6.35959	2.55526	11.432	4.47392	2.16154	0.386016
ENSCHIT00000003489	4.40237	7.22572	0.637902	0.0882821	-3.50174	0.38614
ENSCHIT00000001535	5.41005	8.74994	0.956853	0.109355	-3.1929	0.38629
ENSCHIT00000006969	93.5362	49.4006	152.384	3.08465	1.62511	0.387149
ENSCHIT00000002779	4.57267	7.52375	0.637902	0.0847851	-3.56005	0.387579
ENSCHIT00000001741	1.93829	0.255526	4.18197	16.3661	4.03264	0.388117
ENSCHIT00000002265	2.41427	4.22496	0	0	-Inf	0.388913
ENSCHIT00000009239	2.41427	4.22496	0	0	-Inf	0.388913
ENSCHIT00000003217	1.92364	0.255526	4.1478	16.2324	4.0208	0.389518
ENSCHIT00000006133	3.54463	5.97098	0.309496	0.0518334	-4.26997	0.389964
ENSCHIT00000005448	22.8126	34.0105	7.8821	0.231755	-2.10933	0.390021
ENSCHIT00000010878	16.6512	8.39687	27.6569	3.29372	1.71972	0.390132
ENSCHIT00000002998	1.9117	0.26406	4.10854	15.5591	3.95969	0.390672
ENSCHIT00000009610	57.9124	84.3152	22.7086	0.26933	-1.89255	0.390796
ENSCHIT00000005358	2.38988	4.18229	0	0	-Inf	0.391104
ENSCHIT00000004728	2.28197	3.99345	0	0	-Inf	0.391318
ENSCHIT00000011097	4.46398	7.34773	0.618992	0.0842427	-3.56931	0.391456
ENSCHIT00000006967	216.072	313.667	85.9453	0.274001	-1.86775	0.391601
ENSCHIT00000004815	2.44006	0.467237	5.07048	10.8521	3.4399	0.391623
ENSCHIT00000002771	5.45196	8.82329	0.956853	0.108446	-3.20495	0.392197
ENSCHIT00000010804	2.37525	4.15669	0	0	-Inf	0.392435
ENSCHIT00000007756	13.4515	20.4478	4.12308	0.20164	-2.31015	0.393953
ENSCHIT00000002710	5.38155	8.72135	0.928488	0.106462	-3.2316	0.394077
ENSCHIT00000009709	6.18168	9.86108	1.2758	0.129378	-2.95034	0.396496
ENSCHIT00000006508	2.32794	4.0739	0	0	-Inf	0.396821
ENSCHIT00000000797	2.30944	4.04152	0	0	-Inf	0.398572
ENSCHIT00000003220	3.33197	0.956382	6.49942	6.79584	2.76465	0.399552
ENSCHIT00000009813	2.28772	4.00351	0	0	-Inf	0.400653
ENSCHIT00000004811	33.5569	49.1327	12.7893	0.260301	-1.94175	0.402901
ENSCHIT00000001163	1.23024	0	2.87056	Inf	Inf	0.404829
ENSCHIT00000000974	2.24281	3.92492	0	0	-Inf	0.40505
ENSCHIT00000006777	4.27287	7.01328	0.618992	0.08826	-3.5021	0.406609
ENSCHIT00000005681	1.2187	0	2.84363	Inf	Inf	0.406757
ENSCHIT00000009812	1.2187	0	2.84363	Inf	Inf	0.406757
ENSCHIT00000002198	1.21808	0	2.84219	Inf	Inf	0.40686
MSTRG.46312.2	750.798	1080.5	311.2	0.288015	-1.79578	0.40887
ENSCHIT00000009535	1.20593	0	2.81383	Inf	Inf	0.408915
ENSCHIT00000010005	13.2039	6.61529	21.9888	3.32393	1.73289	0.409448
MSTRG.29614.1	67.1339	96.4401	28.059	0.290947	-1.78117	0.409464
ENSCHIT00000001247	1.19377	0	2.78546	Inf	Inf	0.410994
ENSCHIT00000002620	2.18308	3.82039	0	0	-Inf	0.411096
ENSCHIT00000010128	4.66865	1.77305	8.52946	4.81061	2.26622	0.411988
ENSCHIT00000001404	2.31325	0.469818	4.77116	10.1553	3.34417	0.41359
ENSCHIT00000001385	14.9496	7.6739	24.6504	3.21224	1.68358	0.413967
ENSCHIT00000007430	4.28488	7.02012	0.637902	0.0908676	-3.46009	0.414536
ENSCHIT00000002365	2.24387	3.92677	0	0	-Inf	0.415705
ENSCHIT00000009249	2.24387	3.92677	0	0	-Inf	0.415705
ENSCHIT00000005578	2.24387	3.92677	0	0	-Inf	0.415705
ENSCHIT00000006749	2.23899	3.91823	0	0	-Inf	0.416188
ENSCHIT00000003916	8.57071	4.09695	14.5357	3.54794	1.82698	0.416941
ENSCHIT00000003311	2.22924	3.90116	0	0	-Inf	0.417158
MSTRG.21297.1	11.8971	17.9226	3.86302	0.215539	-2.21398	0.417272
ENSCHIT00000006710	2.21948	3.8841	0	0	-Inf	0.418135
ENSCHIT00000001913	9.50244	14.5402	2.78546	0.19157	-2.38405	0.418249
ENSCHIT00000006561	2.21461	3.87556	0	0	-Inf	0.418625
ENSCHIT00000006651	350.961	503.641	147.387	0.292642	-1.77279	0.419568
ENSCHIT00000007384	2.1951	3.84143	0	0	-Inf	0.420602
ENSCHIT00000001891	5.72389	9.07415	1.25689	0.138514	-2.8519	0.420648
ENSCHIT00000008208	3.93308	6.64368	0.318951	0.0480082	-4.38058	0.420902
ENSCHIT00000006151	1.74882	0.26406	3.72849	14.1199	3.81965	0.421089
ENSCHIT00000009553	2.19022	3.83289	0	0	-Inf	0.421101
ENSCHIT00000010582	2.19022	3.83289	0	0	-Inf	0.421101
ENSCHIT00000006391	6.28676	2.69157	11.0803	4.11668	2.04148	0.421898
ENSCHIT00000003450	7.43988	3.27066	12.9988	3.97438	1.99073	0.421999
ENSCHIT00000004957	7.18906	11.1559	1.89988	0.170302	-2.55383	0.423198
ENSCHIT00000001909	2.73953	0.700856	5.45777	7.7873	2.96112	0.424428
ENSCHIT00000010262	2.15267	3.76717	0	0	-Inf	0.424991
ENSCHIT00000009786	2.15082	3.76394	0	0	-Inf	0.425184
ENSCHIT00000006612	2.15082	3.76394	0	0	-Inf	0.425184
ENSCHIT00000001402	2.14189	3.74831	0	0	-Inf	0.426125
ENSCHIT00000001990	3.22957	5.40872	0.324038	0.0599102	-4.06105	0.42615
MSTRG.46740.1	253.132	153.019	386.616	2.52659	1.33719	0.428132
ENSCHIT00000009057	4.98531	8.00665	0.956853	0.119507	-3.06483	0.428402
ENSCHIT00000002047	4.97986	7.99712	0.956853	0.11965	-3.06311	0.428566
ENSCHIT00000001883	113.787	164.86	45.6893	0.27714	-1.85132	0.428593
ENSCHIT00000002183	5.40139	2.23788	9.61939	4.29843	2.10381	0.429206
ENSCHIT00000010100	2.10259	3.67954	0	0	-Inf	0.430329
ENSCHIT00000005063	2.09716	3.67004	0	0	-Inf	0.430918
ENSCHIT00000009975	7354.83	4319.93	11401.4	2.63925	1.40013	0.432759
ENSCHIT00000005725	7.29284	11.337	1.9006	0.167645	-2.57651	0.434346
ENSCHIT00000009763	14.1564	7.74884	22.6997	2.92944	1.55062	0.435016
ENSCHIT00000005427	44.9076	25.8727	70.2875	2.71667	1.44184	0.435757
ENSCHIT00000002723	14.0371	22.2187	3.12841	0.140801	-2.82827	0.435919
ENSCHIT00000003402	17.96	9.84668	28.7779	2.9226	1.54725	0.439779
ENSCHIT00000007132	2.11248	3.69684	0	0	-Inf	0.440974
ENSCHIT00000009747	6.18898	2.81079	10.6932	3.80436	1.92765	0.441677
ENSCHIT00000000783	5.27995	2.33387	9.20805	3.9454	1.98017	0.44188
ENSCHIT00000005094	1.10881	0	2.58721	Inf	Inf	0.442001
ENSCHIT00000000780	4.81619	7.69924	0.972113	0.126261	-2.98552	0.442021
ENSCHIT00000002177	95.7285	56.7229	147.736	2.60452	1.38102	0.44204
ENSCHIT00000002614	2.12397	0.467237	4.33295	9.27355	3.21312	0.442122
ENSCHIT00000006356	7.20806	11.1668	1.92968	0.172805	-2.53278	0.442463
ENSCHIT00000005847	7.27278	12.0097	0.956853	0.0796731	-3.64976	0.442541
ENSCHIT00000006156	2.09785	3.67124	0	0	-Inf	0.442547
ENSCHIT00000003581	6.3216	9.86674	1.59475	0.161629	-2.62924	0.442633
ENSCHIT00000006059	12.5569	6.60634	20.491	3.10172	1.63307	0.442734
ENSCHIT00000001597	1.10009	0	2.56687	Inf	Inf	0.443596
ENSCHIT00000010027	1.10009	0	2.56687	Inf	Inf	0.443596
ENSCHIT00000009271	2.08322	3.64564	0	0	-Inf	0.444136
ENSCHIT00000006670	2.08322	3.64564	0	0	-Inf	0.444136
ENSCHIT00000005304	2.07835	3.6371	0	0	-Inf	0.44467
ENSCHIT00000010486	1.09355	0	2.55161	Inf	Inf	0.444802
ENSCHIT00000001464	2.06859	3.62004	0	0	-Inf	0.445741
ENSCHIT00000006762	2.06859	3.62004	0	0	-Inf	0.445741
ENSCHIT00000002396	2.06306	3.61036	0	0	-Inf	0.446352
ENSCHIT00000002949	14.6034	8.05278	23.3376	2.89808	1.5351	0.44667
ENSCHIT00000009996	2.59363	0.792181	4.99556	6.30609	2.65675	0.446721
ENSCHIT00000002498	1.08139	0	2.52324	Inf	Inf	0.447064
ENSCHIT00000009597	1.08139	0	2.52324	Inf	Inf	0.447064
ENSCHIT00000001657	2.04909	3.5859	0	0	-Inf	0.447905
ENSCHIT00000001149	19.4247	28.2571	7.64824	0.270666	-1.88541	0.448319
ENSCHIT00000004882	2.04421	3.57737	0	0	-Inf	0.44845
ENSCHIT00000001965	11.4328	6.15823	18.4656	2.99853	1.58426	0.448912
ENSCHIT00000010446	3.05468	1.05624	5.71928	5.41474	2.43689	0.449298
ENSCHIT00000003621	2.03665	3.56414	0	0	-Inf	0.449299
ENSCHIT00000010822	1.06736	0	2.49051	Inf	Inf	0.449709
ENSCHIT00000006622	2.02919	3.55109	0	0	-Inf	0.450141
ENSCHIT00000009513	3.01604	1.05624	5.6291	5.32937	2.41396	0.451196
ENSCHIT00000001916	8.96806	4.75308	14.588	3.06917	1.61785	0.451239
ENSCHIT00000011392	4.51956	7.19159	0.956853	0.133052	-2.90994	0.451893
ENSCHIT00000003106	13.2304	7.27652	21.1689	2.90921	1.54063	0.454023
ENSCHIT00000009877	85.1943	51.9737	129.488	2.49142	1.31697	0.455637
ENSCHIT00000010497	3.83141	1.40687	7.06414	5.02116	2.32802	0.456027
ENSCHIT00000007919	1.97619	3.45833	0	0	-Inf	0.456248
ENSCHIT00000008399	3.3696	1.19982	6.26263	5.21962	2.38394	0.456532
ENSCHIT00000005480	42.6173	26.6701	63.8804	2.39521	1.26015	0.456669
ENSCHIT00000005798	5.94677	9.24624	1.54748	0.167363	-2.57894	0.45799
ENSCHIT00000006194	1.94793	3.40888	0	0	-Inf	0.459594
MSTRG.45842.5	251.826	388.853	69.1224	0.17776	-2.492	0.460096
ENSCHIT00000001931	1.94305	3.40034	0	0	-Inf	0.460179
ENSCHIT00000005747	1.89399	3.31447	0	0	-Inf	0.466169
MSTRG.20494.1	46.9387	65.8578	21.7133	0.329699	-1.60078	0.468706
ENSCHIT00000009761	9.02916	4.94887	14.4695	2.92381	1.54785	0.469192
ENSCHIT00000003545	4.59542	2.06497	7.96935	3.8593	1.94834	0.470273
ENSCHIT00000009072	1.96159	3.43278	0	0	-Inf	0.470737
ENSCHIT00000010747	1.96159	3.43278	0	0	-Inf	0.470737
ENSCHIT00000001825	1.96159	3.43278	0	0	-Inf	0.470737
ENSCHIT00000006293	3.33471	1.27763	6.07748	4.75684	2.25	0.471323
ENSCHIT00000005893	8.18703	4.40368	13.2315	3.00464	1.58719	0.471777
ENSCHIT00000002672	1.94696	3.40718	0	0	-Inf	0.472465
ENSCHIT00000006600	1.94696	3.40718	0	0	-Inf	0.472465
ENSCHIT00000005839	17.8218	10.0469	28.1884	2.80568	1.48835	0.473248
ENSCHIT00000005583	1.93721	3.39011	0	0	-Inf	0.473626
MSTRG.27069.7	32.1901	19.9447	48.5173	2.43259	1.2825	0.473822
ENSCHIT00000009312	26.8246	38.18	11.684	0.306024	-1.70828	0.474015
ENSCHIT00000006819	75.5342	45.4645	115.627	2.54323	1.34666	0.474679
ENSCHIT00000011280	7.20121	10.9156	2.24863	0.206001	-2.27928	0.475599
MSTRG.14426.2	26.6839	42.5186	5.57093	0.131023	-2.9321	0.476212
MSTRG.49908.2	3.5168	5.67597	0.637902	0.112386	-3.15346	0.476518
ENSCHIT00000005340	1.91282	3.34744	0	0	-Inf	0.476565
ENSCHIT00000001640	10.9749	16.0468	4.21249	0.262513	-1.92954	0.476597
ENSCHIT00000011043	1.90795	3.33891	0	0	-Inf	0.477159
ENSCHIT00000002491	1.90307	3.33037	0	0	-Inf	0.477754
ENSCHIT00000002367	1.89819	3.32184	0	0	-Inf	0.478352
ENSCHIT00000010121	1.89819	3.32184	0	0	-Inf	0.478352
MSTRG.52696.9	39.3516	55.1768	18.2514	0.330781	-1.59605	0.478369
ENSCHIT00000005394	6.4605	3.05382	11.0027	3.60295	1.84918	0.478589
ENSCHIT00000009592	12.964	7.49349	20.2581	2.70342	1.43479	0.478961
ENSCHIT00000007662	1.89129	3.30976	0	0	-Inf	0.479202
ENSCHIT00000009518	8.6233	12.9379	2.87056	0.221873	-2.1722	0.479374
ENSCHIT00000007001	5.675	8.72375	1.61001	0.184555	-2.43787	0.47985
ENSCHIT00000003046	1.88502	3.29879	0	0	-Inf	0.479977
ENSCHIT00000006642	5.66666	8.70152	1.62019	0.186196	-2.42511	0.480047
ENSCHIT00000001134	7.36108	11.2145	2.2232	0.198244	-2.33465	0.48035
ENSCHIT00000007507	3.64636	5.9027	0.637902	0.108069	-3.20997	0.48045
ENSCHIT00000009770	1.87527	3.28172	0	0	-Inf	0.481189
ENSCHIT00000002815	4.45489	7.07842	0.956853	0.135179	-2.88706	0.481741
ENSCHIT00000001377	3.57824	5.78349	0.637902	0.110297	-3.18053	0.483766
ENSCHIT00000011188	101.449	142.086	47.267	0.332664	-1.58786	0.48378
ENSCHIT00000003455	13.1118	7.51014	20.5807	2.74039	1.45438	0.485167
ENSCHIT00000001723	4.81188	2.23401	8.24904	3.69248	1.88459	0.485765
ENSCHIT00000002727	1.8379	3.21632	0	0	-Inf	0.485913
ENSCHIT00000010227	0.972113	0	2.26826	Inf	Inf	0.486471
ENSCHIT00000003254	0.972113	0	2.26826	Inf	Inf	0.486471
ENSCHIT00000009384	3.52228	5.68556	0.637902	0.112197	-3.1559	0.486558
ENSCHIT00000010230	6.36076	9.7277	1.87152	0.192391	-2.37789	0.486901
ENSCHIT00000004759	3.51519	5.67316	0.637902	0.112442	-3.15275	0.486916
MSTRG.41941.1	79.8848	111.177	38.1614	0.343248	-1.54268	0.487365
ENSCHIT00000010054	3.50296	5.65885	0.628447	0.111056	-3.17064	0.487537
ENSCHIT00000007201	5.66653	8.70129	1.62019	0.186201	-2.42507	0.488329
ENSCHIT00000003474	10.8223	15.82	4.15869	0.262875	-1.92755	0.488368
ENSCHIT00000006026	5.66439	8.71662	1.59475	0.182955	-2.45044	0.488379
ENSCHIT00000000987	3.48578	5.61406	0.648075	0.115438	-3.11481	0.488413
ENSCHIT00000001788	0.956853	0	2.23266	Inf	Inf	0.489576
ENSCHIT00000009175	4.95264	7.73863	1.23798	0.159975	-2.64408	0.48961
ENSCHIT00000002189	23.9599	34.0511	10.505	0.308507	-1.69663	0.489641
ENSCHIT00000001417	21.0659	13.3199	31.394	2.35693	1.23691	0.491419
ENSCHIT00000009321	47.8375	66.8604	22.4738	0.33613	-1.57291	0.491982
ENSCHIT00000009864	58.4634	36.8151	87.3277	2.37206	1.24614	0.493864
ENSCHIT00000009301	9.33071	5.15228	14.9019	2.8923	1.53222	0.494236
ENSCHIT00000010091	4.09983	6.44563	0.972113	0.150817	-2.72912	0.494971
ENSCHIT00000010688	10.6563	15.5671	4.10854	0.263925	-1.9218	0.495127
ENSCHIT00000002223	0.928488	0	2.16647	Inf	Inf	0.495477
ENSCHIT00000007827	0.928488	0	2.16647	Inf	Inf	0.495477
ENSCHIT00000007316	8.96829	4.91852	14.368	2.92121	1.54656	0.495937
ENSCHIT00000009538	2.6874	0.934474	5.02465	5.37698	2.4268	0.497231
ENSCHIT00000009582	5.12049	2.5894	8.49529	3.2808	1.71405	0.497617
MSTRG.38820.1	1.74504	3.05382	0	0	-Inf	0.498211
ENSCHIT00000006824	4.26986	6.75462	0.956853	0.141659	-2.81951	0.498561
ENSCHIT00000007460	9.45409	5.39807	14.8621	2.75322	1.46112	0.501192
ENSCHIT00000006816	74.3596	46.618	111.348	2.38853	1.25612	0.502467
ENSCHIT00000010240	6.46081	3.28227	10.6989	3.25959	1.70469	0.502569
ENSCHIT00000010549	10.0775	14.7864	3.79905	0.256928	-1.96056	0.503004
MSTRG.44718.3	90.7369	124.62	45.5593	0.365586	-1.45172	0.50495
ENSCHIT00000008201	302.194	193.141	447.599	2.31747	1.21255	0.505083
ENSCHIT00000005076	4.53631	7.24217	0.928488	0.128206	-2.96347	0.505224
ENSCHIT00000002358	1.79607	3.14312	0	0	-Inf	0.505279
ENSCHIT00000000883	11.4648	6.72377	17.7862	2.64528	1.40342	0.506011
ENSCHIT00000005162	1.78632	3.12605	0	0	-Inf	0.506557
ENSCHIT00000006366	1.78632	3.12605	0	0	-Inf	0.506557
ENSCHIT00000003611	1.78632	3.12605	0	0	-Inf	0.506557
ENSCHIT00000003365	1.78632	3.12605	0	0	-Inf	0.506557
ENSCHIT00000001253	1.78144	3.11752	0	0	-Inf	0.507199
ENSCHIT00000010661	1.78144	3.11752	0	0	-Inf	0.507199
ENSCHIT00000001821	1.78144	3.11752	0	0	-Inf	0.507199
ENSCHIT00000002789	10.2759	15.078	3.87319	0.256877	-1.96085	0.50746
ENSCHIT00000001631	1.77656	3.10898	0	0	-Inf	0.507843
ENSCHIT00000003393	1.77656	3.10898	0	0	-Inf	0.507843
ENSCHIT00000008034	1.76681	3.09192	0	0	-Inf	0.509138
ENSCHIT00000007850	1.76681	3.09192	0	0	-Inf	0.509138
ENSCHIT00000002127	9.89891	14.4487	3.8325	0.265248	-1.91459	0.510625
ENSCHIT00000002049	1.75218	3.06631	0	0	-Inf	0.511098
ENSCHIT00000001013	1.75218	3.06631	0	0	-Inf	0.511098
ENSCHIT00000007553	1.75218	3.06631	0	0	-Inf	0.511098
ENSCHIT00000009156	9.55506	14.0971	3.499	0.248207	-2.01038	0.511291
ENSCHIT00000001912	6.83979	10.2722	2.26318	0.220319	-2.18233	0.51188
ENSCHIT00000001318	9.11875	5.16548	14.3898	2.78576	1.47807	0.512408
ENSCHIT00000010034	10.5698	15.3874	4.14636	0.269465	-1.89183	0.513069
ENSCHIT00000009624	4.88711	2.46763	8.11308	3.2878	1.71712	0.514856
ENSCHIT00000006584	4.11511	6.47235	0.972113	0.150195	-2.73509	0.515084
ENSCHIT00000005727	16.4462	23.5345	6.99508	0.297227	-1.75037	0.515311
ENSCHIT00000007831	2.65023	1.03064	4.8097	4.66671	2.22241	0.515399
ENSCHIT00000001171	2.99806	1.17454	5.42941	4.62256	2.20869	0.515458
ENSCHIT00000005207	24.1669	14.9083	36.5116	2.44907	1.29224	0.517049
MSTRG.4266.3	1.36322	0.234909	2.86763	12.2074	3.60968	0.517142
ENSCHIT00000002245	1.69409	2.96466	0	0	-Inf	0.519089
ENSCHIT00000005347	5.70472	3.06631	9.22259	3.00771	1.58867	0.519096
MSTRG.15050.1	30.4	19.8858	44.4189	2.2337	1.15944	0.520426
ENSCHIT00000001755	1.78344	0.489145	3.50918	7.17411	2.8428	0.520952
ENSCHIT00000001708	1.67918	2.93856	0	0	-Inf	0.521196
ENSCHIT00000001133	7.89186	4.49782	12.4172	2.76072	1.46505	0.521726
ENSCHIT00000009287	1.76055	0.469818	3.48153	7.41039	2.88955	0.523023
ENSCHIT00000010989	1.66455	2.91296	0	0	-Inf	0.523286
ENSCHIT00000009035	106.583	72.6406	151.838	2.09027	1.06369	0.524274
ENSCHIT00000003939	12.6169	18.0271	5.40326	0.299729	-1.73827	0.524313
ENSCHIT00000000996	19.2523	27.023	8.89131	0.329027	-1.60372	0.525678
ENSCHIT00000003931	1.64615	2.88076	0	0	-Inf	0.525947
ENSCHIT00000002476	13.6875	8.47749	20.6343	2.43401	1.28333	0.526318
ENSCHIT00000002399	13.9545	19.9136	6.00914	0.301761	-1.72852	0.526908
ENSCHIT00000006299	17.5312	10.8742	26.4073	2.42845	1.28003	0.526965
ENSCHIT00000002378	60.2085	40.4243	86.5875	2.14197	1.09894	0.527493
MSTRG.49957.1	41.4594	27.4249	60.1722	2.19407	1.13361	0.52751
ENSCHIT00000010250	3.33746	1.58436	5.67493	3.58184	1.8407	0.529927
ENSCHIT00000002847	12.5461	17.8624	5.45777	0.305546	-1.71054	0.529998
ENSCHIT00000003428	17.8567	11.2213	26.7038	2.37974	1.2508	0.530318
ENSCHIT00000002088	3.99734	6.27771	0.956853	0.152421	-2.71387	0.530937
MSTRG.21126.7	72.1641	48.3246	103.95	2.15108	1.10506	0.531896
ENSCHIT00000005252	13.0169	18.5802	5.59929	0.301359	-1.73045	0.532121
ENSCHIT00000008094	2.54608	4.21643	0.318951	0.0756448	-3.72462	0.532262
MSTRG.54834.1	271.277	184.165	387.427	2.1037	1.07293	0.532335
ENSCHIT00000003451	18.61	10.9801	28.7831	2.6214	1.39034	0.532997
ENSCHIT00000006764	6.65267	3.69854	10.5915	2.8637	1.51788	0.533533
MSTRG.53352.1	14.3947	9.04254	21.531	2.38108	1.25162	0.53436
ENSCHIT00000003136	11.8299	16.8406	5.14899	0.305748	-1.70958	0.534656
ENSCHIT00000002418	16.9599	23.6412	8.05151	0.340571	-1.55397	0.535977
ENSCHIT00000007966	2.48974	4.11402	0.324038	0.0787642	-3.66632	0.536777
ENSCHIT00000003401	7.30702	4.17238	11.4865	2.753	1.461	0.537482
ENSCHIT00000006837	3.21267	5.13612	0.648075	0.12618	-2.98645	0.53784
ENSCHIT00000009511	5.13562	7.79127	1.59475	0.204685	-2.28852	0.538212
ENSCHIT00000000998	18.4705	25.6652	8.87749	0.345896	-1.53159	0.539062
ENSCHIT00000002397	1.65981	2.90466	0	0	-Inf	0.539242
ENSCHIT00000008366	1.65981	2.90466	0	0	-Inf	0.539242
ENSCHIT00000002650	1.65981	2.90466	0	0	-Inf	0.539242
ENSCHIT00000003620	1.65981	2.90466	0	0	-Inf	0.539242
ENSCHIT00000003704	1.65981	2.90466	0	0	-Inf	0.539242
ENSCHIT00000009281	1.65981	2.90466	0	0	-Inf	0.539242
ENSCHIT00000009174	7.0257	10.3508	2.5923	0.250446	-1.99743	0.539258
ENSCHIT00000003665	0.820159	0	1.91371	Inf	Inf	0.539636
ENSCHIT00000006553	5.08727	2.584	8.42498	3.26044	1.70507	0.539909
ENSCHIT00000008243	1.65493	2.89613	0	0	-Inf	0.539936
ENSCHIT00000003705	1.65493	2.89613	0	0	-Inf	0.539936
MSTRG.50831.1	96.2062	129.224	52.1829	0.403818	-1.30822	0.540348
ENSCHIT00000006688	5.0522	7.62622	1.62019	0.21245	-2.23481	0.540442
ENSCHIT00000009932	1.65005	2.88759	0	0	-Inf	0.540632
ENSCHIT00000005909	1.65005	2.88759	0	0	-Inf	0.540632
ENSCHIT00000001737	1.65005	2.88759	0	0	-Inf	0.540632
ENSCHIT00000003944	4.5729	7.05282	1.26635	0.179552	-2.47753	0.541211
ENSCHIT00000011155	1.64518	2.87906	0	0	-Inf	0.541331
ENSCHIT00000006874	1.64518	2.87906	0	0	-Inf	0.541331
ENSCHIT00000001065	0.812055	0	1.8948	Inf	Inf	0.541469
ENSCHIT00000011252	7.63218	11.1843	2.89599	0.258933	-1.94935	0.541886
ENSCHIT00000003252	1.6403	2.87053	0	0	-Inf	0.542032
ENSCHIT00000005757	0.808003	0	1.88534	Inf	Inf	0.542392
ENSCHIT00000001646	1.63542	2.86199	0	0	-Inf	0.542736
ENSCHIT00000010825	1.63542	2.86199	0	0	-Inf	0.542736
ENSCHIT00000005333	1.63542	2.86199	0	0	-Inf	0.542736
ENSCHIT00000003881	1.63542	2.86199	0	0	-Inf	0.542736
ENSCHIT00000007372	2.4613	1.0221	4.38022	4.28549	2.09946	0.543234
ENSCHIT00000006728	0.802079	0	1.87152	Inf	Inf	0.543749
ENSCHIT00000008089	10.6018	15.2271	4.43474	0.291239	-1.77972	0.544
ENSCHIT00000011261	1.62567	2.84492	0	0	-Inf	0.544152
ENSCHIT00000002142	3.10041	4.95057	0.633534	0.127972	-2.9661	0.544241
ENSCHIT00000006955	13.499	19.0586	6.08622	0.319342	-1.64683	0.544243
ENSCHIT00000009799	27.2902	18.2526	39.3404	2.15534	1.10791	0.544329
ENSCHIT00000009445	1.62079	2.83639	0	0	-Inf	0.544864
ENSCHIT00000003094	1.62079	2.83639	0	0	-Inf	0.544864
ENSCHIT00000010547	2.37748	3.92847	0.309496	0.078783	-3.66597	0.546184
ENSCHIT00000002030	6.33154	9.38663	2.25809	0.240564	-2.0555	0.546466
ENSCHIT00000005376	2.08084	0.792181	3.79905	4.79568	2.26174	0.546902
ENSCHIT00000007597	1.60616	2.81079	0	0	-Inf	0.547015
ENSCHIT00000002013	1.60616	2.81079	0	0	-Inf	0.547015
ENSCHIT00000009784	1.60616	2.81079	0	0	-Inf	0.547015
ENSCHIT00000007452	2.06621	0.766578	3.79905	4.95585	2.30913	0.547924
ENSCHIT00000001844	18.9333	12.6926	27.2541	2.14724	1.10248	0.548619
ENSCHIT00000009684	4.34501	6.67529	1.23798	0.185458	-2.43084	0.54874
ENSCHIT00000005360	81.4147	54.1574	117.758	2.17436	1.12059	0.549452
ENSCHIT00000002637	3.81056	5.93939	0.972113	0.163672	-2.61112	0.550419
ENSCHIT00000009488	1.58324	2.77067	0	0	-Inf	0.550434
ENSCHIT00000008148	1.5826	2.76955	0	0	-Inf	0.55053
MSTRG.45605.2	181.432	243.056	99.266	0.408408	-1.29192	0.55139
ENSCHIT00000002086	1.56861	2.74506	0	0	-Inf	0.552647
ENSCHIT00000003528	27.6419	18.5629	39.7472	2.14122	1.09843	0.552745
ENSCHIT00000005520	5.66871	8.48497	1.91371	0.225541	-2.14854	0.553994
ENSCHIT00000009558	1.55213	2.71624	0	0	-Inf	0.555168
ENSCHIT00000009497	12.3692	17.3348	5.74836	0.331608	-1.59245	0.557048
ENSCHIT00000005526	100.288	70.4086	140.127	1.9902	0.992915	0.557274
ENSCHIT00000003248	2.81232	1.3203	4.80168	3.63681	1.86267	0.557742
ENSCHIT00000002205	1.534	2.6845	0	0	-Inf	0.557981
ENSCHIT00000003237	2.7927	1.3203	4.7559	3.60213	1.84885	0.558634
MSTRG.54327.2	81.4281	56.2963	114.937	2.04165	1.02973	0.55903
ENSCHIT00000007223	8.28329	11.8524	3.52444	0.29736	-1.74972	0.559276
ENSCHIT00000000927	3.83003	1.93467	6.35718	3.28592	1.7163	0.559572
ENSCHIT00000006515	2.76798	1.19853	4.86056	4.05542	2.01985	0.55977
ENSCHIT00000007431	15.6523	21.6576	7.64531	0.353009	-1.50222	0.559845
ENSCHIT00000010271	32.7263	44.4713	17.0662	0.383758	-1.38173	0.560414
ENSCHIT00000001766	4.6282	2.60292	7.32857	2.81552	1.4934	0.560704
ENSCHIT00000002192	2.74408	1.3203	4.64244	3.5162	1.81402	0.560878
ENSCHIT00000010598	3.02575	4.81663	0.637902	0.132437	-2.91662	0.561671
ENSCHIT00000001315	3.02455	4.82872	0.618992	0.12819	-2.96365	0.561742
ENSCHIT00000006404	6.60278	9.69081	2.48542	0.256472	-1.96312	0.563197
ENSCHIT00000002379	76.7153	53.6453	107.475	2.00344	1.00248	0.564897
ENSCHIT00000009817	16.4192	10.7999	23.9117	2.21407	1.1467	0.564931
ENSCHIT00000001026	4.90288	7.38398	1.59475	0.215975	-2.21106	0.565212
ENSCHIT00000007891	9.59826	13.7014	4.12745	0.301244	-1.731	0.566381
ENSCHIT00000010492	4.85285	7.27734	1.62019	0.222635	-2.16725	0.566604
ENSCHIT00000005469	59.201	79.6693	31.91	0.40053	-1.32002	0.566839
ENSCHIT00000005126	1.47657	2.584	0	0	-Inf	0.567155
MSTRG.29317.2	24.4874	15.5826	36.3604	2.3334	1.22243	0.56763
ENSCHIT00000006189	62.8782	42.7242	89.7501	2.10069	1.07086	0.568069
ENSCHIT00000006595	5.38991	7.98562	1.92897	0.241555	-2.04958	0.570336
ENSCHIT00000010941	19.1462	13.0623	27.258	2.08677	1.06127	0.571002
ENSCHIT00000007725	14.8983	20.7749	7.0627	0.339963	-1.55655	0.573108
ENSCHIT00000001112	5.9111	8.66504	2.23918	0.258416	-1.95224	0.57315
ENSCHIT00000005079	13.0867	18.3386	6.08401	0.331759	-1.59179	0.573631
ENSCHIT00000009885	31.2351	21.6041	44.0766	2.0402	1.02871	0.574376
ENSCHIT00000006527	1.98028	0.792181	3.56441	4.4995	2.16976	0.574434
ENSCHIT00000005658	8.79222	12.4957	3.85428	0.308449	-1.69689	0.57549
MSTRG.5891.1	1.95671	0.783647	3.52079	4.49283	2.16762	0.576082
ENSCHIT00000001210	7.49905	10.7667	3.14223	0.291849	-1.77671	0.57697
ENSCHIT00000005414	17.4615	24.2265	8.44149	0.348441	-1.52102	0.57804
ENSCHIT00000011229	3.74189	2.06981	5.97132	2.88496	1.52855	0.578156
ENSCHIT00000005763	2.97916	4.72748	0.648075	0.137087	-2.86684	0.578373
ENSCHIT00000000980	1.50892	2.6406	0	0	-Inf	0.578699
ENSCHIT00000010233	1.50892	2.6406	0	0	-Inf	0.578699
ENSCHIT00000006017	1.50892	2.6406	0	0	-Inf	0.578699
ENSCHIT00000001538	30.3536	40.9561	16.217	0.395961	-1.33657	0.5797
ENSCHIT00000005038	33.9155	24.0673	47.0465	1.95479	0.967014	0.580485
ENSCHIT00000010930	6.55715	4.06924	9.87437	2.42659	1.27893	0.580662
MSTRG.15685.1	51.2443	68.3883	28.3857	0.415067	-1.26858	0.580929
ENSCHIT00000001736	1.49429	2.615	0	0	-Inf	0.580998
ENSCHIT00000009193	1.48941	2.60647	0	0	-Inf	0.58177
ENSCHIT00000002333	1.48941	2.60647	0	0	-Inf	0.58177
ENSCHIT00000011312	8.36173	12.0017	3.50846	0.29233	-1.77433	0.58182
ENSCHIT00000008160	1.48453	2.59793	0	0	-Inf	0.582545
ENSCHIT00000009984	1.48453	2.59793	0	0	-Inf	0.582545
ENSCHIT00000011200	1.48453	2.59793	0	0	-Inf	0.582545
ENSCHIT00000009188	1.48453	2.59793	0	0	-Inf	0.582545
ENSCHIT00000002063	1.48453	2.59793	0	0	-Inf	0.582545
ENSCHIT00000001008	1.48453	2.59793	0	0	-Inf	0.582545
ENSCHIT00000005679	1.48453	2.59793	0	0	-Inf	0.582545
ENSCHIT00000010400	1.48453	2.59793	0	0	-Inf	0.582545
ENSCHIT00000005453	1.48453	2.59793	0	0	-Inf	0.582545
ENSCHIT00000009455	7.67809	11.0391	3.19675	0.289585	-1.78794	0.583093
MSTRG.15532.3	18.5645	12.6783	26.4129	2.08331	1.05888	0.583266
ENSCHIT00000001295	1.47966	2.5894	0	0	-Inf	0.583322
ENSCHIT00000005497	9.29175	13.1203	4.18705	0.319129	-1.64779	0.58352
ENSCHIT00000001458	11.0772	7.45548	15.9061	2.13347	1.09321	0.583567
ENSCHIT00000009705	8.2488	5.13961	12.3944	2.41154	1.26996	0.583827
ENSCHIT00000010002	1.47478	2.58086	0	0	-Inf	0.584103
ENSCHIT00000004902	1.47478	2.58086	0	0	-Inf	0.584103
ENSCHIT00000007446	1.47478	2.58086	0	0	-Inf	0.584103
ENSCHIT00000006075	1.47478	2.58086	0	0	-Inf	0.584103
ENSCHIT00000005870	5.8492	8.5616	2.23266	0.260775	-1.93912	0.584213
ENSCHIT00000006040	1.4699	2.57233	0	0	-Inf	0.584887
ENSCHIT00000006405	1.4699	2.57233	0	0	-Inf	0.584887
MSTRG.21126.3	33.5356	23.4532	46.9789	2.00309	1.00222	0.585583
MSTRG.1366.1	10.5086	14.5627	5.10321	0.350432	-1.5128	0.58568
ENSCHIT00000010385	1.46015	2.55526	0	0	-Inf	0.586464
ENSCHIT00000007168	1.46015	2.55526	0	0	-Inf	0.586464
ENSCHIT00000007936	17.4735	11.8096	25.0254	2.11907	1.08343	0.586971
ENSCHIT00000009836	11.9557	8.07806	17.1258	2.12004	1.08409	0.587668
ENSCHIT00000009831	79.3185	105.065	44.9894	0.428204	-1.22363	0.587825
ENSCHIT00000011348	3.53491	5.46846	0.956853	0.174977	-2.51477	0.588077
MSTRG.21131.1	116.593	152.561	68.6363	0.449894	-1.15234	0.588161
ENSCHIT00000006875	1.44698	2.53221	0	0	-Inf	0.588613
ENSCHIT00000002947	55.1635	73.1289	31.2097	0.426776	-1.22845	0.58936
ENSCHIT00000001425	1.4421	2.52367	0	0	-Inf	0.589414
ENSCHIT00000008499	2.22479	3.65417	0.318951	0.087284	-3.51814	0.589686
ENSCHIT00000010458	1.49555	0.528121	2.78546	5.2743	2.39898	0.589695
ENSCHIT00000004837	9.86581	6.64025	14.1666	2.13344	1.09318	0.590069
ENSCHIT00000007266	12.2845	8.52556	17.2965	2.02878	1.02061	0.591328
ENSCHIT00000000888	2.20611	3.62857	0.309496	0.0852942	-3.55141	0.59139
ENSCHIT00000002320	10.1878	14.3185	4.68026	0.326869	-1.61322	0.591439
ENSCHIT00000007636	11.6879	7.93838	16.6872	2.10209	1.07182	0.591708
ENSCHIT00000003639	3.45558	5.32962	0.956853	0.179535	-2.47766	0.591731
ENSCHIT00000002433	1.42765	2.49839	0	0	-Inf	0.591805
ENSCHIT00000002885	0.694366	0	1.62019	Inf	Inf	0.592728
ENSCHIT00000007771	0.694366	0	1.62019	Inf	Inf	0.592728
ENSCHIT00000010769	0.694366	0	1.62019	Inf	Inf	0.592728
ENSCHIT00000005998	0.694366	0	1.62019	Inf	Inf	0.592728
ENSCHIT00000002479	0.694366	0	1.62019	Inf	Inf	0.592728
ENSCHIT00000001004	9.47115	13.2893	4.38022	0.329604	-1.60119	0.593514
ENSCHIT00000005978	5.27733	7.80004	1.91371	0.245346	-2.02711	0.59425
ENSCHIT00000001381	0.687826	0	1.60493	Inf	Inf	0.594309
ENSCHIT00000008523	13.1782	9.02186	18.7199	2.07495	1.05308	0.594447
ENSCHIT00000009316	6.40487	9.27575	2.57704	0.277826	-1.84775	0.594503
ENSCHIT00000000861	0.683466	0	1.59475	Inf	Inf	0.595369
ENSCHIT00000005677	0.683466	0	1.59475	Inf	Inf	0.595369
ENSCHIT00000003425	0.683466	0	1.59475	Inf	Inf	0.595369
ENSCHIT00000008529	0.683466	0	1.59475	Inf	Inf	0.595369
ENSCHIT00000002020	0.683466	0	1.59475	Inf	Inf	0.595369
ENSCHIT00000001173	0.683466	0	1.59475	Inf	Inf	0.595369
ENSCHIT00000009990	0.683466	0	1.59475	Inf	Inf	0.595369
ENSCHIT00000006239	1.10723	0.255526	2.24283	8.7773	3.13378	0.595685
ENSCHIT00000010869	0.681902	0	1.5911	Inf	Inf	0.59575
ENSCHIT00000000881	1.10635	0.234909	2.26826	9.65593	3.27141	0.595806
ENSCHIT00000006790	1.10287	0.255526	2.23266	8.73749	3.12722	0.596284
ENSCHIT00000007705	13.6108	9.48033	19.1181	2.01661	1.01193	0.597269
ENSCHIT00000001576	0.675362	0	1.57584	Inf	Inf	0.597353
MSTRG.15262.1	22.8969	16.4211	31.5313	1.92017	0.941234	0.597399
ENSCHIT00000006531	1.09471	0.233619	2.24283	9.60039	3.26309	0.597411
ENSCHIT00000003479	5.13992	7.55959	1.91371	0.253149	-1.98194	0.597539
ENSCHIT00000007836	7.22438	10.2385	3.20549	0.31308	-1.67539	0.597651
ENSCHIT00000006822	2.18787	0.967497	3.81502	3.94319	1.97936	0.598036
ENSCHIT00000010280	19.8931	13.8112	28.0023	2.0275	1.0197	0.598306
ENSCHIT00000009499	2.17908	0.978289	3.78014	3.86403	1.95011	0.598542
ENSCHIT00000000827	1.38715	2.42751	0	0	-Inf	0.59866
ENSCHIT00000007799	19.1049	13.674	26.346	1.92672	0.946149	0.599446
ENSCHIT00000010528	2.89114	1.4713	4.78426	3.25171	1.7012	0.599667
ENSCHIT00000001421	29.6786	39.0915	17.1282	0.438157	-1.19048	0.600037
ENSCHIT00000010563	1.0745	0.255526	2.16647	8.47848	3.08381	0.600234
ENSCHIT00000000824	1.37768	2.41094	0	0	-Inf	0.600295
ENSCHIT00000010261	0.663206	0	1.54748	Inf	Inf	0.600364
ENSCHIT00000002287	0.663206	0	1.54748	Inf	Inf	0.600364
ENSCHIT00000006780	0.663206	0	1.54748	Inf	Inf	0.600364
ENSCHIT00000002501	0.663206	0	1.54748	Inf	Inf	0.600364
ENSCHIT00000006396	3.56365	1.9933	5.65746	2.83824	1.505	0.600383
ENSCHIT00000009745	33.6906	44.698	19.0141	0.42539	-1.23314	0.601346
ENSCHIT00000004814	43.8753	58.3098	24.6294	0.422388	-1.24336	0.601572
ENSCHIT00000005957	2.83854	4.48902	0.637902	0.142103	-2.815	0.601848
ENSCHIT00000006925	27.9344	37.262	15.4976	0.415909	-1.26566	0.602245
ENSCHIT00000003462	1.3659	2.39032	0	0	-Inf	0.602346
ENSCHIT00000001250	235.197	177.739	311.807	1.7543	0.810895	0.603117
ENSCHIT00000011010	5.9651	3.91823	8.69426	2.21892	1.14986	0.603447
MSTRG.12755.4	24.3316	32.2446	13.781	0.42739	-1.22637	0.603659
ENSCHIT00000009127	21.6789	29.3495	11.4514	0.390172	-1.35782	0.604142
ENSCHIT00000001010	8.25298	11.6245	3.75758	0.323245	-1.6293	0.604565
ENSCHIT00000003463	7.78525	10.9841	3.52007	0.320469	-1.64174	0.605048
ENSCHIT00000009146	6.8422	9.82094	2.87056	0.29229	-1.77453	0.605453
ENSCHIT00000009390	27.3295	19.8837	37.2572	1.87375	0.905931	0.605634
ENSCHIT00000004836	30.6444	22.6265	41.3348	1.82683	0.869343	0.605691
ENSCHIT00000009866	15.2978	20.7891	7.97593	0.383658	-1.38211	0.606967
MSTRG.51366.1	90.2698	67.093	121.172	1.80603	0.852822	0.607644
ENSCHIT00000001691	3.41007	5.23853	0.972113	0.18557	-2.42997	0.607728
ENSCHIT00000002889	13.6041	9.45447	19.1371	2.02413	1.0173	0.607921
ENSCHIT00000001342	10.7861	7.35506	15.3609	2.08848	1.06246	0.608262
MSTRG.21579.2	29.7429	39.3132	16.9826	0.431983	-1.21095	0.608375
ENSCHIT00000002517	3.23558	1.81798	5.12572	2.81946	1.49542	0.609317
ENSCHIT00000003063	6.79078	4.38778	9.99477	2.27786	1.18768	0.609349
ENSCHIT00000009621	4.56276	6.78876	1.59475	0.234911	-2.08981	0.609595
ENSCHIT00000002459	3.3613	5.15319	0.972113	0.188643	-2.40627	0.610028
ENSCHIT00000005577	6.53597	9.31339	2.83274	0.304157	-1.71711	0.610132
ENSCHIT00000005496	2.52149	1.3203	4.12308	3.12284	1.64286	0.610411
ENSCHIT00000008225	11.3589	7.87441	16.0049	2.03252	1.02327	0.61043
ENSCHIT00000010052	4.53131	6.71465	1.62019	0.241292	-2.05115	0.610519
ENSCHIT00000005450	4.52721	6.76201	1.54748	0.228849	-2.12753	0.610639
ENSCHIT00000001554	9.59957	6.50657	13.7236	2.10919	1.07669	0.61094
ENSCHIT00000007134	4.51595	6.72049	1.57656	0.234591	-2.09178	0.610973
ENSCHIT00000009824	30.7802	22.4863	41.8387	1.86063	0.895792	0.611312
ENSCHIT00000007443	4.50348	6.72049	1.54748	0.230263	-2.11864	0.611343
ENSCHIT00000005399	3.32596	5.09134	0.972113	0.190935	-2.38885	0.611724
ENSCHIT00000007243	2.47652	1.17454	4.21249	3.58649	1.84257	0.612494
ENSCHIT00000006281	3.29936	5.0448	0.972113	0.192696	-2.3756	0.613015
ENSCHIT00000007719	3.29383	5.03512	0.972113	0.193066	-2.37283	0.613285
ENSCHIT00000008408	12.8908	17.5125	6.72849	0.384211	-1.38003	0.613302
ENSCHIT00000010832	4.93676	7.21388	1.9006	0.263465	-1.92432	0.613867
ENSCHIT00000001398	13.2298	9.27677	18.5005	1.99428	0.995868	0.613974
ENSCHIT00000011216	4.90551	7.1303	1.93914	0.271958	-1.87855	0.614665
ENSCHIT00000005554	19.3915	13.8272	26.8106	1.93898	0.955298	0.615982
ENSCHIT00000010263	4.23469	2.615	6.39428	2.44523	1.28997	0.616494
ENSCHIT00000007716	3.21789	4.93494	0.928488	0.188146	-2.41008	0.617058
ENSCHIT00000002211	9.22939	6.34481	13.0755	2.06082	1.04322	0.617267
ENSCHIT00000008278	7.40278	4.89145	10.7512	2.19796	1.13617	0.619459
ENSCHIT00000001343	4.10186	2.43654	6.32229	2.59478	1.37561	0.619503
ENSCHIT00000009874	3.52375	2.08688	5.43958	2.60656	1.38215	0.619653
ENSCHIT00000009712	2.56458	4.00196	0.648075	0.16194	-2.62647	0.620085
ENSCHIT00000005700	4.06723	2.3705	6.32953	2.67013	1.41691	0.620308
ENSCHIT00000006240	14.6513	10.364	20.3677	1.96524	0.974704	0.621408
ENSCHIT00000009910	4.01947	2.34909	6.24665	2.65918	1.41098	0.621432
ENSCHIT00000009405	13.972	18.93	7.3613	0.388869	-1.36264	0.621775
ENSCHIT00000010098	1.35802	2.37654	0	0	-Inf	0.622166
ENSCHIT00000007796	1.35802	2.37654	0	0	-Inf	0.622166
ENSCHIT00000000766	1.35802	2.37654	0	0	-Inf	0.622166
ENSCHIT00000009244	1.35802	2.37654	0	0	-Inf	0.622166
ENSCHIT00000007984	1.35802	2.37654	0	0	-Inf	0.622166
ENSCHIT00000001262	1.35802	2.37654	0	0	-Inf	0.622166
ENSCHIT00000007021	33.5565	44.1166	19.4763	0.441473	-1.1796	0.622338
MSTRG.40849.2	3.42548	1.99072	5.33851	2.6817	1.42315	0.62249
ENSCHIT00000007692	6.71571	4.45254	9.73327	2.186	1.1283	0.62259
MSTRG.19563.1	156.308	116.978	208.748	1.78451	0.835529	0.622847
ENSCHIT00000001321	6.67768	4.22836	9.94343	2.3516	1.23365	0.623025
MSTRG.24772.1	88.5912	114.542	53.9895	0.471349	-1.08513	0.623173
ENSCHIT00000001997	7.72815	10.9284	3.46119	0.316715	-1.65874	0.623474
ENSCHIT00000009173	1.34827	2.35947	0	0	-Inf	0.623847
ENSCHIT00000010942	37.9581	50.2524	21.5657	0.429149	-1.22045	0.623919
ENSCHIT00000002945	1.38558	0.511052	2.55161	4.99285	2.31986	0.624638
ENSCHIT00000002930	2.7429	1.49691	4.40422	2.94221	1.5569	0.625498
MSTRG.46312.1	665.614	858.642	408.243	0.475452	-1.07263	0.62553
ENSCHIT00000009753	1.33852	2.34241	0	0	-Inf	0.625542
ENSCHIT00000011211	1.33852	2.34241	0	0	-Inf	0.625542
ENSCHIT00000009496	1.33852	2.34241	0	0	-Inf	0.625542
ENSCHIT00000006436	1.33852	2.34241	0	0	-Inf	0.625542
ENSCHIT00000006067	1.33852	2.34241	0	0	-Inf	0.625542
ENSCHIT00000002831	1.33852	2.34241	0	0	-Inf	0.625542
ENSCHIT00000001600	1.33852	2.34241	0	0	-Inf	0.625542
ENSCHIT00000010837	1.33852	2.34241	0	0	-Inf	0.625542
ENSCHIT00000003795	6.07123	4.01671	8.81059	2.19348	1.13322	0.625559
ENSCHIT00000009078	4.46248	2.78806	6.69504	2.40133	1.26383	0.625739
ENSCHIT00000002896	1.33364	2.33387	0	0	-Inf	0.626395
ENSCHIT00000001110	1.33364	2.33387	0	0	-Inf	0.626395
ENSCHIT00000005052	1.33364	2.33387	0	0	-Inf	0.626395
MSTRG.54072.1	58.4753	43.7232	78.1447	1.78726	0.837748	0.626957
ENSCHIT00000002464	33.6894	44.0605	19.8613	0.450774	-1.14952	0.627074
ENSCHIT00000009734	1.32876	2.32534	0	0	-Inf	0.627251
ENSCHIT00000003204	1.32876	2.32534	0	0	-Inf	0.627251
ENSCHIT00000008144	4.87072	7.07704	1.92897	0.272567	-1.87532	0.627291
ENSCHIT00000007278	17.0664	22.594	9.69641	0.429159	-1.22041	0.627436
ENSCHIT00000010434	1.32389	2.3168	0	0	-Inf	0.62811
ENSCHIT00000002500	24.5218	32.6391	13.6988	0.419705	-1.25255	0.628531
ENSCHIT00000009920	38.3802	28.0268	52.1847	1.86196	0.896824	0.628678
ENSCHIT00000008161	1.99058	3.24048	0.324038	0.0999966	-3.32198	0.628931
ENSCHIT00000000882	1.33623	0.467237	2.49488	5.33964	2.41674	0.629404
ENSCHIT00000006854	2.65352	4.16523	0.637902	0.153149	-2.70699	0.629629
ENSCHIT00000003494	1.31413	2.29973	0	0	-Inf	0.629839
ENSCHIT00000009657	1.31413	2.29973	0	0	-Inf	0.629839
ENSCHIT00000011179	1.31413	2.29973	0	0	-Inf	0.629839
ENSCHIT00000006983	1.31413	2.29973	0	0	-Inf	0.629839
ENSCHIT00000002307	1.31413	2.29973	0	0	-Inf	0.629839
ENSCHIT00000009507	1.31413	2.29973	0	0	-Inf	0.629839
ENSCHIT00000000848	1.31413	2.29973	0	0	-Inf	0.629839
ENSCHIT00000009564	4.30002	6.36442	1.54748	0.243145	-2.04011	0.63016
ENSCHIT00000007195	1.31211	2.29619	0	0	-Inf	0.6302
ENSCHIT00000001868	3.75434	2.24029	5.77307	2.57693	1.36566	0.63023
ENSCHIT00000005045	6.422	4.33682	9.20225	2.12189	1.08535	0.630335
ENSCHIT00000009527	22.0814	29.311	12.4419	0.424479	-1.23623	0.630553
ENSCHIT00000003566	3.22504	4.91474	0.972113	0.197796	-2.33792	0.631303
ENSCHIT00000001036	43.8864	33.5665	57.6463	1.71738	0.780207	0.631351
ENSCHIT00000009122	6.38808	9.02623	2.87056	0.318024	-1.65279	0.632257
MSTRG.53346.1	145.006	108.122	194.186	1.79599	0.844782	0.632564
ENSCHIT00000002381	95.4811	73.0181	125.432	1.71782	0.780578	0.632758
MSTRG.19465.1	247.655	318.155	153.656	0.482961	-1.05002	0.632782
ENSCHIT00000009446	22.6496	30.0438	12.7907	0.425733	-1.23198	0.633041
ENSCHIT00000006288	9.27074	6.43683	13.0493	2.02728	1.01955	0.633374
ENSCHIT00000005443	20.1494	15.1515	26.8133	1.76968	0.823492	0.633781
ENSCHIT00000003554	3.08937	1.76097	4.86056	2.76017	1.46476	0.633885
MSTRG.25025.1	12.0541	8.52007	16.7662	1.96784	0.976616	0.634669
MSTRG.5054.1	78.7709	100.78	49.4249	0.490422	-1.0279	0.634828
ENSCHIT00000005481	4.63486	2.92906	6.90927	2.35887	1.23809	0.635043
ENSCHIT00000005167	8.99894	12.3534	4.52635	0.366406	-1.44848	0.636231
ENSCHIT00000005837	11.9096	16.0576	6.37896	0.397255	-1.33186	0.636309
ENSCHIT00000002268	43.92	33.0036	58.4751	1.77178	0.825198	0.636426
ENSCHIT00000010157	2.55139	3.97888	0.648075	0.162879	-2.61813	0.636585
ENSCHIT00000007694	6.6093	4.43081	9.51395	2.14723	1.10248	0.636675
ENSCHIT00000010684	63.1222	81.5862	38.5034	0.471935	-1.08334	0.636866
ENSCHIT00000003699	4.10109	2.6406	6.0484	2.29054	1.19569	0.636925
ENSCHIT00000001864	2.99546	1.66369	4.77116	2.86782	1.51995	0.636993
ENSCHIT00000009336	9.41746	6.3077	13.5638	2.15036	1.10458	0.638055
ENSCHIT00000006029	3.09056	4.71211	0.928488	0.197043	-2.34342	0.638106
ENSCHIT00000008290	11.5501	15.5168	6.26119	0.403511	-1.30932	0.638128
ENSCHIT00000006181	38.4741	50.0791	23.0007	0.459287	-1.12253	0.638221
ENSCHIT00000006368	8.56197	11.8737	4.14636	0.349206	-1.51785	0.638394
ENSCHIT00000009694	1.26498	2.21372	0	0	-Inf	0.638768
ENSCHIT00000006899	3.07592	4.66522	0.956853	0.205104	-2.28558	0.63887
ENSCHIT00000010318	5.07572	3.39865	7.31182	2.15139	1.10527	0.638884
ENSCHIT00000001360	0.984131	0.26406	1.94423	7.36281	2.88026	0.639369
ENSCHIT00000003716	3.98846	2.46311	6.02225	2.44497	1.28982	0.639431
ENSCHIT00000009722	19.9503	26.1189	11.7255	0.448929	-1.15544	0.639555
MSTRG.52870.1	5.00989	3.35598	7.21511	2.14993	1.10429	0.639957
ENSCHIT00000007929	6.016	4.06924	8.61167	2.11629	1.08154	0.640231
ENSCHIT00000003696	2.35013	1.27763	3.78014	2.95871	1.56497	0.640322
ENSCHIT00000008165	2.34664	1.25572	3.8012	3.0271	1.59794	0.640483
ENSCHIT00000008068	10.6743	7.50251	14.9034	1.98645	0.990194	0.641223
ENSCHIT00000009142	6.47742	9.14823	2.91634	0.318787	-1.64934	0.641318
ENSCHIT00000008245	0.969179	0.26406	1.90934	7.23069	2.85413	0.641433
ENSCHIT00000007504	2.47357	3.8645	0.618992	0.160174	-2.64229	0.642122
ENSCHIT00000002596	1.68976	0.792181	2.88654	3.64379	1.86544	0.642159
ENSCHIT00000003747	1.6879	0.766578	2.91634	3.80436	1.92765	0.642288
ENSCHIT00000007843	3.40076	2.11248	5.11847	2.42297	1.27677	0.642515
ENSCHIT00000010744	97.8796	127.031	59.0114	0.464544	-1.10611	0.642637
ENSCHIT00000001697	9.29525	12.7494	4.68972	0.367838	-1.44286	0.643192
ENSCHIT00000009774	1.66552	0.761739	2.87056	3.76843	1.91396	0.643856
ENSCHIT00000001519	12.8176	16.8412	7.45286	0.442538	-1.17613	0.644165
ENSCHIT00000002199	1.65613	0.766578	2.84219	3.70764	1.8905	0.64452
ENSCHIT00000003346	0.946739	0.26406	1.85698	7.0324	2.81402	0.644579
ENSCHIT00000001932	6.31221	4.41222	8.84553	2.00478	1.00345	0.645341
ENSCHIT00000001948	10.2056	13.7877	5.42941	0.393786	-1.34451	0.645529
ENSCHIT00000003087	37.5701	28.6111	49.5154	1.73064	0.791303	0.645896
ENSCHIT00000001532	7.39553	10.3747	3.42337	0.329974	-1.59958	0.64626
ENSCHIT00000007533	6.23052	4.23326	8.89352	2.10087	1.07099	0.646301
ENSCHIT00000003829	3.25878	1.86895	5.11189	2.73517	1.45163	0.646554
ENSCHIT00000007142	27.548	36.0789	16.1733	0.448276	-1.15754	0.646679
ENSCHIT00000002384	9.95223	13.6103	5.07485	0.372869	-1.42326	0.646942
ENSCHIT00000002119	8.72217	11.8941	4.4929	0.377742	-1.40453	0.646979
ENSCHIT00000004933	6.17031	4.10231	8.92764	2.17624	1.12184	0.647019
ENSCHIT00000002440	1.21988	2.1348	0	0	-Inf	0.64729
ENSCHIT00000010662	5.75321	8.14296	2.56687	0.315225	-1.66554	0.648283
ENSCHIT00000008236	9.74742	13.2213	5.11554	0.386916	-1.36991	0.648372
ENSCHIT00000006274	6.01194	8.43179	2.78546	0.330353	-1.59792	0.648827
ENSCHIT00000010581	4.11895	6.04755	1.54748	0.255886	-1.96643	0.649092
ENSCHIT00000002652	165.519	128.63	214.705	1.66917	0.73913	0.650068
ENSCHIT00000006718	2.64983	1.49691	4.18705	2.79714	1.48395	0.650662
ENSCHIT00000006682	5.63577	3.84143	8.02823	2.08991	1.06344	0.65081
ENSCHIT00000005576	5.61416	3.86846	7.94176	2.05295	1.0377	0.651101
ENSCHIT00000007687	4.66442	3.14312	6.69283	2.12936	1.09042	0.651161
ENSCHIT00000010731	5.53655	3.79647	7.85667	2.06947	1.04926	0.652159
ENSCHIT00000005223	3.11637	4.73602	0.956853	0.202037	-2.30731	0.652282
MSTRG.13821.1	140.426	179.379	88.4881	0.493304	-1.01945	0.652375
ENSCHIT00000003700	3.10422	4.73602	0.928488	0.196048	-2.35072	0.652893
ENSCHIT00000008135	3.09199	4.69335	0.956853	0.203874	-2.29425	0.653511
ENSCHIT00000005755	4.51373	2.8756	6.69791	2.32923	1.21985	0.653853
ENSCHIT00000006395	3.55298	5.25651	1.28161	0.243814	-2.03615	0.654075
ENSCHIT00000006127	0.555493	0	1.29615	Inf	Inf	0.654665
ENSCHIT00000007618	0.555493	0	1.29615	Inf	Inf	0.654665
ENSCHIT00000006422	0.555493	0	1.29615	Inf	Inf	0.654665
ENSCHIT00000009752	0.555493	0	1.29615	Inf	Inf	0.654665
ENSCHIT00000010124	0.553313	0	1.29106	Inf	Inf	0.655217
ENSCHIT00000009964	0.553313	0	1.29106	Inf	Inf	0.655217
ENSCHIT00000009651	3.50632	2.11418	5.36251	2.53645	1.34281	0.655333
ENSCHIT00000007510	69.7069	53.9231	90.7519	1.68299	0.751025	0.655431
ENSCHIT00000005540	0.551133	0	1.28598	Inf	Inf	0.655771
ENSCHIT00000007457	0.549261	0	1.28161	Inf	Inf	0.656248
ENSCHIT00000007313	35.1239	27.0548	45.8828	1.69592	0.762065	0.656272
ENSCHIT00000003211	7.4804	10.2769	3.75177	0.365069	-1.45376	0.656864
ENSCHIT00000003275	0.546773	0	1.2758	Inf	Inf	0.656883
ENSCHIT00000005043	0.546773	0	1.2758	Inf	Inf	0.656883
ENSCHIT00000002564	0.546773	0	1.2758	Inf	Inf	0.656883
ENSCHIT00000001967	0.546773	0	1.2758	Inf	Inf	0.656883
ENSCHIT00000007890	0.546773	0	1.2758	Inf	Inf	0.656883
MSTRG.21131.2	39.1034	29.3744	52.0755	1.77282	0.826044	0.657409
ENSCHIT00000003683	14.6587	19.2164	8.58182	0.446587	-1.16299	0.65741
ENSCHIT00000001314	3.00952	4.54902	0.956853	0.210342	-2.24919	0.657763
ENSCHIT00000005982	0.543029	0	1.26707	Inf	Inf	0.657843
ENSCHIT00000009987	0.543029	0	1.26707	Inf	Inf	0.657843
ENSCHIT00000007750	0.543029	0	1.26707	Inf	Inf	0.657843
ENSCHIT00000001911	0.543029	0	1.26707	Inf	Inf	0.657843
ENSCHIT00000009246	0.542721	0	1.26635	Inf	Inf	0.657922
ENSCHIT00000002576	0.542721	0	1.26635	Inf	Inf	0.657922
ENSCHIT00000009865	13.7801	18.3245	7.72095	0.421345	-1.24693	0.658118
MSTRG.34346.1	743.093	571.46	971.937	1.7008	0.76621	0.658294
MSTRG.11117.1	28.965	21.9587	38.3068	1.7445	0.802811	0.658352
ENSCHIT00000002490	7.99989	5.57394	11.2345	2.01554	1.01117	0.658516
ENSCHIT00000003677	3.95236	2.63207	5.71275	2.17044	1.11799	0.658673
MSTRG.21579.1	85.6222	108.547	55.0553	0.5072	-0.979374	0.658733
ENSCHIT00000002880	2.47082	3.83788	0.648075	0.168863	-2.56608	0.659035
ENSCHIT00000009698	3.93522	2.57972	5.74255	2.22604	1.15448	0.659041
ENSCHIT00000005565	3.93258	2.59309	5.71856	2.2053	1.14098	0.659098
ENSCHIT00000003293	2.46797	3.83289	0.648075	0.169083	-2.5642	0.659236
ENSCHIT00000008076	0.536797	0	1.25253	Inf	Inf	0.659449
ENSCHIT00000009328	64.5341	50.2683	83.5553	1.66219	0.733083	0.659877
ENSCHIT00000003160	0.534617	0	1.24744	Inf	Inf	0.660014
ENSCHIT00000005426	3.87555	2.48839	5.72508	2.30071	1.20208	0.660339
ENSCHIT00000000941	2.91999	1.80575	4.40565	2.43979	1.28676	0.660532
ENSCHIT00000010149	2.44726	3.79664	0.648075	0.170697	-2.55049	0.660709
ENSCHIT00000005892	0.530565	0	1.23798	Inf	Inf	0.661068
MSTRG.12755.2	0.530565	0	1.23798	Inf	Inf	0.661068
ENSCHIT00000000897	0.530565	0	1.23798	Inf	Inf	0.661068
ENSCHIT00000010943	0.530565	0	1.23798	Inf	Inf	0.661068
ENSCHIT00000005397	2.94691	4.44981	0.94303	0.211926	-2.23837	0.661092
ENSCHIT00000002387	52.5471	40.5647	68.5237	1.68925	0.75638	0.661833
ENSCHIT00000001405	4.49891	6.43346	1.91951	0.298364	-1.74486	0.662113
ENSCHIT00000009211	2.86914	1.7571	4.35185	2.47673	1.30844	0.662178
ENSCHIT00000003878	1.2739	0.528121	2.26826	4.29497	2.10265	0.662614
ENSCHIT00000003426	5.23485	3.62857	7.37656	2.03291	1.02355	0.662842
ENSCHIT00000006968	4.07677	5.93828	1.59475	0.268555	-1.89671	0.664293
ENSCHIT00000002235	19.1043	24.7948	11.5171	0.464495	-1.10626	0.664668
MSTRG.13367.6	599.878	471.792	770.661	1.63348	0.707946	0.664805
ENSCHIT00000005404	27.8912	35.6846	17.5	0.490407	-1.02795	0.664844
ENSCHIT00000001705	16.423	21.558	9.57649	0.44422	-1.17065	0.664854
ENSCHIT00000010228	69.0231	87.7266	44.0852	0.502529	-0.99272	0.664953
ENSCHIT00000008437	1.24545	0.511052	2.22464	4.35306	2.12203	0.665239
ENSCHIT00000006256	4.03764	5.90525	1.54748	0.262052	-1.93208	0.665554
ENSCHIT00000002070	14.2375	18.6389	8.36902	0.449008	-1.15519	0.665981
ENSCHIT00000005593	15.7399	11.9809	20.7518	1.73207	0.792498	0.666261
ENSCHIT00000010711	6.39819	4.49782	8.93201	1.98585	0.989758	0.666378
ENSCHIT00000003591	1.23027	0.528121	2.16647	4.10223	2.03641	0.666661
ENSCHIT00000009802	2.35844	3.64121	0.648075	0.177984	-2.49018	0.667201
ENSCHIT00000002822	4.10245	2.6626	6.02225	2.2618	1.17747	0.667906
ENSCHIT00000001922	5.32998	7.4274	2.53342	0.34109	-1.55177	0.66796
ENSCHIT00000002021	27.4962	35.481	16.8498	0.474896	-1.07432	0.668137
ENSCHIT00000006990	15.7369	20.5872	9.26987	0.450274	-1.15113	0.668239
ENSCHIT00000006730	21.1684	16.2022	27.79	1.7152	0.778373	0.668246
ENSCHIT00000001422	57.2959	81.0018	25.6882	0.317131	-1.65685	0.668458
ENSCHIT00000000871	3.20125	1.98347	4.82496	2.43258	1.28249	0.668723
ENSCHIT00000007224	2.23858	1.28616	3.50846	2.72785	1.44776	0.669269
ENSCHIT00000002493	13.6176	17.8652	7.95409	0.445228	-1.16738	0.669673
ENSCHIT00000005695	10.0436	13.5194	5.40906	0.400095	-1.32159	0.669916
ENSCHIT00000007905	1.20713	2.11248	0	0	-Inf	0.670087
ENSCHIT00000002271	1.20713	2.11248	0	0	-Inf	0.670087
ENSCHIT00000001988	7.0539	9.70046	3.52516	0.363401	-1.46037	0.670466
ENSCHIT00000008510	10.5915	8.05786	13.9698	1.73368	0.793839	0.670969
ENSCHIT00000007432	1.19738	2.09541	0	0	-Inf	0.671932
ENSCHIT00000005996	1.19738	2.09541	0	0	-Inf	0.671932
ENSCHIT00000009241	2.16669	1.17454	3.48955	2.97098	1.57094	0.672471
ENSCHIT00000003022	1.1925	2.08688	0	0	-Inf	0.672861
ENSCHIT00000005931	1.1925	2.08688	0	0	-Inf	0.672861
ENSCHIT00000007808	1.1925	2.08688	0	0	-Inf	0.672861
ENSCHIT00000002694	1.1925	2.08688	0	0	-Inf	0.672861
ENSCHIT00000001344	1.1925	2.08688	0	0	-Inf	0.672861
ENSCHIT00000001730	4.41798	2.96466	6.35574	2.14383	1.10019	0.673064
ENSCHIT00000002980	1.18763	2.07835	0	0	-Inf	0.673793
ENSCHIT00000003565	1.18763	2.07835	0	0	-Inf	0.673793
ENSCHIT00000006346	1.18763	2.07835	0	0	-Inf	0.673793
ENSCHIT00000002807	1.18763	2.07835	0	0	-Inf	0.673793
MSTRG.24933.1	460.5	367.049	585.101	1.59407	0.672711	0.674628
ENSCHIT00000010914	1.18275	2.06981	0	0	-Inf	0.674729
ENSCHIT00000009737	1.18275	2.06981	0	0	-Inf	0.674729
ENSCHIT00000001465	1.18275	2.06981	0	0	-Inf	0.674729
ENSCHIT00000006833	1.18275	2.06981	0	0	-Inf	0.674729
ENSCHIT00000001006	1.18275	2.06981	0	0	-Inf	0.674729
ENSCHIT00000005766	1.18275	2.06981	0	0	-Inf	0.674729
ENSCHIT00000010618	1.18275	2.06981	0	0	-Inf	0.674729
ENSCHIT00000001513	1.18275	2.06981	0	0	-Inf	0.674729
ENSCHIT00000001189	1.18275	2.06981	0	0	-Inf	0.674729
ENSCHIT00000009247	1.18275	2.06981	0	0	-Inf	0.674729
ENSCHIT00000001184	1.18275	2.06981	0	0	-Inf	0.674729
ENSCHIT00000005078	1.18275	2.06981	0	0	-Inf	0.674729
ENSCHIT00000010755	1.18275	2.06981	0	0	-Inf	0.674729
ENSCHIT00000001870	1.18275	2.06981	0	0	-Inf	0.674729
ENSCHIT00000006342	1.18275	2.06981	0	0	-Inf	0.674729
ENSCHIT00000010483	3.39737	5.01691	1.23798	0.246762	-2.01881	0.675491
ENSCHIT00000005799	1.17787	2.06128	0	0	-Inf	0.675669
ENSCHIT00000003800	1.17787	2.06128	0	0	-Inf	0.675669
ENSCHIT00000009640	1.17787	2.06128	0	0	-Inf	0.675669
ENSCHIT00000000832	1.17787	2.06128	0	0	-Inf	0.675669
ENSCHIT00000005326	8.43351	11.4326	4.43474	0.387903	-1.36623	0.675956
ENSCHIT00000001217	3.47031	2.21838	5.13954	2.3168	1.21213	0.676208
ENSCHIT00000005097	4.82778	3.40718	6.72191	1.97287	0.980292	0.676375
MSTRG.52788.1	354.797	283.238	450.208	1.58951	0.668579	0.676535
ENSCHIT00000001000	69.9457	88.7459	44.8787	0.505698	-0.983651	0.676686
ENSCHIT00000009759	26.7368	20.8435	34.5946	1.65973	0.730948	0.677041
ENSCHIT00000005198	1.16812	2.04421	0	0	-Inf	0.677561
ENSCHIT00000001255	1.16812	2.04421	0	0	-Inf	0.677561
ENSCHIT00000009432	1.16812	2.04421	0	0	-Inf	0.677561
ENSCHIT00000005044	1.16812	2.04421	0	0	-Inf	0.677561
ENSCHIT00000002846	1.16812	2.04421	0	0	-Inf	0.677561
ENSCHIT00000007941	1.16812	2.04421	0	0	-Inf	0.677561
ENSCHIT00000011022	1.16812	2.04421	0	0	-Inf	0.677561
ENSCHIT00000009571	1.16812	2.04421	0	0	-Inf	0.677561
ENSCHIT00000006628	1.16812	2.04421	0	0	-Inf	0.677561
ENSCHIT00000001827	1.16812	2.04421	0	0	-Inf	0.677561
MSTRG.27969.1	78.6073	99.5714	50.6552	0.508732	-0.975022	0.677775
ENSCHIT00000001993	15.0008	19.6031	8.86444	0.452195	-1.14498	0.677823
ENSCHIT00000010810	4.68623	3.16544	6.71395	2.12102	1.08476	0.678583
ENSCHIT00000009309	38.0069	48.4201	24.1225	0.498192	-1.00523	0.678663
ENSCHIT00000009584	1.55494	0.792181	2.57195	3.24668	1.69896	0.678875
ENSCHIT00000006325	1.55276	0.792181	2.56687	3.24025	1.69611	0.679021
MSTRG.46629.4	254.267	203.242	322.299	1.58579	0.665199	0.679349
ENSCHIT00000007998	820.394	1024.7	547.979	0.534768	-0.903014	0.679406
ENSCHIT00000000792	1.54622	0.792181	2.55161	3.22099	1.6875	0.679458
ENSCHIT00000001215	19.2769	15.1543	24.7738	1.63477	0.709091	0.679621
ENSCHIT00000002179	1.15716	2.02503	0	0	-Inf	0.679706
ENSCHIT00000001992	1.15495	2.02116	0	0	-Inf	0.680142
ENSCHIT00000003833	1.15495	2.02116	0	0	-Inf	0.680142
ENSCHIT00000003896	1.5325	0.792181	2.51959	3.18058	1.66929	0.68038
ENSCHIT00000009756	16.7921	13.0845	21.7355	1.66117	0.7322	0.680834
MSTRG.11227.1	17.6386	22.7191	10.8646	0.478216	-1.06427	0.680884
ENSCHIT00000005277	12.0368	15.8055	7.01178	0.443629	-1.17257	0.681357
ENSCHIT00000008013	23.8933	30.6156	14.9303	0.487669	-1.03603	0.681552
ENSCHIT00000009396	1.51366	0.763029	2.51451	3.29543	1.72046	0.681659
ENSCHIT00000010787	3.77896	2.5335	5.43958	2.14706	1.10236	0.681979
ENSCHIT00000001216	32.0174	25.1025	41.2374	1.64276	0.716124	0.682016
MSTRG.30210.1	1.14519	2.00409	0	0	-Inf	0.682072
ENSCHIT00000010480	1.14519	2.00409	0	0	-Inf	0.682072
ENSCHIT00000000935	20.8911	15.9179	27.5219	1.729	0.789934	0.682205
MSTRG.14936.1	38.9929	30.7906	49.9293	1.62158	0.697397	0.682367
ENSCHIT00000006843	2.85579	4.26854	0.972113	0.227739	-2.13455	0.682368
ENSCHIT00000005603	17.0693	13.0453	22.4348	1.71976	0.782208	0.682487
ENSCHIT00000006078	1.14253	1.99943	0	0	-Inf	0.682602
ENSCHIT00000000928	1.49918	0.733878	2.51959	3.43326	1.77958	0.682651
ENSCHIT00000011372	4.23545	5.95387	1.94423	0.326548	-1.61463	0.682785
ENSCHIT00000009282	1.48253	0.704727	2.51959	3.57528	1.83806	0.683803
ENSCHIT00000005842	9.86504	13.5499	4.95194	0.36546	-1.45221	0.683805
ENSCHIT00000007498	3.91403	5.63442	1.62019	0.287552	-1.79811	0.684135
ENSCHIT00000002249	13.6147	10.6522	17.5647	1.64893	0.721526	0.684271
ENSCHIT00000000982	19.8944	15.2593	26.0745	1.70877	0.772955	0.684366
MSTRG.4684.1	63.7072	80.0472	41.9206	0.523698	-0.933193	0.684593
ENSCHIT00000009289	2.81151	4.19106	0.972113	0.231949	-2.10812	0.6848
ENSCHIT00000002736	1.13056	1.97849	0	0	-Inf	0.684997
ENSCHIT00000007798	1.13056	1.97849	0	0	-Inf	0.684997
ENSCHIT00000010686	2.80433	4.18994	0.956853	0.228369	-2.13056	0.685199
ENSCHIT00000006691	10.9534	14.6082	6.08041	0.416234	-1.26453	0.685353
ENSCHIT00000005478	29.8191	38.2442	18.5856	0.48597	-1.04106	0.685666
ENSCHIT00000007911	48.8815	38.2499	63.0569	1.64855	0.721196	0.685901
ENSCHIT00000000949	2.8235	1.83135	4.14636	2.2641	1.17894	0.68633
ENSCHIT00000010056	11.3693	14.8145	6.77571	0.457368	-1.12857	0.686515
ENSCHIT00000006048	9.02484	11.9824	5.08137	0.424068	-1.23763	0.686647
ENSCHIT00000005821	2.3371	3.6115	0.637902	0.176631	-2.50119	0.686695
ENSCHIT00000009391	92.0355	115.854	60.2773	0.520286	-0.942622	0.686781
MSTRG.52966.1	1.12089	1.96156	0	0	-Inf	0.686952
ENSCHIT00000007820	1.11804	1.95658	0	0	-Inf	0.687531
ENSCHIT00000001849	3.80866	5.45001	1.62019	0.297282	-1.7501	0.687665
ENSCHIT00000010935	7.92774	5.67984	10.9249	1.92346	0.943704	0.689112
ENSCHIT00000009253	13.4677	17.6574	7.88138	0.446351	-1.16375	0.689332
ENSCHIT00000005139	943.617	1176.83	632.671	0.537609	-0.895372	0.689814
MSTRG.46312.5	96.8024	121.237	64.2223	0.529724	-0.916689	0.690114
ENSCHIT00000002261	0.834358	0.26406	1.59475	6.03936	2.5944	0.690357
ENSCHIT00000009646	1.76448	2.84862	0.318951	0.111967	-3.15886	0.690493
ENSCHIT00000003871	1.10276	1.92983	0	0	-Inf	0.690662
ENSCHIT00000001475	2.2815	3.51419	0.637902	0.181522	-2.46179	0.69082
ENSCHIT00000006618	5.39702	7.51909	2.56759	0.341476	-1.55015	0.691009
ENSCHIT00000008444	0.829481	0.255526	1.59475	6.24106	2.64179	0.691014
ENSCHIT00000003392	43.7002	55.5125	27.9506	0.503501	-0.989935	0.691162
ENSCHIT00000000865	12.4666	16.4063	7.21368	0.439689	-1.18544	0.691261
ENSCHIT00000002213	5.58205	4.0995	7.55878	1.84383	0.882705	0.691355
ENSCHIT00000002641	0.826254	0.26406	1.57584	5.96775	2.57719	0.69145
ENSCHIT00000009494	1.82383	1.05624	2.84728	2.69567	1.43065	0.691654
ENSCHIT00000009697	2.26444	3.48762	0.633534	0.181652	-2.46075	0.692109
ENSCHIT00000009858	0.821377	0.255526	1.57584	6.16706	2.62458	0.692111
ENSCHIT00000008252	5.49947	4.00351	7.49409	1.87188	0.904486	0.692348
ENSCHIT00000002069	27.9124	35.7968	17.3997	0.486068	-1.04077	0.692619
ENSCHIT00000003023	1.74504	2.81079	0.324038	0.115284	-3.11674	0.692629
ENSCHIT00000001973	13.5913	17.5941	8.25413	0.469142	-1.0919	0.692847
ENSCHIT00000011030	1.79398	1.0002	2.85237	2.85181	1.51188	0.693204
ENSCHIT00000005694	30.1792	24.0531	38.3473	1.59427	0.6729	0.693416
ENSCHIT00000008282	0.809221	0.255526	1.54748	6.05606	2.59838	0.693772
ENSCHIT00000003798	0.809221	0.255526	1.54748	6.05606	2.59838	0.693772
ENSCHIT00000001594	5.21326	7.18989	2.57776	0.358526	-1.47985	0.694574
MSTRG.50944.3	39.989	31.6627	51.0908	1.6136	0.69028	0.69459
ENSCHIT00000006114	4.2392	2.86431	6.0724	2.12002	1.08408	0.694631
ENSCHIT00000010668	21.2163	27.1139	13.353	0.492478	-1.02187	0.695317
ENSCHIT00000000923	5.84506	4.30637	7.89664	1.83371	0.874765	0.695408
ENSCHIT00000003857	6.75076	9.17378	3.52007	0.38371	-1.38191	0.695591
ENSCHIT00000002475	3.01778	1.95561	4.43402	2.26733	1.181	0.69573
ENSCHIT00000006349	7.42656	5.73252	9.68528	1.68953	0.756624	0.695766
ENSCHIT00000009687	3.01422	1.96027	4.41948	2.25452	1.17282	0.695826
ENSCHIT00000009069	1.07387	1.87927	0	0	-Inf	0.696699
ENSCHIT00000006883	31.2806	24.7855	39.9408	1.61146	0.688368	0.696852
ENSCHIT00000006019	1.07166	1.8754	0	0	-Inf	0.697167
ENSCHIT00000005622	401.549	495.239	276.629	0.558576	-0.840174	0.697763
ENSCHIT00000001080	1.69873	2.72975	0.324038	0.118706	-3.07454	0.697824
ENSCHIT00000003918	6.17638	4.62023	8.25125	1.7859	0.836648	0.698462
MSTRG.15232.1	8.0185	10.6643	4.49075	0.4211	-1.24776	0.698516
ENSCHIT00000010561	45.0905	56.9222	29.3149	0.515001	-0.957354	0.699126
ENSCHIT00000005882	12.2444	15.9258	7.33587	0.460629	-1.11832	0.699187
ENSCHIT00000006979	14.8889	19.0891	9.28878	0.486602	-1.03919	0.699458
ENSCHIT00000003196	23.9849	30.4527	15.3612	0.504427	-0.987283	0.699495
ENSCHIT00000007551	14.8166	19.0726	9.14192	0.479323	-1.06093	0.699649
ENSCHIT00000003688	5.67029	7.73575	2.91634	0.376995	-1.40738	0.699979
ENSCHIT00000002800	5.66569	7.76423	2.86763	0.369338	-1.43699	0.700057
ENSCHIT00000006571	3.17737	4.5921	1.29106	0.281149	-1.8306	0.700733
ENSCHIT00000001205	2.11382	1.30323	3.1946	2.45128	1.29354	0.700792
ENSCHIT00000005624	2.10573	1.27763	3.20986	2.51235	1.32904	0.701125
ENSCHIT00000003427	6.51247	4.96594	8.57452	1.72667	0.787989	0.701305
ENSCHIT00000001440	6.50541	4.89412	8.6538	1.76821	0.822286	0.70137
ENSCHIT00000005238	4.76055	6.65265	2.23774	0.336369	-1.57189	0.701646
ENSCHIT00000006378	3.28674	2.19905	4.73699	2.1541	1.10709	0.70192
ENSCHIT00000003201	35.311	44.4866	23.0768	0.518736	-0.946928	0.702186
ENSCHIT00000003454	2.07689	1.21191	3.2302	2.66539	1.41434	0.702319
MSTRG.46330.2	86.99	70.9049	108.437	1.52933	0.612897	0.70297
ENSCHIT00000000846	17.0871	21.8139	10.7846	0.494391	-1.01628	0.702984
ENSCHIT00000009795	2.79756	4.19936	0.928488	0.221102	-2.17721	0.703003
ENSCHIT00000010273	2.79268	4.19083	0.928488	0.221553	-2.17428	0.703266
ENSCHIT00000006113	3.79744	5.43802	1.61001	0.296067	-1.75601	0.703291
ENSCHIT00000010691	9.62615	12.5612	5.71275	0.454793	-1.13672	0.703547
ENSCHIT00000001549	2.78533	4.15669	0.956853	0.230196	-2.11907	0.703664
ENSCHIT00000004710	7.6175	10.2372	4.12452	0.402894	-1.31153	0.704342
ENSCHIT00000009213	3.09205	4.45424	1.2758	0.286425	-1.80377	0.704585
MSTRG.19771.1	12.8262	16.4656	7.97377	0.484269	-1.04612	0.70489
ENSCHIT00000009926	103.693	83.2683	130.926	1.57234	0.652918	0.705255
ENSCHIT00000003176	117.478	95.7966	146.387	1.52811	0.611744	0.705418
ENSCHIT00000005609	2.74632	4.08842	0.956853	0.23404	-2.09517	0.705799
ENSCHIT00000009974	95.8894	119.192	64.8189	0.543818	-0.878803	0.706133
ENSCHIT00000001085	2.73784	4.06214	0.972113	0.239311	-2.06304	0.706267
ENSCHIT00000002452	52.7132	43.2083	65.3864	1.51328	0.597683	0.706605
ENSCHIT00000009293	2.72643	4.0536	0.956853	0.23605	-2.08284	0.706901
ENSCHIT00000001411	3.6902	5.29724	1.54748	0.292129	-1.77532	0.70692
ENSCHIT00000010997	15.4144	19.7906	9.57936	0.484036	-1.04681	0.707188
ENSCHIT00000003505	1.12194	0.528121	1.91371	3.62361	1.85743	0.707331
ENSCHIT00000007813	2.71546	4.05569	0.928488	0.228935	-2.12699	0.707513
ENSCHIT00000010302	8.08294	10.8174	4.43695	0.410166	-1.28572	0.707766
ENSCHIT00000001888	12.8076	16.6722	7.65482	0.459136	-1.12301	0.708172
ENSCHIT00000010183	10.2	7.91714	13.2439	1.67281	0.742275	0.708242
ENSCHIT00000005690	875.484	715.794	1088.4	1.52056	0.6046	0.709856
ENSCHIT00000000876	10.5197	8.13211	13.7032	1.68508	0.752814	0.710004
ENSCHIT00000001986	5.06488	6.92694	2.58213	0.372766	-1.42366	0.710438
MSTRG.11152.1	65.1972	81.3251	43.6934	0.537268	-0.896287	0.710605
ENSCHIT00000002222	5.03565	6.87961	2.57704	0.374591	-1.41661	0.711029
ENSCHIT00000009399	5.03372	6.88005	2.57195	0.373828	-1.41955	0.711068
ENSCHIT00000011290	2.65271	3.91316	0.972113	0.248422	-2.00914	0.711075
ENSCHIT00000002244	2.31195	1.4713	3.43282	2.33318	1.2223	0.71152
ENSCHIT00000010193	2.64406	3.89802	0.972113	0.249386	-2.00355	0.711573
ENSCHIT00000004952	7.16158	5.38478	9.53065	1.76992	0.823686	0.711699
ENSCHIT00000004786	8.98437	6.80421	11.8912	1.74763	0.805401	0.711893
ENSCHIT00000005928	5.70334	7.82793	2.87056	0.366707	-1.4473	0.711897
ENSCHIT00000002393	19.5034	24.8106	12.4271	0.50088	-0.997463	0.712283
ENSCHIT00000009851	692.669	850.333	482.451	0.567368	-0.817644	0.712508
ENSCHIT00000002824	20.5161	26.1026	13.0675	0.500619	-0.998215	0.712852
MSTRG.4735.41	48.126	63.077	28.1913	0.446934	-1.16187	0.712867
ENSCHIT00000006891	29.491	23.4529	37.5417	1.60072	0.678725	0.712895
ENSCHIT00000005592	37.5511	30.493	46.9619	1.54009	0.623012	0.712997
ENSCHIT00000006298	5.69937	4.26388	7.61335	1.78555	0.836365	0.713223
ENSCHIT00000010303	56.732	45.3498	71.9084	1.58564	0.665066	0.713224
ENSCHIT00000007332	20.8164	26.4799	13.265	0.500945	-0.997275	0.714293
ENSCHIT00000007073	58.7261	47.6559	73.4863	1.54202	0.624822	0.714832
ENSCHIT00000001725	2.68857	1.81429	3.85428	2.12441	1.08706	0.714949
ENSCHIT00000007322	2.21562	3.3951	0.642988	0.189387	-2.40059	0.715095
MSTRG.4266.1	27.3357	34.9571	17.174	0.491288	-1.02536	0.715115
ENSCHIT00000000770	57.6731	47.6387	71.0523	1.49148	0.576749	0.715204
ENSCHIT00000007163	13.7808	17.7744	8.45603	0.475742	-1.07175	0.71524
ENSCHIT00000002910	2.21059	3.39011	0.637902	0.188165	-2.40993	0.715473
ENSCHIT00000006489	13.7106	11.1754	17.0909	1.52933	0.612903	0.715491
MSTRG.12755.3	3794.51	3166.91	4631.3	1.4624	0.548342	0.715537
ENSCHIT00000001618	2.20737	3.39865	0.618992	0.182129	-2.45697	0.715715
ENSCHIT00000005852	36.1542	29.1108	45.5455	1.56455	0.645752	0.71618
ENSCHIT00000001442	2.64496	1.78868	3.78666	2.11701	1.08203	0.716189
ENSCHIT00000003367	2.63153	1.73407	3.82813	2.20759	1.14247	0.716575
ENSCHIT00000007559	2.19191	3.36451	0.628447	0.186787	-2.42053	0.716883
ENSCHIT00000008149	27.5223	34.5437	18.1605	0.525724	-0.927622	0.717525
ENSCHIT00000009557	1.42479	0.792181	2.26826	2.86332	1.51769	0.718003
ENSCHIT00000006958	12.9842	16.7872	7.91339	0.471393	-1.085	0.718188
ENSCHIT00000006565	4.65112	6.46496	2.23266	0.345347	-1.53388	0.718221
ENSCHIT00000001154	2.17158	3.32184	0.637902	0.192033	-2.38058	0.718434
ENSCHIT00000009261	1.41607	0.792181	2.24792	2.83763	1.50469	0.718534
ENSCHIT00000003697	1.41607	0.792181	2.24792	2.83763	1.50469	0.718534
ENSCHIT00000006528	14.5321	18.5137	9.22337	0.498192	-1.00523	0.718945
ENSCHIT00000005503	19.1607	24.5318	11.9994	0.489136	-1.03169	0.719016
ENSCHIT00000002193	21.9965	18.0217	27.2963	1.51463	0.59897	0.719064
ENSCHIT00000003261	27.0333	34.2417	17.4222	0.508801	-0.974826	0.71926
ENSCHIT00000010316	4.57821	6.31067	2.26826	0.359433	-1.4762	0.71991
ENSCHIT00000010692	28.9136	36.1022	19.3289	0.535393	-0.90133	0.720106
ENSCHIT00000004908	1.38679	0.766578	2.21375	2.88783	1.52998	0.720339
ENSCHIT00000001115	16.4149	13.217	20.6787	1.56455	0.645749	0.720459
ENSCHIT00000001675	1.38116	0.792181	2.16647	2.73482	1.45145	0.72069
ENSCHIT00000007679	10.5053	8.38758	13.329	1.58913	0.66824	0.720882
ENSCHIT00000005250	7.69695	10.1082	4.48201	0.443405	-1.1733	0.72135
ENSCHIT00000005657	50.6617	62.9948	34.2177	0.543183	-0.880489	0.721823
ENSCHIT00000002061	0.41662	0	0.972113	Inf	Inf	0.721981
ENSCHIT00000011109	0.41662	0	0.972113	Inf	Inf	0.721981
ENSCHIT00000009166	0.41662	0	0.972113	Inf	Inf	0.721981
ENSCHIT00000005111	0.41662	0	0.972113	Inf	Inf	0.721981
ENSCHIT00000006667	0.41662	0	0.972113	Inf	Inf	0.721981
ENSCHIT00000009653	0.41662	0	0.972113	Inf	Inf	0.721981
ENSCHIT00000002308	0.41662	0	0.972113	Inf	Inf	0.721981
ENSCHIT00000006714	2.90708	2.06981	4.02345	1.94387	0.958934	0.722202
MSTRG.43270.1	2.89639	1.94966	4.15869	2.13304	1.09291	0.722467
ENSCHIT00000001685	0.41444	0	0.967026	Inf	Inf	0.722524
ENSCHIT00000009112	47.1677	39.3209	57.6301	1.46564	0.551527	0.722533
ENSCHIT00000007383	1.05624	1.84842	0	0	-Inf	0.722922
ENSCHIT00000009944	1.05624	1.84842	0	0	-Inf	0.722922
ENSCHIT00000007218	1.05624	1.84842	0	0	-Inf	0.722922
ENSCHIT00000005477	1.05624	1.84842	0	0	-Inf	0.722922
ENSCHIT00000005627	1.05624	1.84842	0	0	-Inf	0.722922
ENSCHIT00000001869	1.05624	1.84842	0	0	-Inf	0.722922
ENSCHIT00000010197	1.05624	1.84842	0	0	-Inf	0.722922
ENSCHIT00000007979	1.05624	1.84842	0	0	-Inf	0.722922
ENSCHIT00000009419	1.05624	1.84842	0	0	-Inf	0.722922
ENSCHIT00000009350	0.41008	0	0.956853	Inf	Inf	0.723614
ENSCHIT00000009355	0.41008	0	0.956853	Inf	Inf	0.723614
ENSCHIT00000010441	0.41008	0	0.956853	Inf	Inf	0.723614
ENSCHIT00000006334	0.41008	0	0.956853	Inf	Inf	0.723614
ENSCHIT00000006634	0.41008	0	0.956853	Inf	Inf	0.723614
ENSCHIT00000009820	0.41008	0	0.956853	Inf	Inf	0.723614
ENSCHIT00000005917	0.41008	0	0.956853	Inf	Inf	0.723614
ENSCHIT00000002368	0.41008	0	0.956853	Inf	Inf	0.723614
ENSCHIT00000005901	0.41008	0	0.956853	Inf	Inf	0.723614
ENSCHIT00000005796	0.41008	0	0.956853	Inf	Inf	0.723614
ENSCHIT00000003373	0.41008	0	0.956853	Inf	Inf	0.723614
ENSCHIT00000002171	0.41008	0	0.956853	Inf	Inf	0.723614
ENSCHIT00000002180	0.41008	0	0.956853	Inf	Inf	0.723614
ENSCHIT00000005357	0.41008	0	0.956853	Inf	Inf	0.723614
ENSCHIT00000005828	0.41008	0	0.956853	Inf	Inf	0.723614
ENSCHIT00000002966	0.41008	0	0.956853	Inf	Inf	0.723614
ENSCHIT00000010171	0.41008	0	0.956853	Inf	Inf	0.723614
ENSCHIT00000004798	0.41008	0	0.956853	Inf	Inf	0.723614
ENSCHIT00000009879	0.41008	0	0.956853	Inf	Inf	0.723614
ENSCHIT00000010640	0.41008	0	0.956853	Inf	Inf	0.723614
ENSCHIT00000005420	0.41008	0	0.956853	Inf	Inf	0.723614
ENSCHIT00000009467	0.41008	0	0.956853	Inf	Inf	0.723614
ENSCHIT00000009411	0.41008	0	0.956853	Inf	Inf	0.723614
ENSCHIT00000010081	1.05136	1.83989	0	0	-Inf	0.723928
ENSCHIT00000003836	1.05136	1.83989	0	0	-Inf	0.723928
ENSCHIT00000001900	28.3028	23.4594	34.7608	1.48175	0.567298	0.724049
ENSCHIT00000005598	15.6694	12.8972	19.3658	1.50155	0.586452	0.724605
ENSCHIT00000001478	1.04649	1.83135	0	0	-Inf	0.724938
ENSCHIT00000005902	1.04649	1.83135	0	0	-Inf	0.724938
ENSCHIT00000008152	1.04649	1.83135	0	0	-Inf	0.724938
ENSCHIT00000011181	1.04649	1.83135	0	0	-Inf	0.724938
ENSCHIT00000006732	63.8396	78.6979	44.0286	0.559463	-0.837885	0.725375
ENSCHIT00000002918	1.04161	1.82282	0	0	-Inf	0.725953
ENSCHIT00000007382	1.04161	1.82282	0	0	-Inf	0.725953
ENSCHIT00000008289	1.04161	1.82282	0	0	-Inf	0.725953
ENSCHIT00000006087	1.04161	1.82282	0	0	-Inf	0.725953
ENSCHIT00000007353	3.58496	5.11307	1.54748	0.302652	-1.72427	0.72656
ENSCHIT00000010704	3.20431	2.30712	4.40057	1.90738	0.931593	0.726618
ENSCHIT00000005986	0.397924	0	0.928488	Inf	Inf	0.726685
ENSCHIT00000006465	0.397924	0	0.928488	Inf	Inf	0.726685
ENSCHIT00000009655	0.397924	0	0.928488	Inf	Inf	0.726685
ENSCHIT00000009449	0.397924	0	0.928488	Inf	Inf	0.726685
ENSCHIT00000010881	0.397924	0	0.928488	Inf	Inf	0.726685
ENSCHIT00000003059	0.397924	0	0.928488	Inf	Inf	0.726685
ENSCHIT00000010708	17.3471	13.8602	21.9963	1.58702	0.666318	0.726806
ENSCHIT00000002081	1.03673	1.81429	0	0	-Inf	0.726973
ENSCHIT00000006150	1.03673	1.81429	0	0	-Inf	0.726973
ENSCHIT00000002169	1.03673	1.81429	0	0	-Inf	0.726973
ENSCHIT00000002657	1.03673	1.81429	0	0	-Inf	0.726973
ENSCHIT00000004801	1.03673	1.81429	0	0	-Inf	0.726973
ENSCHIT00000011083	1.03673	1.81429	0	0	-Inf	0.726973
ENSCHIT00000000940	16.1347	13.227	20.0116	1.51293	0.597349	0.727075
ENSCHIT00000009715	24.5925	19.7984	30.9846	1.56501	0.646171	0.727332
ENSCHIT00000006669	1.7048	1.03917	2.5923	2.49458	1.3188	0.727355
ENSCHIT00000007041	3.54812	4.99406	1.62019	0.324423	-1.62405	0.727843
ENSCHIT00000010502	1.03186	1.80575	0	0	-Inf	0.727997
ENSCHIT00000009305	1.03186	1.80575	0	0	-Inf	0.727997
ENSCHIT00000006258	1.03186	1.80575	0	0	-Inf	0.727997
ENSCHIT00000003789	1.03186	1.80575	0	0	-Inf	0.727997
ENSCHIT00000001541	1.03186	1.80575	0	0	-Inf	0.727997
ENSCHIT00000011088	13.815	11.2836	17.1903	1.52347	0.607362	0.728382
ENSCHIT00000005314	15.2289	19.3145	9.78126	0.50642	-0.981595	0.728494
ENSCHIT00000000903	7.36339	5.68395	9.60264	1.68943	0.756537	0.728821
ENSCHIT00000009735	1.02698	1.79722	0	0	-Inf	0.729025
ENSCHIT00000005660	1.61147	2.58086	0.318951	0.123583	-3.01645	0.729111
ENSCHIT00000009560	7.26855	5.67395	9.39469	1.65576	0.727493	0.729494
ENSCHIT00000005973	3.54325	2.55526	4.86056	1.90218	0.927653	0.729776
ENSCHIT00000001206	19.8863	24.9227	13.1712	0.528481	-0.920076	0.729862
ENSCHIT00000001835	1.02293	1.79012	0	0	-Inf	0.729884
ENSCHIT00000009183	1.02293	1.79012	0	0	-Inf	0.729884
ENSCHIT00000003587	2.64586	3.90116	0.972113	0.249185	-2.00471	0.729993
ENSCHIT00000007904	1.0221	1.78868	0	0	-Inf	0.730058
ENSCHIT00000001257	1.0221	1.78868	0	0	-Inf	0.730058
ENSCHIT00000005886	1.0221	1.78868	0	0	-Inf	0.730058
ENSCHIT00000006222	1.0221	1.78868	0	0	-Inf	0.730058
ENSCHIT00000001207	1.0221	1.78868	0	0	-Inf	0.730058
ENSCHIT00000009076	1.0221	1.78868	0	0	-Inf	0.730058
ENSCHIT00000007208	1.0221	1.78868	0	0	-Inf	0.730058
ENSCHIT00000000983	1.0221	1.78868	0	0	-Inf	0.730058
ENSCHIT00000007977	1.0221	1.78868	0	0	-Inf	0.730058
ENSCHIT00000008486	1.0221	1.78868	0	0	-Inf	0.730058
ENSCHIT00000007668	1.0221	1.78868	0	0	-Inf	0.730058
ENSCHIT00000001826	1.0221	1.78868	0	0	-Inf	0.730058
ENSCHIT00000003043	2.6361	3.8841	0.972113	0.25028	-1.99838	0.730536
ENSCHIT00000006091	4.07638	5.69838	1.91371	0.335833	-1.57418	0.731063
ENSCHIT00000009457	4.07376	5.69272	1.91514	0.33642	-1.57167	0.731135
ENSCHIT00000000817	4.06656	5.66213	1.93914	0.342475	-1.54593	0.731335
ENSCHIT00000007991	3.43795	4.80126	1.62019	0.33745	-1.56725	0.731783
ENSCHIT00000007245	1.61053	0.939636	2.50505	2.66598	1.41467	0.731833
ENSCHIT00000001032	23.8111	29.8293	15.7868	0.529238	-0.918013	0.73187
ENSCHIT00000007175	9.84684	7.66026	12.7623	1.66604	0.736422	0.732193
ENSCHIT00000003303	3.39693	2.46279	4.64244	1.88503	0.914589	0.732529
ENSCHIT00000003805	1.00959	1.76678	0	0	-Inf	0.732731
ENSCHIT00000001887	5.44943	4.14097	7.19405	1.73729	0.796836	0.732788
ENSCHIT00000009780	1.00627	1.76097	0	0	-Inf	0.733444
ENSCHIT00000008006	1.9847	1.3203	2.87056	2.17417	1.12046	0.734686
ENSCHIT00000001823	1.9847	1.3203	2.87056	2.17417	1.12046	0.734686
ENSCHIT00000006533	9.51114	12.2342	5.88043	0.480655	-1.05693	0.734781
ENSCHIT00000000799	0.999178	1.74856	0	0	-Inf	0.734976
ENSCHIT00000002060	4.54962	6.26064	2.26826	0.362305	-1.46472	0.735263
ENSCHIT00000005625	5.70053	7.63343	3.12333	0.409164	-1.28925	0.735448
ENSCHIT00000003646	0.996514	1.7439	0	0	-Inf	0.735554
ENSCHIT00000006922	1.96031	1.27763	2.87056	2.24678	1.16786	0.73559
ENSCHIT00000009515	12.8865	16.4087	8.19016	0.499136	-1.0025	0.735717
ENSCHIT00000002780	70.3466	59.2559	85.1341	1.43672	0.522777	0.735785
ENSCHIT00000009862	55.4102	45.5113	68.6087	1.50751	0.592168	0.73645
ENSCHIT00000010185	34.2449	28.5521	41.8352	1.46522	0.55112	0.736508
ENSCHIT00000009485	8.5127	11.0562	5.12135	0.46321	-1.11026	0.736618
ENSCHIT00000001587	2.5273	3.70514	0.956853	0.25825	-1.95316	0.736754
ENSCHIT00000002153	1.92385	1.27763	2.78546	2.18018	1.12445	0.736961
ENSCHIT00000010090	38.7684	31.6437	48.268	1.52536	0.609148	0.737065
ENSCHIT00000000854	0.989425	1.73149	0	0	-Inf	0.7371
ENSCHIT00000002016	34.9387	29.5192	42.1647	1.42838	0.514381	0.737312
ENSCHIT00000010288	8.35234	10.799	5.09011	0.47135	-1.08513	0.737813
ENSCHIT00000002942	3.11193	4.48902	1.2758	0.284205	-1.815	0.738007
ENSCHIT00000009375	2.50034	3.65795	0.956853	0.261581	-1.93467	0.738344
ENSCHIT00000010117	4.39996	6.07508	2.16647	0.356616	-1.48756	0.738758
ENSCHIT00000007587	14.3483	11.8043	17.7404	1.50288	0.587731	0.73942
ENSCHIT00000005518	97.8987	118.02	71.0707	0.602193	-0.731702	0.74005
ENSCHIT00000005398	78.7245	65.9157	95.8029	1.45342	0.539448	0.740586
ENSCHIT00000009878	3.03367	4.33682	1.29615	0.298871	-1.7424	0.741368
ENSCHIT00000009634	0.969265	1.69621	0	0	-Inf	0.741551
ENSCHIT00000010072	2.4442	3.55971	0.956853	0.268801	-1.89539	0.741721
ENSCHIT00000009647	99.4351	82.5688	121.924	1.47663	0.562307	0.741929
ENSCHIT00000003292	2.21671	1.51494	3.15241	2.08087	1.05719	0.742091
ENSCHIT00000005075	17.9154	22.348	12.0052	0.537192	-0.89649	0.742147
ENSCHIT00000011357	6.44245	8.3803	3.85865	0.460443	-1.11891	0.742169
ENSCHIT00000005887	20.9663	25.8992	14.3891	0.555579	-0.847937	0.742271
ENSCHIT00000009361	0.701508	0.255526	1.29615	5.07248	2.34269	0.742718
ENSCHIT00000003838	0.701508	0.255526	1.29615	5.07248	2.34269	0.742718
ENSCHIT00000006507	0.701508	0.255526	1.29615	5.07248	2.34269	0.742718
ENSCHIT00000002867	0.697664	0.26406	1.2758	4.83149	2.27247	0.743176
ENSCHIT00000009881	59.9373	51.1346	71.6743	1.40168	0.487155	0.743295
ENSCHIT00000007876	63.6594	53.7129	76.9214	1.43208	0.518117	0.743623
ENSCHIT00000009872	0.69392	0.26406	1.26707	4.7984	2.26255	0.743624
ENSCHIT00000009033	39.4477	32.4343	48.7989	1.50454	0.589326	0.744313
ENSCHIT00000003177	27.5226	22.9024	33.6828	1.47071	0.556512	0.744447
ENSCHIT00000005239	10.208	8.19249	12.8954	1.57405	0.65448	0.744722
ENSCHIT00000001894	115.157	99.8827	135.523	1.35682	0.440232	0.744736
ENSCHIT00000008247	0.684684	0.255526	1.25689	4.91885	2.29832	0.744736
ENSCHIT00000007659	2.56922	1.82282	3.56441	1.95544	0.967493	0.74493
ENSCHIT00000005871	129.47	110.341	154.975	1.4045	0.490061	0.745141
ENSCHIT00000010134	0.681315	0.234909	1.27652	5.43412	2.44205	0.745144
ENSCHIT00000009776	10.5701	13.5402	6.60994	0.488173	-1.03454	0.745293
ENSCHIT00000002391	203.939	175.429	241.952	1.3792	0.463834	0.745535
ENSCHIT00000009284	0.67658	0.255526	1.23798	4.84485	2.27645	0.74572
ENSCHIT00000002740	7.49928	6.01391	9.47978	1.57631	0.656551	0.746023
ENSCHIT00000005268	2.52478	1.78868	3.50625	1.96024	0.97103	0.746061
ENSCHIT00000011441	4.89576	3.78825	6.37244	1.68216	0.750312	0.746107
ENSCHIT00000006799	0.672902	0.234909	1.25689	5.35056	2.41969	0.746168
MSTRG.34505.1	77.2964	65.0878	93.5746	1.43767	0.523729	0.746374
ENSCHIT00000002118	0.94773	1.65853	0	0	-Inf	0.746399
MSTRG.46740.3	135.983	107.465	174.008	1.61922	0.695295	0.746481
ENSCHIT00000007456	8.42653	10.9212	5.10028	0.467007	-1.09849	0.747239
ENSCHIT00000010580	3.4597	4.83933	1.62019	0.334796	-1.57865	0.747792
ENSCHIT00000001621	2.45257	1.64049	3.53533	2.15504	1.10772	0.747941
ENSCHIT00000010713	0.939636	1.64436	0	0	-Inf	0.748246
ENSCHIT00000003062	0.939636	1.64436	0	0	-Inf	0.748246
ENSCHIT00000010060	0.939636	1.64436	0	0	-Inf	0.748246
ENSCHIT00000006877	5.18537	4.04877	6.70084	1.65503	0.726861	0.748285
ENSCHIT00000000895	5.10842	6.78682	2.87056	0.422961	-1.2414	0.748416
MSTRG.24308.1	351.047	426.382	250.601	0.587738	-0.766756	0.748424
ENSCHIT00000002149	46.5935	56.6021	33.2487	0.587412	-0.767556	0.748483
ENSCHIT00000003224	36.9898	45.5577	25.5659	0.561176	-0.833475	0.748538
ENSCHIT00000009772	19.0764	23.8098	12.7652	0.536134	-0.899334	0.748643
ENSCHIT00000009909	11.175	14.0604	7.32785	0.52117	-0.940173	0.748742
ENSCHIT00000004826	2.85492	2.11248	3.84483	1.82005	0.863979	0.749059
ENSCHIT00000009855	193.473	165.52	230.742	1.39404	0.479272	0.749217
ENSCHIT00000010526	0.934474	1.63533	0	0	-Inf	0.749432
ENSCHIT00000009136	2.39353	1.63533	3.40446	2.08182	1.05784	0.749519
ENSCHIT00000001070	12.3751	15.7493	7.87629	0.500105	-0.999696	0.749552
ENSCHIT00000003422	9.3671	12.0953	5.72945	0.473691	-1.07798	0.74975
ENSCHIT00000011319	19.0206	23.5241	13.0159	0.5533	-0.853866	0.749894
ENSCHIT00000009332	2.74379	1.93983	3.81574	1.96705	0.976032	0.751508
ENSCHIT00000002677	64.3969	55.5854	76.1454	1.36988	0.454052	0.751578
ENSCHIT00000002957	3.91398	5.40274	1.92897	0.357035	-1.48586	0.751725
ENSCHIT00000007054	8.59433	6.99794	10.7229	1.53229	0.615686	0.75182
ENSCHIT00000005254	37.3939	45.443	26.6617	0.586708	-0.769286	0.752208
ENSCHIT00000010858	5.75386	4.641	7.23767	1.55951	0.641091	0.752229
MSTRG.29409.2	119.731	144.529	86.6654	0.599639	-0.737834	0.752572
ENSCHIT00000002803	5.7058	4.62507	7.14677	1.54522	0.627816	0.752652
ENSCHIT00000007537	3.1289	2.36801	4.14343	1.74975	0.807152	0.752825
ENSCHIT00000003104	3.87146	5.33977	1.91371	0.358387	-1.48041	0.752929
ENSCHIT00000005385	3.30974	4.59598	1.59475	0.346989	-1.52704	0.753157
ENSCHIT00000009945	0.989917	0.528121	1.60565	3.0403	1.60422	0.753556
ENSCHIT00000001011	6.46074	8.43192	3.8325	0.454523	-1.13758	0.753759
ENSCHIT00000003077	0.985249	0.528121	1.59475	3.01968	1.5944	0.7539
ENSCHIT00000005533	0.985041	0.519586	1.60565	3.09024	1.62772	0.753916
ENSCHIT00000000810	3.05359	2.23401	4.14636	1.85602	0.892209	0.754263
ENSCHIT00000011410	0.974449	0.519586	1.58093	3.04267	1.60534	0.754701
ENSCHIT00000009868	0.961359	0.467237	1.62019	3.46759	1.79393	0.755679
MSTRG.46266.2	333.221	282.185	401.269	1.42201	0.507928	0.756402
MSTRG.11597.1	39.1321	47.5113	27.9599	0.58849	-0.764911	0.756502
ENSCHIT00000010638	2.52423	3.68831	0.972113	0.263566	-1.92376	0.75674
ENSCHIT00000007518	6.16616	4.84649	7.92572	1.63535	0.709603	0.756804
ENSCHIT00000005057	9.60754	7.81968	11.9914	1.53348	0.616813	0.756824
ENSCHIT00000001654	2.51281	3.67978	0.956853	0.26003	-1.94325	0.757381
ENSCHIT00000001170	1.93416	2.90636	0.637902	0.219485	-2.18781	0.757997
ENSCHIT00000005511	4.78535	6.46012	2.55233	0.395089	-1.33975	0.758076
ENSCHIT00000008472	3.25601	2.34522	4.4704	1.90618	0.930682	0.758579
ENSCHIT00000002989	7.66504	9.83764	4.76823	0.484692	-1.04486	0.75884
ENSCHIT00000009625	3.66421	2.79257	4.82639	1.7283	0.78935	0.75909
ENSCHIT00000010749	14.5552	12.0746	17.8626	1.47936	0.56497	0.759563
ENSCHIT00000008530	18.1595	22.541	12.3176	0.546452	-0.871833	0.759645
ENSCHIT00000010475	8.11427	10.4037	5.06175	0.486535	-1.03938	0.759787
ENSCHIT00000007735	3.60406	2.73201	4.76679	1.74479	0.803054	0.759997
ENSCHIT00000002148	7.52071	9.58942	4.76242	0.496633	-1.00975	0.760061
ENSCHIT00000008058	23.2328	19.7851	27.8298	1.4066	0.492217	0.760186
ENSCHIT00000003270	36.3892	44.4127	25.6912	0.578464	-0.7897	0.760359
ENSCHIT00000008519	15.6018	13.2148	18.7845	1.42147	0.507388	0.760962
ENSCHIT00000010001	1.27937	0.792181	1.92897	2.43501	1.28393	0.761022
ENSCHIT00000002907	1.27937	0.792181	1.92897	2.43501	1.28393	0.761022
ENSCHIT00000004783	63.9978	55.6716	75.0994	1.34897	0.431861	0.761098
ENSCHIT00000006910	55.2891	66.8487	39.8764	0.596517	-0.745366	0.761281
ENSCHIT00000009256	7.86993	6.60151	9.56117	1.44833	0.534392	0.761489
ENSCHIT00000007882	44.2934	54.4462	30.7564	0.564897	-0.823942	0.761499
ENSCHIT00000007625	2.43524	3.53258	0.972113	0.275185	-1.86153	0.761829
ENSCHIT00000009094	74.3422	64.4859	87.484	1.35664	0.440036	0.762061
ENSCHIT00000009255	5.65913	7.5468	3.14223	0.416366	-1.26407	0.762243
MSTRG.52870.6	250.608	297.863	187.602	0.629825	-0.666978	0.762703
ENSCHIT00000006715	1.23389	0.766578	1.85698	2.42242	1.27645	0.763396
ENSCHIT00000011193	96.2181	85.1577	110.965	1.30306	0.3819	0.763401
ENSCHIT00000002721	9.24728	11.6895	5.99095	0.512506	-0.964359	0.763423
ENSCHIT00000002010	5.56563	7.34773	3.18951	0.434081	-1.20396	0.763614
MSTRG.24933.2	177.9	152.476	211.799	1.38907	0.47412	0.763638
ENSCHIT00000006494	148.954	130.084	174.114	1.33848	0.420594	0.764743
ENSCHIT00000009115	5.47507	7.2247	3.14223	0.434929	-1.20115	0.764974
ENSCHIT00000010023	21.2399	17.9231	25.6623	1.4318	0.517832	0.76515
ENSCHIT00000006534	23.4498	20.3236	27.618	1.35891	0.442451	0.765175
ENSCHIT00000009641	4.08009	3.19409	5.26143	1.64724	0.720052	0.765394
ENSCHIT00000006654	4.90708	6.43721	2.86691	0.445365	-1.16694	0.76588
ENSCHIT00000000956	41.2237	49.7111	29.9071	0.601618	-0.73308	0.765969
ENSCHIT00000007150	13.0299	16.4156	8.51563	0.518753	-0.94688	0.766793
ENSCHIT00000011442	4.38475	3.31788	5.80724	1.75029	0.807594	0.766852
ENSCHIT00000011413	4.37534	3.41483	5.65602	1.65631	0.727973	0.76696
ENSCHIT00000007471	69.7677	83.5801	51.3512	0.614395	-0.702761	0.76698
ENSCHIT00000010568	28.8049	24.7809	34.1702	1.37889	0.463512	0.767096
ENSCHIT00000006563	130.654	111.843	155.735	1.39244	0.477619	0.767215
ENSCHIT00000007684	1.55231	1.05624	2.21375	2.09587	1.06755	0.767259
ENSCHIT00000002573	4.74563	3.79309	6.01567	1.58595	0.66535	0.767609
ENSCHIT00000000769	1.54091	1.0221	2.23266	2.18437	1.12722	0.767707
ENSCHIT00000002329	1.54091	1.0221	2.23266	2.18437	1.12722	0.767707
ENSCHIT00000000859	3.37628	4.69335	1.62019	0.34521	-1.53446	0.76854
ENSCHIT00000010212	1.51931	0.997938	2.21447	2.21904	1.14994	0.768563
MSTRG.10373.1	25.0086	21.5038	29.6817	1.3803	0.46498	0.76873
ENSCHIT00000003258	23.957	29.5179	16.5424	0.56042	-0.83542	0.768755
ENSCHIT00000009788	30.2017	25.9302	35.897	1.38437	0.46923	0.768966
ENSCHIT00000003832	3.35189	4.65067	1.62019	0.348377	-1.52128	0.769379
MSTRG.1657.1	681.01	591.488	800.372	1.35315	0.43632	0.7694
ENSCHIT00000010282	64.2612	77.2066	47.0006	0.608764	-0.716046	0.769404
ENSCHIT00000005659	8.66092	11.1124	5.39231	0.485252	-1.04319	0.770205
ENSCHIT00000007775	4.89164	3.74177	6.4248	1.71705	0.779931	0.770421
ENSCHIT00000009531	4.88552	3.82922	6.29392	1.64366	0.716909	0.770481
ENSCHIT00000001140	61.8756	53.8082	72.6322	1.34983	0.432783	0.770555
ENSCHIT00000006546	15.6042	13.0374	19.0267	1.45939	0.545363	0.770595
ENSCHIT00000010051	37.4915	45.164	27.2616	0.603615	-0.728301	0.770612
ENSCHIT00000009229	2.28935	3.28872	0.956853	0.290949	-1.78116	0.770657
ENSCHIT00000001002	16.8542	20.6953	11.7328	0.56693	-0.818758	0.771136
ENSCHIT00000007951	17.1302	21.0366	11.9216	0.566706	-0.819327	0.771581
ENSCHIT00000010739	1.83825	1.30323	2.55161	1.95791	0.969311	0.771583
ENSCHIT00000007554	3.78848	5.2044	1.9006	0.365191	-1.45328	0.772186
ENSCHIT00000001899	106.998	92.4181	126.437	1.3681	0.452175	0.772295
ENSCHIT00000010277	11.1373	9.25043	13.653	1.47593	0.561627	0.773548
ENSCHIT00000010444	3.73223	5.13867	1.85698	0.361373	-1.46844	0.773781
ENSCHIT00000001872	1.75292	1.16809	2.5327	2.16823	1.11652	0.774291
ENSCHIT00000001517	25.9958	31.6947	18.3972	0.580452	-0.784751	0.774384
ENSCHIT00000005141	45.5868	39.8102	53.289	1.33858	0.420698	0.774564
ENSCHIT00000004883	10.8769	13.5452	7.31912	0.540348	-0.888039	0.774674
ENSCHIT00000001145	18.8705	16.0006	22.697	1.41851	0.504375	0.77529
ENSCHIT00000001808	14.5212	18.0484	9.81836	0.544002	-0.878315	0.775866
ENSCHIT00000006061	40.8209	35.5923	47.7924	1.34277	0.425217	0.776215
ENSCHIT00000000782	13.6014	11.6725	16.1733	1.3856	0.470508	0.776716
ENSCHIT00000001096	20.7003	17.7262	24.6659	1.3915	0.476639	0.776814
ENSCHIT00000009649	4.10893	5.52215	2.22464	0.402857	-1.31166	0.77699
ENSCHIT00000009481	18.8462	23.1393	13.122	0.567086	-0.818361	0.777243
ENSCHIT00000009486	35.8409	31.0297	42.2559	1.36179	0.4455	0.777334
ENSCHIT00000000922	4.58191	6.12919	2.51887	0.410963	-1.28292	0.777369
MSTRG.46266.4	13.7342	11.9466	16.1178	1.34915	0.432056	0.777487
ENSCHIT00000001362	5.05101	6.68635	2.87056	0.429316	-1.21989	0.777783
ENSCHIT00000006525	37.6202	32.8506	43.9797	1.33878	0.420919	0.778163
ENSCHIT00000005311	23.7685	28.9417	16.8708	0.582924	-0.778621	0.778377
ENSCHIT00000001434	116.072	137.838	87.051	0.631545	-0.663043	0.778436
ENSCHIT00000006394	7.08449	5.83736	8.74733	1.49851	0.583528	0.778551
ENSCHIT00000007954	3.56952	4.81138	1.91371	0.397745	-1.33008	0.778574
MSTRG.53488.1	84.5544	100.17	63.7333	0.63625	-0.652334	0.778927
ENSCHIT00000008134	6.42175	8.35605	3.84267	0.459867	-1.12071	0.779161
ENSCHIT00000006474	103.991	122.694	79.0531	0.644309	-0.634176	0.779365
ENSCHIT00000001304	5.9029	7.77673	3.40446	0.437775	-1.19174	0.77956
ENSCHIT00000008299	8.09823	6.7716	9.86707	1.45713	0.543126	0.7796
ENSCHIT00000003238	44.6532	53.2472	33.1945	0.623405	-0.681759	0.779868
ENSCHIT00000009254	32.1319	27.3459	38.5132	1.40837	0.494026	0.780079
ENSCHIT00000006722	8.36643	6.87961	10.3489	1.50428	0.589073	0.780256
ENSCHIT00000010414	2.28961	1.6856	3.09496	1.83612	0.876662	0.780501
MSTRG.39542.1	127.983	152.218	95.6702	0.628506	-0.670002	0.780715
ENSCHIT00000006976	0.905349	1.58436	0	0	-Inf	0.781105
ENSCHIT00000002702	0.905349	1.58436	0	0	-Inf	0.781105
ENSCHIT00000006306	0.905349	1.58436	0	0	-Inf	0.781105
ENSCHIT00000004755	0.905349	1.58436	0	0	-Inf	0.781105
ENSCHIT00000010324	0.905349	1.58436	0	0	-Inf	0.781105
ENSCHIT00000010286	0.905349	1.58436	0	0	-Inf	0.781105
ENSCHIT00000006419	0.905349	1.58436	0	0	-Inf	0.781105
ENSCHIT00000005862	0.905349	1.58436	0	0	-Inf	0.781105
ENSCHIT00000003935	0.905349	1.58436	0	0	-Inf	0.781105
ENSCHIT00000011414	0.905349	1.58436	0	0	-Inf	0.781105
ENSCHIT00000006640	0.905349	1.58436	0	0	-Inf	0.781105
ENSCHIT00000002866	0.905349	1.58436	0	0	-Inf	0.781105
ENSCHIT00000000951	0.905349	1.58436	0	0	-Inf	0.781105
ENSCHIT00000010904	53.8567	46.5357	63.618	1.36708	0.451098	0.781276
ENSCHIT00000005431	8.53949	7.01577	10.5711	1.50676	0.591452	0.7813
ENSCHIT00000004773	116.318	137.145	88.5495	0.645663	-0.631146	0.78139
ENSCHIT00000006492	17.2522	14.7539	20.5833	1.39511	0.480381	0.781804
ENSCHIT00000011165	2.99347	2.36801	3.82741	1.6163	0.692695	0.781899
ENSCHIT00000008562	0.900473	1.57583	0	0	-Inf	0.782196
ENSCHIT00000003408	0.900473	1.57583	0	0	-Inf	0.782196
ENSCHIT00000010186	0.900473	1.57583	0	0	-Inf	0.782196
ENSCHIT00000002808	0.900473	1.57583	0	0	-Inf	0.782196
ENSCHIT00000009537	2.97488	2.33387	3.82957	1.64086	0.714456	0.782202
ENSCHIT00000006695	50.8255	60.3084	38.1815	0.633105	-0.659484	0.782235
ENSCHIT00000005031	9.06534	7.4287	11.2475	1.51407	0.598429	0.782434
ENSCHIT00000005479	41.5351	50.1217	30.0864	0.600267	-0.736323	0.782501
ENSCHIT00000009544	37.5836	44.9653	27.7413	0.616948	-0.69678	0.782619
ENSCHIT00000006551	18.204	22.1359	12.9615	0.585543	-0.772154	0.783146
ENSCHIT00000011070	0.895596	1.56729	0	0	-Inf	0.783291
ENSCHIT00000001533	0.895596	1.56729	0	0	-Inf	0.783291
ENSCHIT00000010179	0.895596	1.56729	0	0	-Inf	0.783291
ENSCHIT00000006219	0.895596	1.56729	0	0	-Inf	0.783291
ENSCHIT00000007089	0.895596	1.56729	0	0	-Inf	0.783291
ENSCHIT00000002724	18.8122	15.7693	22.8693	1.45024	0.536291	0.783377
ENSCHIT00000007402	114.581	136.244	85.6971	0.628998	-0.668872	0.783797
ENSCHIT00000005815	12.393	15.2334	8.60581	0.564931	-0.823854	0.783885
ENSCHIT00000001551	9.82811	8.2602	11.9187	1.4429	0.528972	0.784003
ENSCHIT00000003338	10.5257	8.92458	12.6606	1.41862	0.504485	0.784257
ENSCHIT00000001938	1.88391	2.81079	0.648075	0.230567	-2.11674	0.7843
ENSCHIT00000003739	0.890719	1.55876	0	0	-Inf	0.784392
ENSCHIT00000010278	0.890719	1.55876	0	0	-Inf	0.784392
ENSCHIT00000009856	0.890719	1.55876	0	0	-Inf	0.784392
ENSCHIT00000002059	0.890719	1.55876	0	0	-Inf	0.784392
ENSCHIT00000009051	0.890719	1.55876	0	0	-Inf	0.784392
ENSCHIT00000005910	0.890719	1.55876	0	0	-Inf	0.784392
ENSCHIT00000003213	0.890719	1.55876	0	0	-Inf	0.784392
ENSCHIT00000001427	0.890719	1.55876	0	0	-Inf	0.784392
ENSCHIT00000003223	0.890719	1.55876	0	0	-Inf	0.784392
ENSCHIT00000009454	0.890719	1.55876	0	0	-Inf	0.784392
ENSCHIT00000000764	0.890719	1.55876	0	0	-Inf	0.784392
ENSCHIT00000010088	0.890719	1.55876	0	0	-Inf	0.784392
ENSCHIT00000007258	0.890719	1.55876	0	0	-Inf	0.784392
ENSCHIT00000009847	0.890719	1.55876	0	0	-Inf	0.784392
ENSCHIT00000005471	0.890719	1.55876	0	0	-Inf	0.784392
ENSCHIT00000010070	0.890719	1.55876	0	0	-Inf	0.784392
ENSCHIT00000006257	0.890719	1.55876	0	0	-Inf	0.784392
ENSCHIT00000006217	0.890719	1.55876	0	0	-Inf	0.784392
ENSCHIT00000003750	0.890719	1.55876	0	0	-Inf	0.784392
ENSCHIT00000001865	0.890719	1.55876	0	0	-Inf	0.784392
ENSCHIT00000006921	0.890719	1.55876	0	0	-Inf	0.784392
ENSCHIT00000006182	0.890719	1.55876	0	0	-Inf	0.784392
ENSCHIT00000006731	0.890719	1.55876	0	0	-Inf	0.784392
ENSCHIT00000009165	0.890719	1.55876	0	0	-Inf	0.784392
ENSCHIT00000000850	0.890719	1.55876	0	0	-Inf	0.784392
ENSCHIT00000005861	0.890719	1.55876	0	0	-Inf	0.784392
ENSCHIT00000002604	53.0245	63.2075	39.4472	0.62409	-0.680174	0.784416
ENSCHIT00000006704	0.888692	1.55521	0	0	-Inf	0.784852
ENSCHIT00000010152	5.9224	7.57873	3.71395	0.49005	-1.029	0.784958
ENSCHIT00000010679	3.52595	2.77565	4.52635	1.63073	0.705522	0.785488
ENSCHIT00000005926	0.885843	1.55022	0	0	-Inf	0.785499
ENSCHIT00000003701	0.885843	1.55022	0	0	-Inf	0.785499
ENSCHIT00000001349	0.885843	1.55022	0	0	-Inf	0.785499
MSTRG.30441.1	160.279	189.213	121.699	0.643185	-0.636694	0.785789
ENSCHIT00000001995	0.883815	1.54668	0	0	-Inf	0.78596
ENSCHIT00000009226	34.7099	41.5836	25.5449	0.614303	-0.702978	0.785964
ENSCHIT00000006319	23.7876	20.697	27.9083	1.34842	0.43127	0.785987
ENSCHIT00000009503	86.0767	102.692	63.923	0.622474	-0.683915	0.786007
ENSCHIT00000003917	32.7341	38.7645	24.6935	0.637014	-0.650604	0.786228
ENSCHIT00000001316	0.880966	1.54169	0	0	-Inf	0.78661
ENSCHIT00000001508	0.880966	1.54169	0	0	-Inf	0.78661
ENSCHIT00000008414	0.880966	1.54169	0	0	-Inf	0.78661
ENSCHIT00000007918	0.880966	1.54169	0	0	-Inf	0.78661
MSTRG.52880.1	121.598	107.193	140.806	1.31358	0.393504	0.786767
ENSCHIT00000008500	2.35951	3.43278	0.928488	0.270477	-1.88642	0.787432
ENSCHIT00000007776	2.35704	3.40718	0.956853	0.280834	-1.83221	0.787574
ENSCHIT00000009562	0.87609	1.53316	0	0	-Inf	0.787726
ENSCHIT00000010388	0.87609	1.53316	0	0	-Inf	0.787726
ENSCHIT00000002099	0.87609	1.53316	0	0	-Inf	0.787726
ENSCHIT00000002147	0.87609	1.53316	0	0	-Inf	0.787726
ENSCHIT00000010901	0.87609	1.53316	0	0	-Inf	0.787726
ENSCHIT00000006577	0.87609	1.53316	0	0	-Inf	0.787726
ENSCHIT00000010016	0.87609	1.53316	0	0	-Inf	0.787726
ENSCHIT00000009904	0.87609	1.53316	0	0	-Inf	0.787726
ENSCHIT00000009043	14.213	12.2284	16.8592	1.3787	0.463304	0.787735
ENSCHIT00000005759	21.3256	25.6922	15.5035	0.603431	-0.728739	0.788501
ENSCHIT00000010030	15.712	13.6277	18.4911	1.35687	0.440282	0.788504
ENSCHIT00000009124	1.82948	2.72316	0.637902	0.234251	-2.09387	0.788782
ENSCHIT00000005211	15.9269	13.7902	18.7758	1.36153	0.445232	0.78881
ENSCHIT00000005884	0.870559	1.52348	0	0	-Inf	0.788999
MSTRG.28932.1	65.3803	57.9003	75.3536	1.30144	0.380105	0.789117
ENSCHIT00000010706	3.96095	3.15335	5.03775	1.59759	0.675893	0.789178
ENSCHIT00000000868	4.67433	3.9097	5.69384	1.45634	0.542345	0.789311
MSTRG.19848.1	48.8599	42.959	56.7277	1.32051	0.401092	0.789315
ENSCHIT00000008231	16.7549	20.4931	11.7706	0.574368	-0.799953	0.789619
ENSCHIT00000010290	2.3205	3.36451	0.928488	0.275965	-1.85744	0.789689
ENSCHIT00000007648	16.8791	14.568	19.9607	1.37018	0.454363	0.78976
ENSCHIT00000002654	0.867157	1.51752	0	0	-Inf	0.789785
ENSCHIT00000005493	69.3485	81.7445	52.8207	0.646168	-0.630018	0.790328
ENSCHIT00000007147	0.864308	1.51254	0	0	-Inf	0.790446
ENSCHIT00000007959	2.30707	3.31973	0.956853	0.288232	-1.7947	0.790476
ENSCHIT00000001803	0.863571	1.51125	0	0	-Inf	0.790617
ENSCHIT00000002151	5.22576	4.34394	6.40152	1.47367	0.559409	0.790789
ENSCHIT00000001846	28.0995	33.3829	21.055	0.630711	-0.66495	0.790877
ENSCHIT00000009688	5.17794	4.3006	6.34772	1.47601	0.561702	0.791167
ENSCHIT00000005366	0.860806	1.50641	0	0	-Inf	0.79126
ENSCHIT00000007474	11.8078	14.6845	7.97228	0.542906	-0.881227	0.791391
ENSCHIT00000010986	44.9392	39.7753	51.8246	1.30294	0.381765	0.791529
MSTRG.9905.2	21.2813	18.4968	24.9941	1.35127	0.434314	0.791714
ENSCHIT00000000991	5.80104	4.88913	7.01692	1.43521	0.521259	0.791797
ENSCHIT00000009526	5.07964	4.14276	6.32881	1.52768	0.611344	0.791957
MSTRG.42417.2	88.5253	77.744	102.9	1.32358	0.404442	0.791986
ENSCHIT00000010440	0.277747	0	0.648075	Inf	Inf	0.792492
ENSCHIT00000005935	0.277747	0	0.648075	Inf	Inf	0.792492
ENSCHIT00000003028	0.277747	0	0.648075	Inf	Inf	0.792492
ENSCHIT00000002545	0.277747	0	0.648075	Inf	Inf	0.792492
ENSCHIT00000002432	0.277747	0	0.648075	Inf	Inf	0.792492
ENSCHIT00000001158	0.277747	0	0.648075	Inf	Inf	0.792492
ENSCHIT00000002827	0.277747	0	0.648075	Inf	Inf	0.792492
ENSCHIT00000001800	0.277747	0	0.648075	Inf	Inf	0.792492
ENSCHIT00000003707	0.277747	0	0.648075	Inf	Inf	0.792492
ENSCHIT00000010349	0.277747	0	0.648075	Inf	Inf	0.792492
ENSCHIT00000003946	0.277747	0	0.648075	Inf	Inf	0.792492
ENSCHIT00000003449	0.277747	0	0.648075	Inf	Inf	0.792492
ENSCHIT00000003316	0.277747	0	0.648075	Inf	Inf	0.792492
MSTRG.14426.1	393.097	462.408	300.683	0.650256	-0.620921	0.79253
ENSCHIT00000009555	0.275566	0	0.642988	Inf	Inf	0.792928
ENSCHIT00000004938	0.853164	1.49304	0	0	-Inf	0.793046
ENSCHIT00000002230	0.853164	1.49304	0	0	-Inf	0.793046
ENSCHIT00000007638	32.8871	39.7075	23.7933	0.599214	-0.738858	0.793158
ENSCHIT00000005746	0.273386	0	0.637902	Inf	Inf	0.793366
ENSCHIT00000001776	0.273386	0	0.637902	Inf	Inf	0.793366
ENSCHIT00000003423	0.273386	0	0.637902	Inf	Inf	0.793366
ENSCHIT00000002851	0.273386	0	0.637902	Inf	Inf	0.793366
ENSCHIT00000003430	0.273386	0	0.637902	Inf	Inf	0.793366
ENSCHIT00000010419	0.273386	0	0.637902	Inf	Inf	0.793366
ENSCHIT00000005516	0.273386	0	0.637902	Inf	Inf	0.793366
ENSCHIT00000008321	0.273386	0	0.637902	Inf	Inf	0.793366
ENSCHIT00000010012	0.273386	0	0.637902	Inf	Inf	0.793366
ENSCHIT00000011008	0.273386	0	0.637902	Inf	Inf	0.793366
MSTRG.50831.3	565.748	501.088	651.961	1.30109	0.379724	0.79352
ENSCHIT00000007731	0.851052	1.48934	0	0	-Inf	0.793542
ENSCHIT00000002561	93.1587	82.402	107.501	1.30459	0.383598	0.793794
ENSCHIT00000001220	6.18557	5.07981	7.65991	1.50791	0.592552	0.7938
ENSCHIT00000007462	6.49856	5.47016	7.86977	1.43867	0.524739	0.793936
ENSCHIT00000005240	367.745	326.203	423.134	1.29715	0.375342	0.794092
ENSCHIT00000001279	0.269334	0	0.628447	Inf	Inf	0.794183
ENSCHIT00000001937	0.848287	1.4845	0	0	-Inf	0.794193
ENSCHIT00000003357	4.52955	6.00156	2.56687	0.4277	-1.22533	0.794339
ENSCHIT00000009389	8.16091	10.2597	5.36251	0.522676	-0.936012	0.794626
ENSCHIT00000001998	2.70292	3.80163	1.23798	0.325646	-1.61862	0.794786
ENSCHIT00000004994	19.0069	22.8159	13.9283	0.610467	-0.712015	0.794832
ENSCHIT00000009711	6.97208	5.82478	8.50181	1.45959	0.545567	0.795001
ENSCHIT00000002525	0.265282	0	0.618992	Inf	Inf	0.795005
ENSCHIT00000007280	0.265282	0	0.618992	Inf	Inf	0.795005
ENSCHIT00000009121	0.265282	0	0.618992	Inf	Inf	0.795005
ENSCHIT00000000788	0.265282	0	0.618992	Inf	Inf	0.795005
ENSCHIT00000000932	0.265282	0	0.618992	Inf	Inf	0.795005
ENSCHIT00000002187	0.265282	0	0.618992	Inf	Inf	0.795005
ENSCHIT00000009204	0.265282	0	0.618992	Inf	Inf	0.795005
ENSCHIT00000001861	0.265282	0	0.618992	Inf	Inf	0.795005
ENSCHIT00000010195	0.265282	0	0.618992	Inf	Inf	0.795005
ENSCHIT00000009639	80.9787	96.1455	60.7564	0.631921	-0.662183	0.795153
ENSCHIT00000002739	7.8995	6.69139	9.5103	1.42127	0.507186	0.79525
MSTRG.28105.1	41.4139	36.7773	47.596	1.29417	0.372027	0.795334
ENSCHIT00000005762	3.14748	4.3333	1.56639	0.361478	-1.46802	0.795368
ENSCHIT00000002935	4.02902	5.37247	2.23774	0.41652	-1.26354	0.795648
ENSCHIT00000001323	6.11181	7.84476	3.8012	0.484553	-1.04527	0.795742
ENSCHIT00000003380	9.68207	8.31458	11.5054	1.38376	0.468595	0.79589
ENSCHIT00000009314	3.55972	4.83678	1.85698	0.383928	-1.38109	0.79646
ENSCHIT00000002700	5.23734	6.76178	3.20477	0.473954	-1.07718	0.796677
ENSCHIT00000002098	2.20296	3.15881	0.928488	0.293936	-1.76642	0.796757
MSTRG.52164.2	11.9162	10.3792	13.9654	1.34551	0.428156	0.796815
ENSCHIT00000005210	11.1468	9.55974	13.2628	1.38736	0.472341	0.797248
ENSCHIT00000011359	3.53139	4.72176	1.94423	0.411759	-1.28013	0.797283
ENSCHIT00000009899	15.1902	18.4883	10.7926	0.583754	-0.776567	0.797315
ENSCHIT00000009782	11.9452	10.2743	14.1731	1.37947	0.464116	0.797577
ENSCHIT00000007234	22.7548	27.2026	16.8243	0.618482	-0.693196	0.797608
ENSCHIT00000009559	0.833841	1.45922	0	0	-Inf	0.797623
ENSCHIT00000003403	59.2628	69.6349	45.4332	0.652449	-0.616063	0.797662
ENSCHIT00000005499	5.16738	6.62408	3.22512	0.486877	-1.03837	0.797727
MSTRG.28104.1	29.1937	35.0271	21.4159	0.611409	-0.709791	0.798217
MSTRG.7743.1	33.0702	29.6235	37.6658	1.27148	0.346513	0.79828
ENSCHIT00000003631	21.1349	18.2333	25.0036	1.37131	0.45556	0.798993
ENSCHIT00000006050	4.29011	5.58201	2.56759	0.459975	-1.12037	0.799156
ENSCHIT00000002595	31.0617	27.2653	36.1236	1.32489	0.405874	0.799198
ENSCHIT00000006415	30.7703	26.8713	35.969	1.33857	0.420689	0.799209
ENSCHIT00000002722	48.1491	42.3877	55.8309	1.31715	0.397417	0.799274
ENSCHIT00000009741	27.1235	32.4395	20.0356	0.617629	-0.695187	0.799387
ENSCHIT00000003732	0.560971	0.26406	0.956853	3.62361	1.85743	0.799577
ENSCHIT00000007270	3.86521	5.13926	2.16647	0.421554	-1.24621	0.799616
ENSCHIT00000002190	0.559099	0.26406	0.952485	3.60707	1.85083	0.799735
ENSCHIT00000011382	2.59146	3.59947	1.24744	0.346562	-1.52882	0.799971
ENSCHIT00000009084	0.556095	0.255526	0.956853	3.74464	1.90483	0.79999
ENSCHIT00000007160	0.556095	0.255526	0.956853	3.74464	1.90483	0.79999
ENSCHIT00000003804	0.556095	0.255526	0.956853	3.74464	1.90483	0.79999
MSTRG.28610.1	89.0346	104.577	68.3111	0.653212	-0.614376	0.800294
ENSCHIT00000001413	31.4196	37.1753	23.7452	0.638736	-0.646708	0.800461
ENSCHIT00000000807	11.4648	14.1126	7.93446	0.562227	-0.830775	0.800955
ENSCHIT00000003656	18.1464	21.6651	13.4548	0.621033	-0.687257	0.801134
ENSCHIT00000005945	0.818373	1.43215	0	0	-Inf	0.80135
ENSCHIT00000002603	34.9109	41.6862	25.8772	0.620762	-0.687889	0.801992
ENSCHIT00000003378	0.813496	1.42362	0	0	-Inf	0.802536
ENSCHIT00000002883	93.123	83.112	106.471	1.28106	0.357334	0.802545
ENSCHIT00000009474	94.2242	110.567	72.4336	0.65511	-0.61019	0.802781
ENSCHIT00000006555	79.3619	71.854	89.3725	1.24381	0.314763	0.802906
ENSCHIT00000010671	9.74709	12.0307	6.70228	0.557099	-0.843995	0.803373
MSTRG.39706.1	709.193	826.307	553.043	0.669295	-0.579287	0.803604
ENSCHIT00000003172	26.8015	32.2433	19.5458	0.606196	-0.722144	0.803827
ENSCHIT00000010021	21.0989	25.3231	15.4666	0.610768	-0.711303	0.80394
ENSCHIT00000007560	42.2753	49.9102	32.0954	0.643063	-0.636969	0.804006
ENSCHIT00000007568	28.0203	24.4663	32.7588	1.33894	0.421088	0.804183
ENSCHIT00000001673	40.824	47.8369	31.4734	0.657931	-0.603992	0.804432
ENSCHIT00000002242	14.9676	18.1015	10.789	0.596026	-0.746552	0.80452
ENSCHIT00000001443	14.958	18.1006	10.7679	0.594894	-0.749294	0.804536
ENSCHIT00000006617	0.839111	0.511052	1.27652	2.49783	1.32068	0.804598
ENSCHIT00000011136	0.838803	0.511052	1.2758	2.49642	1.31986	0.804614
ENSCHIT00000006828	9.16263	11.2727	6.34916	0.563232	-0.828199	0.804834
ENSCHIT00000007190	0.832348	0.528121	1.23798	2.34413	1.22905	0.804945
ENSCHIT00000009456	0.830699	0.511052	1.25689	2.45942	1.29832	0.805029
ENSCHIT00000009779	75.366	67.2287	86.2158	1.28243	0.358875	0.805553
ENSCHIT00000001845	24.2286	29.0539	17.795	0.612482	-0.707262	0.805927
ENSCHIT00000009087	18.2004	16.2274	20.831	1.28369	0.360299	0.806003
ENSCHIT00000009357	0.810076	0.489145	1.23798	2.53092	1.33966	0.806097
ENSCHIT00000003754	13.6441	16.5189	9.81106	0.59393	-0.751635	0.806349
ENSCHIT00000010141	18.5238	22.1703	13.6618	0.616218	-0.698487	0.806508
ENSCHIT00000006896	40.1931	35.2156	46.8297	1.3298	0.411209	0.806797
ENSCHIT00000001627	1.13241	0.766578	1.62019	2.11353	1.07966	0.807311
ENSCHIT00000002923	1.12804	0.792181	1.57584	1.98925	0.992224	0.807468
ENSCHIT00000005184	1.12151	0.766578	1.59475	2.08035	1.05683	0.807703
ENSCHIT00000010243	7.55506	9.41742	5.07192	0.538568	-0.8928	0.807721
ENSCHIT00000002232	41.1297	48.7342	30.9904	0.635906	-0.653114	0.807771
ENSCHIT00000010792	1.11761	0.763029	1.59039	2.08431	1.05957	0.807844
MSTRG.50944.1	48.8762	43.4347	56.1316	1.29232	0.369962	0.808612
ENSCHIT00000005832	11.2215	9.88184	13.0078	1.31633	0.396527	0.808646
ENSCHIT00000007009	760.032	889.175	587.841	0.661108	-0.597041	0.808702
MSTRG.19563.5	1093	981.317	1241.91	1.26556	0.339774	0.809682
ENSCHIT00000008498	1.40422	1.0221	1.91371	1.87232	0.904826	0.809773
ENSCHIT00000009602	27.8934	24.5534	32.3467	1.3174	0.397694	0.809803
ENSCHIT00000010151	1.06369	0.700856	1.54748	2.20799	1.14273	0.809826
ENSCHIT00000010420	1.72657	1.3203	2.26826	1.71799	0.780721	0.810271
MSTRG.27069.5	116.497	105.025	131.795	1.25489	0.327566	0.810278
ENSCHIT00000002901	7.88545	6.95894	9.1208	1.31066	0.390292	0.810549
ENSCHIT00000005279	8.35	7.1266	9.98119	1.40055	0.485998	0.810555
ENSCHIT00000005903	24.2085	28.8277	18.0495	0.626114	-0.675503	0.8106
ENSCHIT00000002143	7.86045	6.89935	9.14192	1.32504	0.406037	0.810654
ENSCHIT00000001523	1.68693	1.27763	2.23266	1.7475	0.80529	0.811162
ENSCHIT00000003824	1.67492	1.27408	2.20938	1.73409	0.794183	0.811435
ENSCHIT00000001396	5.22861	6.75251	3.19675	0.473417	-1.07882	0.811752
ENSCHIT00000001082	1.98488	1.55876	2.55304	1.63787	0.711821	0.811796
ENSCHIT00000005011	1.65809	1.21191	2.253	1.85905	0.894569	0.811821
ENSCHIT00000002200	6.63435	5.71052	7.86612	1.37748	0.46203	0.811983
ENSCHIT00000001266	5.14294	4.42075	6.10585	1.38118	0.4659	0.812087
ENSCHIT00000009731	4.57677	3.94384	5.42067	1.37447	0.458872	0.81241
ENSCHIT00000011233	84.6718	76.5998	95.4346	1.24589	0.317172	0.812446
ENSCHIT00000002228	2.26458	1.80575	2.87636	1.59289	0.671647	0.812487
ENSCHIT00000006267	2.25234	1.78868	2.87056	1.60484	0.682434	0.81269
ENSCHIT00000006725	4.53497	3.86958	5.42216	1.40123	0.486692	0.812735
ENSCHIT00000007105	5.47938	6.95756	3.50846	0.504266	-0.987744	0.8129
ENSCHIT00000010654	3.96385	3.32184	4.81987	1.45096	0.537012	0.813065
ENSCHIT00000003245	32.4426	28.9656	37.0786	1.28009	0.356243	0.813092
ENSCHIT00000009775	151.962	136.286	172.863	1.26838	0.342991	0.813107
ENSCHIT00000008023	2.82536	2.31196	3.5099	1.51815	0.60231	0.813175
ENSCHIT00000005316	4.73167	3.96099	5.75925	1.45399	0.54002	0.813198
ENSCHIT00000001051	4.95186	4.16546	6.00041	1.44052	0.526586	0.813416
ENSCHIT00000003776	3.08842	2.48839	3.88845	1.56263	0.643981	0.813507
ENSCHIT00000001644	5.09981	6.54892	3.16767	0.483693	-1.04784	0.813611
ENSCHIT00000003431	2.76492	2.20727	3.50846	1.58951	0.668578	0.813969
ENSCHIT00000002913	3.3275	2.76245	4.0809	1.47727	0.562935	0.813972
ENSCHIT00000006183	28.499	33.6466	21.6355	0.64302	-0.637064	0.8141
ENSCHIT00000010931	36.2164	43.0895	27.0522	0.627814	-0.671592	0.814175
ENSCHIT00000009934	2.45649	1.96673	3.1095	1.58106	0.660888	0.814227
ENSCHIT00000002382	2.73905	2.1931	3.46699	1.58086	0.660713	0.814314
MSTRG.2485.3	421.472	490.777	329.064	0.670497	-0.576698	0.814398
ENSCHIT00000005468	64.1446	75.1203	49.5103	0.659081	-0.601473	0.814709
ENSCHIT00000007782	1.30699	2.04421	0.324038	0.158515	-2.65731	0.814772
ENSCHIT00000006687	1.30481	2.04421	0.318951	0.156027	-2.68014	0.815046
ENSCHIT00000001041	26.3515	23.7225	29.8569	1.25859	0.331806	0.815813
ENSCHIT00000007252	4.28292	5.55471	2.58721	0.46577	-1.10231	0.815822
ENSCHIT00000005545	4.25974	5.53649	2.55741	0.461919	-1.11429	0.816283
ENSCHIT00000006548	4.25951	5.52136	2.57704	0.46674	-1.09931	0.816288
ENSCHIT00000007580	147.534	132.652	167.378	1.26178	0.335464	0.816907
ENSCHIT00000008100	52.4144	47.0999	59.5004	1.26328	0.337176	0.817158
ENSCHIT00000002352	15.5533	18.6863	11.376	0.60879	-0.715983	0.817226
ENSCHIT00000009333	22.2226	26.4223	16.6232	0.629134	-0.66856	0.817734
ENSCHIT00000000773	1.7628	2.60647	0.637902	0.244738	-2.03069	0.8184
ENSCHIT00000011121	3.43626	4.56674	1.92897	0.422394	-1.24334	0.818643
ENSCHIT00000010876	8.07338	9.81934	5.74543	0.585113	-0.773212	0.81876
ENSCHIT00000007523	47.8051	42.818	54.4545	1.27177	0.346835	0.818843
ENSCHIT00000002741	13.0098	11.4622	15.0733	1.31504	0.395111	0.818865
MSTRG.46547.1	62.1586	72.3578	48.5597	0.671105	-0.57539	0.818867
ENSCHIT00000009327	3.7872	4.9264	2.26826	0.46043	-1.11895	0.818955
ENSCHIT00000003048	3.42311	4.54372	1.92897	0.424535	-1.23605	0.819019
ENSCHIT00000002668	38.6993	35.0256	43.5976	1.24473	0.315838	0.819077
MSTRG.46312.4	38.52	45.744	28.8879	0.631513	-0.663116	0.819087
ENSCHIT00000003529	3.41054	4.52554	1.92388	0.425116	-1.23407	0.81938
ENSCHIT00000010595	2.20127	3.13459	0.956853	0.305256	-1.71191	0.819401
ENSCHIT00000006324	2.19806	3.11752	0.972113	0.311823	-1.6812	0.819587
ENSCHIT00000002055	2.61049	3.6115	1.2758	0.353261	-1.50119	0.820131
ENSCHIT00000005425	52.5234	47.3312	59.4464	1.25597	0.328798	0.820192
ENSCHIT00000001752	7.63214	9.33926	5.35598	0.573491	-0.802157	0.82035
MSTRG.51421.2	10.7308	13.0367	7.65626	0.587285	-0.767867	0.820542
ENSCHIT00000007703	4.05172	5.16154	2.57195	0.498292	-1.00494	0.820578
ENSCHIT00000001035	43.6474	39.4002	49.3104	1.25152	0.323687	0.820598
ENSCHIT00000007999	887.453	807.886	993.541	1.2298	0.298427	0.820741
ENSCHIT00000006445	1.73354	2.55526	0.637902	0.249642	-2.00206	0.820795
MSTRG.36556.1	295.507	261.898	340.32	1.29944	0.377886	0.821499
ENSCHIT00000001168	7.05718	8.7161	4.8453	0.555903	-0.847095	0.821528
ENSCHIT00000005364	55.982	50.6131	63.1405	1.24751	0.319055	0.821817
ENSCHIT00000009983	137.073	124.274	154.139	1.24032	0.310712	0.821839
ENSCHIT00000009181	2.15563	3.04326	0.972113	0.319431	-1.64642	0.822078
ENSCHIT00000001409	2.1501	3.06631	0.928488	0.302803	-1.72355	0.822406
ENSCHIT00000003127	1095.5	1258.77	877.81	0.697356	-0.520033	0.822735
MSTRG.36920.1	53.2517	47.3377	61.1371	1.29151	0.369058	0.822918
ENSCHIT00000005081	2.54671	3.49988	1.2758	0.364528	-1.4559	0.823
ENSCHIT00000006745	6.59073	8.1619	4.49583	0.550831	-0.860317	0.823559
ENSCHIT00000001028	2.13059	2.99945	0.972113	0.324097	-1.6255	0.823573
ENSCHIT00000009233	12.755	15.359	9.28297	0.604401	-0.726421	0.823635
ENSCHIT00000004915	6.34888	8.04932	4.08162	0.507076	-0.979727	0.823643
ENSCHIT00000006876	12.641	15.0891	9.37674	0.621423	-0.686352	0.823892
ENSCHIT00000000771	8.9666	7.99099	10.2674	1.28487	0.361627	0.824251
ENSCHIT00000006952	9.5251	11.4423	6.96887	0.609046	-0.715376	0.824513
ENSCHIT00000005474	32.5548	38.4634	24.6766	0.641562	-0.64034	0.824538
ENSCHIT00000009323	75.1701	68.2314	84.4217	1.23728	0.307176	0.824849
ENSCHIT00000010773	8.3091	7.31004	9.64118	1.31889	0.399329	0.825692
ENSCHIT00000005566	5.86211	7.41923	3.78594	0.510288	-0.970617	0.826111
ENSCHIT00000003765	69.3255	63.1342	77.5805	1.22882	0.297271	0.826941
MSTRG.11566.2	78.923	70.5753	90.0533	1.27599	0.351614	0.827689
MSTRG.7.1	90.9908	105.128	72.1418	0.686231	-0.543233	0.828021
MSTRG.21630.1	66.0486	59.5454	74.7197	1.25484	0.327499	0.828222
ENSCHIT00000005428	82.8229	75.7289	92.2815	1.21858	0.285196	0.828495
ENSCHIT00000008262	16.219	19.1674	12.2878	0.641078	-0.641427	0.828497
ENSCHIT00000001059	30.618	27.7826	34.3985	1.23813	0.308163	0.828922
ENSCHIT00000009482	47.0414	41.8854	53.9161	1.28723	0.364266	0.82914
ENSCHIT00000009730	26.462	31.3309	19.9702	0.637397	-0.649736	0.82951
ENSCHIT00000005204	43.0285	50.0199	33.7066	0.673864	-0.569471	0.829608
MSTRG.6470.6	776.268	710.741	863.639	1.21512	0.281105	0.829742
MSTRG.53021.1	8.05833	9.86005	5.65602	0.57363	-0.801807	0.829976
ENSCHIT00000007225	23.6151	21.3122	26.6855	1.25212	0.324379	0.830325
ENSCHIT00000011016	50.5485	45.3598	57.4666	1.26691	0.341309	0.830336
ENSCHIT00000001966	7.98382	9.60863	5.81742	0.605437	-0.723952	0.830409
ENSCHIT00000005689	4232.94	3851.48	4741.55	1.2311	0.299947	0.830501
ENSCHIT00000006919	6.16306	5.42473	7.14749	1.31758	0.397887	0.83137
ENSCHIT00000003026	5.18489	6.49185	3.44228	0.530246	-0.915266	0.831391
ENSCHIT00000001578	11.9325	10.6192	13.6836	1.28857	0.365771	0.831405
ENSCHIT00000003445	6.03471	5.25554	7.07359	1.34593	0.428603	0.831487
ENSCHIT00000003845	4.63247	5.95391	2.87056	0.48213	-1.05251	0.832108
ENSCHIT00000009622	21.8331	25.5423	16.8876	0.661162	-0.596925	0.8327
ENSCHIT00000001919	4.84874	6.05502	3.24038	0.535155	-0.901971	0.832777
ENSCHIT00000003797	5.65909	4.91978	6.64483	1.35064	0.433641	0.832853
ENSCHIT00000005462	9.88736	11.7803	7.36346	0.625066	-0.677919	0.832872
ENSCHIT00000006137	26.6031	24.3307	29.6329	1.21792	0.284424	0.832944
ENSCHIT00000003325	28.7295	33.6518	22.1665	0.658701	-0.602303	0.83324
ENSCHIT00000005844	16.1785	14.5717	18.3209	1.2573	0.330324	0.833377
MSTRG.24772.2	89.9322	82.3269	100.073	1.21555	0.281612	0.833447
ENSCHIT00000000822	4.54661	5.7922	2.88582	0.498225	-1.00513	0.833526
ENSCHIT00000002492	5.42711	4.855	6.18992	1.27496	0.350451	0.833541
ENSCHIT00000010284	5.22544	4.59947	6.06007	1.31756	0.397866	0.834092
MSTRG.54327.1	130.521	119.828	144.779	1.20822	0.272887	0.83432
ENSCHIT00000008553	5.17012	4.50377	6.05857	1.34522	0.427844	0.834398
MSTRG.43270.4	5.13602	4.46591	6.02949	1.35011	0.433081	0.834589
ENSCHIT00000007051	30.0395	27.3549	33.6191	1.22899	0.297479	0.834648
ENSCHIT00000006946	136.973	159.062	107.521	0.675973	-0.564962	0.835131
ENSCHIT00000007247	4.90881	4.41222	5.57093	1.26261	0.336414	0.835324
ENSCHIT00000006129	20.5395	23.9834	15.9475	0.66494	-0.588703	0.835482
MSTRG.21550.6	22.7861	26.7272	17.5313	0.655935	-0.608375	0.835954
ENSCHIT00000001896	4.62597	4.09484	5.33414	1.30265	0.381449	0.83643
ENSCHIT00000007079	91.4987	83.3526	102.36	1.22804	0.296355	0.836435
ENSCHIT00000003257	23.775	21.543	26.751	1.24175	0.312372	0.836493
MSTRG.4266.4	54.6494	50.1406	60.6612	1.20982	0.274796	0.836707
ENSCHIT00000001921	9.67419	8.62559	11.0723	1.28366	0.360263	0.836851
ENSCHIT00000006939	6.54759	8.10929	4.46531	0.550641	-0.860815	0.837129
ENSCHIT00000002599	14.1914	12.906	15.9053	1.2324	0.301471	0.837323
ENSCHIT00000005475	43.7995	50.8355	34.4182	0.67705	-0.562666	0.837498
ENSCHIT00000007042	17.6109	20.8049	13.3522	0.641781	-0.639847	0.837843
ENSCHIT00000002828	9.3091	8.42638	10.4861	1.24443	0.315489	0.83793
ENSCHIT00000009967	13.7711	12.3333	15.6881	1.27201	0.347114	0.838204
ENSCHIT00000005424	68.9572	62.7075	77.2901	1.23255	0.301647	0.838719
ENSCHIT00000008130	8.57554	10.3435	6.21829	0.60118	-0.734132	0.838732
MSTRG.46170.14	68.3269	61.2216	77.8007	1.2708	0.345743	0.83885
ENSCHIT00000008233	33.7057	38.7483	26.9822	0.696346	-0.522124	0.838901
ENSCHIT00000000939	8.92728	8.17684	9.92787	1.21415	0.279942	0.839093
ENSCHIT00000005490	3.71224	4.80666	2.253	0.468725	-1.09319	0.839113
ENSCHIT00000002626	4.01824	3.47428	4.74351	1.36532	0.449242	0.839125
ENSCHIT00000005224	4.0055	3.42416	4.78061	1.39614	0.481446	0.839212
ENSCHIT00000001457	38.4257	34.6935	43.4019	1.25101	0.323094	0.839519
ENSCHIT00000001946	3.83588	3.32184	4.52127	1.36107	0.444744	0.839744
ENSCHIT00000009397	16.7512	19.7423	12.7631	0.646487	-0.629307	0.840292
MSTRG.29389.11	34.9669	40.4423	27.6664	0.684095	-0.547731	0.840383
ENSCHIT00000010451	3.36426	4.42929	1.94423	0.438948	-1.18788	0.840384
ENSCHIT00000009816	61.6944	56.4859	68.639	1.21515	0.281138	0.840594
ENSCHIT00000007075	73.6724	67.1808	82.328	1.22547	0.293334	0.840888
MSTRG.11033.1	46.5156	53.5344	37.1571	0.694078	-0.52683	0.840934
ENSCHIT00000001146	45.4393	42.148	49.8277	1.18221	0.241487	0.840981
ENSCHIT00000001234	8.32892	7.44234	9.51102	1.27796	0.353845	0.841074
ENSCHIT00000009650	3.33821	4.39515	1.92897	0.438885	-1.18808	0.841101
MSTRG.15669.6	139.861	161.795	110.617	0.683688	-0.54859	0.84143
MSTRG.33442.1	3.60806	4.63961	2.23266	0.481216	-1.05524	0.841581
ENSCHIT00000009209	84.156	77.1568	93.4881	1.21166	0.276989	0.84168
ENSCHIT00000002952	3.60359	4.62416	2.24283	0.485024	-1.04387	0.841689
ENSCHIT00000010922	3.60163	4.62835	2.23266	0.482387	-1.05174	0.841736
MSTRG.21126.4	175.179	199.313	143	0.717464	-0.479021	0.842694
ENSCHIT00000010455	3.25302	2.81079	3.84267	1.36712	0.451135	0.842708
ENSCHIT00000008116	21.3037	24.6764	16.8069	0.68109	-0.554082	0.843331
ENSCHIT00000007751	5.59442	6.93386	3.8085	0.549261	-0.864436	0.843554
ENSCHIT00000007414	30.9836	35.826	24.5271	0.684616	-0.546632	0.843911
ENSCHIT00000002347	52.661	48.1516	58.6735	1.21852	0.285127	0.844083
ENSCHIT00000001078	3.22471	4.21505	1.90425	0.451774	-1.14633	0.844306
MSTRG.34324.1	184.979	169.468	205.661	1.21356	0.27925	0.844461
ENSCHIT00000009721	11.4829	13.6172	8.63711	0.63428	-0.656809	0.844563
ENSCHIT00000003382	2.91849	2.53221	3.43354	1.35595	0.4393	0.844689
ENSCHIT00000009444	2.90707	2.47021	3.48955	1.41265	0.498406	0.844785
ENSCHIT00000001024	28.3186	32.5664	22.6548	0.695649	-0.523569	0.844844
ENSCHIT00000010620	381.26	350.187	422.692	1.20705	0.271481	0.844855
ENSCHIT00000010093	0.754458	1.3203	0	0	-Inf	0.844965
ENSCHIT00000004761	0.754458	1.3203	0	0	-Inf	0.844965
ENSCHIT00000002607	0.754458	1.3203	0	0	-Inf	0.844965
ENSCHIT00000009294	0.754458	1.3203	0	0	-Inf	0.844965
ENSCHIT00000009551	0.754458	1.3203	0	0	-Inf	0.844965
ENSCHIT00000009365	0.754458	1.3203	0	0	-Inf	0.844965
ENSCHIT00000011305	0.754458	1.3203	0	0	-Inf	0.844965
ENSCHIT00000004963	0.754458	1.3203	0	0	-Inf	0.844965
ENSCHIT00000003659	0.754458	1.3203	0	0	-Inf	0.844965
ENSCHIT00000005263	0.754458	1.3203	0	0	-Inf	0.844965
ENSCHIT00000009661	0.754458	1.3203	0	0	-Inf	0.844965
ENSCHIT00000003898	0.754458	1.3203	0	0	-Inf	0.844965
ENSCHIT00000007870	0.754458	1.3203	0	0	-Inf	0.844965
ENSCHIT00000001504	0.754458	1.3203	0	0	-Inf	0.844965
ENSCHIT00000004809	0.754458	1.3203	0	0	-Inf	0.844965
ENSCHIT00000005602	0.754458	1.3203	0	0	-Inf	0.844965
ENSCHIT00000002814	0.754458	1.3203	0	0	-Inf	0.844965
ENSCHIT00000005288	0.754458	1.3203	0	0	-Inf	0.844965
ENSCHIT00000002122	0.754458	1.3203	0	0	-Inf	0.844965
ENSCHIT00000005615	0.754458	1.3203	0	0	-Inf	0.844965
ENSCHIT00000001049	0.754458	1.3203	0	0	-Inf	0.844965
ENSCHIT00000006212	0.754458	1.3203	0	0	-Inf	0.844965
ENSCHIT00000011005	0.754458	1.3203	0	0	-Inf	0.844965
ENSCHIT00000009225	25.9885	23.6763	29.0714	1.22787	0.296157	0.845186
ENSCHIT00000001974	99.8609	93.0318	108.966	1.17128	0.228086	0.84528
ENSCHIT00000003660	2.7261	2.35947	3.21494	1.36257	0.446328	0.845573
ENSCHIT00000000890	2.68354	2.32534	3.16114	1.35943	0.443007	0.845941
ENSCHIT00000003945	182.791	208.94	147.926	0.707982	-0.498215	0.846183
ENSCHIT00000001289	2.85007	3.77248	1.62019	0.429476	-1.21935	0.84673
MSTRG.29426.1	264.056	245.011	289.45	1.18138	0.240471	0.847094
ENSCHIT00000009483	244.246	228.804	264.834	1.15747	0.210976	0.847234
ENSCHIT00000006031	10.4623	9.3558	11.9376	1.27595	0.351575	0.847288
MSTRG.45085.1	40.2469	46.2951	32.1825	0.69516	-0.524584	0.847292
ENSCHIT00000010447	0.744705	1.30323	0	0	-Inf	0.847302
ENSCHIT00000003876	0.744705	1.30323	0	0	-Inf	0.847302
ENSCHIT00000010337	0.744705	1.30323	0	0	-Inf	0.847302
ENSCHIT00000003218	0.744705	1.30323	0	0	-Inf	0.847302
ENSCHIT00000004840	0.744705	1.30323	0	0	-Inf	0.847302
ENSCHIT00000009677	0.744705	1.30323	0	0	-Inf	0.847302
ENSCHIT00000001761	0.744705	1.30323	0	0	-Inf	0.847302
ENSCHIT00000009466	0.744705	1.30323	0	0	-Inf	0.847302
[truncated: 1,897 more rows]

## Sheet: circRNAs
Table S3 CircRNAs Information detected in sequence data of hypothalamic transcriptome of Leizhou Goat
id	baseMean	baseMean LZ-L-Group	baseMean LZ-H-Group	foldChange(LZ-H-Group/LZ-L-Group)	log2FoldChange	pval
chicirc_122704	8.72253	13.9706	1.72514	0.123484	-3.01761	0.000434449
chicirc_127908	3.03502	0	7.08172	Inf	Inf	0.00094194
chicirc_037305	2.34416	0	5.46971	Inf	Inf	0.00352006
chicirc_135505	3.03545	5.31204	0	0	-Inf	0.00456305
chicirc_106649	2.83076	0.304007	6.19977	20.3935	4.35004	0.0055589
chicirc_119395	14.1384	6.86021	23.8428	3.47552	1.79723	0.00559535
chicirc_145234	8.78722	4.21951	14.8775	3.52588	1.81798	0.00681476
chicirc_050040	8.71131	13.0956	2.86563	0.218824	-2.19216	0.00696392
chicirc_180292	9.54029	14.413	3.04332	0.211151	-2.24365	0.00708919
chicirc_154714	2.03128	0	4.73964	Inf	Inf	0.00823457
chicirc_190643	7.84107	12.5289	1.59064	0.126958	-2.97758	0.00826555
chicirc_192029	1.95812	0	4.56894	Inf	Inf	0.00904033
chicirc_014496	2.83499	4.96124	0	0	-Inf	0.00959685
chicirc_024348	12.3939	6.57898	20.1472	3.06236	1.61464	0.00962147
chicirc_168852	4.11201	7.19602	0	0	-Inf	0.0115224
chicirc_001484	1.87409	0	4.37288	Inf	Inf	0.0117073
chicirc_183654	2.44819	0	5.71243	Inf	Inf	0.0124659
chicirc_043805	2.6984	4.72219	0	0	-Inf	0.0129985
chicirc_121395	2.45253	4.29193	0	0	-Inf	0.0140523
chicirc_000575	2.46062	0.274873	5.37494	19.5543	4.28941	0.0144879
chicirc_174860	4.20843	6.79264	0.762807	0.112299	-3.15458	0.0148927
chicirc_028022	3.54379	6.01366	0.250631	0.0416769	-4.58461	0.0149291
chicirc_027850	2.19819	3.84684	0	0	-Inf	0.0169167
chicirc_139700	1.67649	0	3.91181	Inf	Inf	0.0175736
chicirc_189322	3.32303	0.912021	6.53772	7.16838	2.84165	0.0186552
chicirc_126423	2.31709	0.304007	5.00119	16.4509	4.04009	0.0193496
chicirc_003304	2.21365	3.8739	0	0	-Inf	0.0199257
chicirc_098972	8.1216	11.6389	3.43192	0.294867	-1.76186	0.0207114
chicirc_120612	3.01597	5.01105	0.355851	0.0710132	-3.81577	0.0208896
chicirc_027406	1.53653	0	3.58523	Inf	Inf	0.0212894
chicirc_034585	7.58682	3.49002	13.0492	3.73901	1.90266	0.0213913
chicirc_165205	10.4414	14.979	4.39124	0.29316	-1.77024	0.0222925
chicirc_151248	2.13671	0.304007	4.58031	15.0665	3.91327	0.023182
chicirc_197851	1.55504	0	3.62843	Inf	Inf	0.0239142
chicirc_161010	1.54101	0	3.59569	Inf	Inf	0.0243639
chicirc_022210	3.12297	0.798994	6.2216	7.78679	2.96103	0.0247016
chicirc_006009	3.90737	1.34874	7.31888	5.42646	2.44001	0.024794
chicirc_116662	3.89758	1.18195	7.51841	6.36102	2.66926	0.0249403
chicirc_140268	1.5193	0	3.54504	Inf	Inf	0.0250833
chicirc_030712	1.51463	0	3.53413	Inf	Inf	0.0252423
chicirc_093888	2.8701	4.75578	0.355851	0.0748249	-3.74034	0.0266927
chicirc_028412	4.96539	2.1186	8.76111	4.13533	2.048	0.0271302
chicirc_079677	2.80154	4.70653	0.261545	0.0555707	-4.16953	0.0276399
chicirc_151776	1.55952	0	3.63889	Inf	Inf	0.0277302
chicirc_125079	1.5425	0	3.59916	Inf	Inf	0.0283204
chicirc_102787	9.69032	5.36739	15.4542	2.87928	1.52571	0.0290985
chicirc_007871	84.4465	105.5	56.3746	0.534355	-0.90413	0.0296038
chicirc_201314	1.4974	0	3.49394	Inf	Inf	0.0299742
chicirc_105016	7.12912	3.74772	11.6376	3.10526	1.63472	0.0306879
chicirc_185116	3.29657	5.31414	0.606482	0.114126	-3.1313	0.0310625
chicirc_011752	5.22535	7.92124	1.63083	0.205881	-2.28012	0.0312027
chicirc_062192	1.9799	0.274873	4.25328	15.4736	3.95174	0.0313317
chicirc_119983	2.94852	0.744235	5.88758	7.91092	2.98384	0.0320287
chicirc_088451	2.02869	3.55021	0	0	-Inf	0.0326931
chicirc_096180	9.58094	5.63867	14.8373	2.63135	1.3958	0.0328143
chicirc_088739	3.7377	6.15685	0.512176	0.083188	-3.58748	0.0334513
chicirc_038390	1.40721	0	3.2835	Inf	Inf	0.0337289
chicirc_067095	2.65473	4.4578	0.250631	0.056223	-4.1527	0.0352981
chicirc_051896	1.4755	0	3.44283	Inf	Inf	0.0361328
chicirc_192308	1.95066	3.41366	0	0	-Inf	0.0362201
chicirc_201575	1.46614	0	3.421	Inf	Inf	0.0365403
chicirc_005701	1.46147	0	3.41009	Inf	Inf	0.0367466
chicirc_037940	1.34341	0	3.13462	Inf	Inf	0.0368082
chicirc_004808	3.2547	5.23268	0.617396	0.117989	-3.08328	0.0370866
chicirc_169835	3.40352	1.13214	6.43204	5.68134	2.50623	0.0375366
chicirc_089366	1.82028	3.1855	0	0	-Inf	0.0379859
chicirc_021881	19.1748	13.4297	26.8348	1.99816	0.998672	0.038184
chicirc_015428	25.8422	18.1487	36.1001	1.98913	0.992137	0.0382574
chicirc_032637	1.30767	0	3.05123	Inf	Inf	0.0387122
chicirc_060911	2.10097	0.304007	4.49692	14.7921	3.88676	0.0390349
chicirc_149675	6.08862	8.96892	2.24823	0.250669	-1.99614	0.0392584
chicirc_090344	6.69791	9.84719	2.49886	0.253764	-1.97844	0.0393521
chicirc_142979	1.39467	0	3.25422	Inf	Inf	0.0398934
chicirc_072583	1.38999	0	3.24331	Inf	Inf	0.0401286
chicirc_098002	11.5635	15.5293	6.27571	0.404121	-1.30714	0.0407607
chicirc_133231	5.43193	8.25036	1.67403	0.202904	-2.30113	0.041201
chicirc_046149	1.96884	0.274873	4.22747	15.3797	3.94296	0.0423673
chicirc_053531	4.13388	6.45783	1.03527	0.160312	-2.64105	0.0428261
chicirc_128098	26.5532	18.6846	37.0448	1.98264	0.987422	0.0440949
chicirc_061935	1.30448	0	3.04378	Inf	Inf	0.0448198
chicirc_010840	1.69052	0	3.94455	Inf	Inf	0.0452541
chicirc_115031	2.30758	0.524121	4.68553	8.93979	3.16024	0.045885
chicirc_042790	1.28577	0	3.00012	Inf	Inf	0.0459545
chicirc_185205	1.79182	3.13568	0	0	-Inf	0.0463913
chicirc_027172	1.78981	3.13217	0	0	-Inf	0.0464578
chicirc_060069	19.7874	25.1269	12.668	0.504161	-0.988042	0.0467939
chicirc_039497	110.816	129.553	85.8329	0.662531	-0.59394	0.0468321
chicirc_093381	2.42367	4.04527	0.261545	0.0646546	-3.9511	0.0470118
chicirc_108621	2.41242	3.95484	0.355851	0.0899785	-3.47428	0.0472859
chicirc_156570	3.22916	5.25871	0.523091	0.0994713	-3.32958	0.0473611
chicirc_082153	1.84854	0.246737	3.98428	16.1479	4.01327	0.0474338
chicirc_020319	3.03275	4.84426	0.617396	0.127449	-2.97201	0.047523
chicirc_023036	2.43822	0.57888	4.91734	8.49458	3.08654	0.0479482
chicirc_049848	2.36139	3.93627	0.261545	0.0664451	-3.91169	0.0485643
chicirc_161209	1.72666	3.02165	0	0	-Inf	0.0486409
chicirc_201133	5.37177	8.24821	1.53653	0.186286	-2.42441	0.0490325
chicirc_040037	1.71402	2.99954	0	0	-Inf	0.0490995
chicirc_174815	2.4051	0.608014	4.80121	7.89653	2.98122	0.0491192
chicirc_120468	1.23599	0	2.88399	Inf	Inf	0.0491879
chicirc_043954	1.35405	0	3.15946	Inf	Inf	0.0493199
chicirc_159855	6.29911	9.32909	2.25914	0.242161	-2.04596	0.0496933
chicirc_080154	1.6945	2.96538	0	0	-Inf	0.0498228
chicirc_115989	1.3447	0	3.13763	Inf	Inf	0.04987
chicirc_095599	1.6836	2.94629	0	0	-Inf	0.0502353
chicirc_061628	1.60033	0	3.73411	Inf	Inf	0.050533
chicirc_047173	1.99516	3.49153	0	0	-Inf	0.050907
chicirc_062364	1.32299	0	3.08698	Inf	Inf	0.0511835
chicirc_141263	4.27692	2.09892	7.18092	3.42125	1.77452	0.0512711
chicirc_137505	1.64857	2.885	0	0	-Inf	0.0516006
chicirc_022402	1.20026	0	2.8006	Inf	Inf	0.051721
chicirc_120587	1.20026	0	2.8006	Inf	Inf	0.051721
chicirc_200978	2.83406	0.912021	5.39677	5.91737	2.56496	0.052416
chicirc_138061	2.31712	0.494987	4.74663	9.58942	3.26144	0.0524413
chicirc_135428	2.61751	0.7151	5.15405	7.20745	2.84949	0.0527319
chicirc_149051	5.65022	8.60221	1.71422	0.199277	-2.32715	0.052856
chicirc_165801	1.61757	2.83075	0	0	-Inf	0.0528638
chicirc_175705	3.80994	1.48345	6.91193	4.65937	2.22013	0.0533646
chicirc_071017	4.57168	6.9653	1.3802	0.198154	-2.3353	0.0535732
chicirc_058535	1.71492	0.304007	3.59615	11.8292	3.56427	0.0541651
chicirc_182811	2.26252	0.57888	4.50737	7.78637	2.96095	0.0546714
chicirc_026334	2.76663	0.7151	5.50199	7.69402	2.94374	0.0546743
chicirc_174604	2.98386	0.988461	5.64439	5.71028	2.51356	0.0551091
chicirc_045226	1.84717	0.220114	4.01657	18.2477	4.18964	0.0552019
chicirc_080074	14.8886	19.7679	8.38297	0.42407	-1.23763	0.0557878
chicirc_081983	5.49056	2.77894	9.10604	3.2768	1.71229	0.0559356
chicirc_144407	2.98152	4.7628	0.606482	0.127337	-2.97328	0.0569389
chicirc_186589	10.7582	6.85434	15.9634	2.32895	1.21968	0.0570315
chicirc_022533	3.37737	5.25938	0.868027	0.165044	-2.59908	0.057062
chicirc_150256	1.76221	3.08387	0	0	-Inf	0.0570718
chicirc_140880	1.2328	0	2.87654	Inf	Inf	0.0572564
chicirc_089691	1.749	3.06075	0	0	-Inf	0.0575778
chicirc_135892	1.22813	0	2.86563	Inf	Inf	0.0576012
chicirc_131159	1.73006	3.0276	0	0	-Inf	0.0583183
chicirc_053169	1.21409	0	2.83288	Inf	Inf	0.0586549
chicirc_026639	2.65267	0.744235	5.19725	6.98335	2.80392	0.0588285
chicirc_195469	4.47938	2.05831	7.70748	3.74458	1.9048	0.0597946
chicirc_133665	1.19706	0	2.79315	Inf	Inf	0.0599736
chicirc_153082	2.61248	0.798994	5.03046	6.296	2.65444	0.0604041
chicirc_005765	58.0455	46.2958	73.7117	1.59219	0.671013	0.060409
chicirc_099224	3.04469	1.10049	5.63695	5.12221	2.35677	0.0604623
chicirc_140249	3.02373	1.15876	5.51036	4.75539	2.24957	0.0612611
chicirc_020695	1.73082	0.274873	3.67209	13.3592	3.73977	0.0614271
chicirc_148800	1.73082	0.274873	3.67209	13.3592	3.73977	0.0614271
chicirc_068964	4.38203	1.95675	7.61573	3.89202	1.96052	0.0618534
chicirc_120960	1.17368	0	2.73858	Inf	Inf	0.0618602
chicirc_103696	1.71473	0.304007	3.59569	11.8276	3.56409	0.0623707
chicirc_052833	80.4844	94.3441	62.0048	0.657219	-0.605553	0.0635654
chicirc_142953	6.7454	3.7417	10.7503	2.87312	1.52262	0.0643439
chicirc_042054	1.74101	3.04677	0	0	-Inf	0.0645648
chicirc_026063	1.61926	2.8337	0	0	-Inf	0.0647027
chicirc_111916	8.44866	4.89408	13.1881	2.6947	1.43013	0.065347
chicirc_124750	1.56959	2.74678	0	0	-Inf	0.0653661
chicirc_102674	9.82215	13.0705	5.49108	0.420114	-1.25115	0.0654454
chicirc_074200	1.24664	0	2.90883	Inf	Inf	0.0662908
chicirc_135919	31.0808	38.3055	21.4479	0.559918	-0.836711	0.0676652
chicirc_146179	1.10688	0	2.58271	Inf	Inf	0.0677768
chicirc_192041	1.10688	0	2.58271	Inf	Inf	0.0677768
chicirc_019685	1.1022	0	2.57179	Inf	Inf	0.068223
chicirc_141840	1.1022	0	2.57179	Inf	Inf	0.068223
chicirc_084013	10.9867	14.6067	6.16004	0.421725	-1.24562	0.0684128
chicirc_150368	1.50787	2.63878	0	0	-Inf	0.0685047
chicirc_050904	1.09752	0	2.56088	Inf	Inf	0.0686738
chicirc_015247	1.09752	0	2.56088	Inf	Inf	0.0686738
chicirc_035763	2.14314	0.549746	4.26766	7.76297	2.95661	0.0690065
chicirc_062686	2.31736	3.78849	0.355851	0.0939295	-3.41228	0.0691401
chicirc_164463	1.76637	0.274873	3.75502	13.6609	3.77199	0.0693454
chicirc_140748	6.45372	3.43526	10.4783	3.05023	1.60892	0.0697455
chicirc_104204	3.01547	1.12863	5.53127	4.90089	2.29304	0.0702677
chicirc_111456	2.83624	4.76726	0.261545	0.0548628	-4.18803	0.0704058
chicirc_166691	5.20337	2.61207	8.65844	3.31478	1.72891	0.0704666
chicirc_197859	2.10835	0.52161	4.224	8.098	3.01757	0.0708392
chicirc_042018	3.7213	1.45933	6.73724	4.61665	2.20685	0.0711589
chicirc_196852	2.09804	0.549746	4.16244	7.57157	2.92059	0.0713962
chicirc_077020	3.14285	4.9197	0.773721	0.15727	-2.66869	0.0714242
chicirc_201045	4.3125	2.09046	7.27523	3.4802	1.79917	0.0717973
chicirc_002424	2.24612	3.66382	0.355851	0.0971255	-3.36401	0.0720523
chicirc_071823	1.17048	0	2.73113	Inf	Inf	0.0725535
chicirc_171987	2.07689	0.608014	4.03539	6.637	2.73053	0.0725603
chicirc_186772	3.79686	5.80551	1.11866	0.192689	-2.37565	0.0726522
chicirc_022786	1.16581	0	2.72022	Inf	Inf	0.0729689
chicirc_055417	11.5187	15.2327	6.56653	0.43108	-1.21397	0.0731411
chicirc_126561	1.58653	2.77643	0	0	-Inf	0.0736747
chicirc_176395	5.33532	7.5881	2.33162	0.307273	-1.70241	0.073694
chicirc_154416	2.35287	0.660341	4.60958	6.98061	2.80335	0.0738646
chicirc_186497	5.05891	2.69948	8.20481	3.03941	1.60379	0.0739975
chicirc_189211	3.62927	1.54323	6.41067	4.15406	2.05452	0.0742117
chicirc_197474	3.28867	1.32311	5.90941	4.46628	2.15908	0.074222
chicirc_100785	2.91161	1.0176	5.43696	5.34295	2.41764	0.0743875
chicirc_190368	32.6822	25.1913	42.6702	1.69385	0.760303	0.0747189
chicirc_167537	3.92312	1.70607	6.87919	4.03218	2.01156	0.0748181
chicirc_178358	27.8576	21.5521	36.265	1.68267	0.750752	0.0748419
chicirc_151895	2.48136	0.713588	4.83839	6.78036	2.76136	0.0754756
chicirc_039215	2.14565	3.48799	0.355851	0.102022	-3.29305	0.0756372
chicirc_100021	3.6283	5.4398	1.21296	0.222979	-2.16502	0.07577
chicirc_053258	2.29777	3.83312	0.250631	0.0653855	-3.93489	0.0763948
chicirc_024381	3.1099	0.961838	5.97398	6.21101	2.63483	0.0767959
chicirc_110075	1.58628	2.77599	0	0	-Inf	0.0772006
chicirc_091213	15.8592	20.2871	9.95525	0.490718	-1.02703	0.0772403
chicirc_131683	1.64021	0.220114	3.53367	16.0538	4.00485	0.0774886
chicirc_147691	1.25132	0	2.91974	Inf	Inf	0.0777088
chicirc_138498	2.58231	4.12673	0.523091	0.126757	-2.97987	0.0777151
chicirc_101653	5.25404	2.66834	8.70164	3.26106	1.70534	0.0777306
chicirc_143601	2.10141	3.67746	0	0	-Inf	0.0779697
chicirc_036944	11.8641	15.7803	6.64248	0.420936	-1.24833	0.0780293
chicirc_124724	1.11136	0	2.59317	Inf	Inf	0.0780981
chicirc_056710	3.33649	5.03819	1.06755	0.211892	-2.2386	0.078542
chicirc_177247	1.10668	0	2.58225	Inf	Inf	0.0785655
chicirc_117661	1.76335	3.08586	0	0	-Inf	0.0785794
chicirc_000161	1.102	0	2.57134	Inf	Inf	0.0790373
chicirc_037313	81.0587	66.8345	100.024	1.4966	0.581686	0.0793347
chicirc_197273	2.0839	3.45886	0.250631	0.0724605	-3.78666	0.0796132
chicirc_017567	1.08965	0	2.54252	Inf	Inf	0.080305
chicirc_050509	2.37914	0.798994	4.486	5.61457	2.48917	0.0805204
chicirc_077781	4.81051	2.41966	7.9983	3.30555	1.72489	0.0807039
chicirc_009550	7.23274	10.5628	2.79269	0.26439	-1.91926	0.0807516
chicirc_063966	1.52878	2.67536	0	0	-Inf	0.0808264
chicirc_000576	2.76484	1.01911	5.09248	4.997	2.32106	0.080853
chicirc_023434	1.52648	2.67134	0	0	-Inf	0.080956
chicirc_144525	45.6532	36.1862	58.2758	1.61044	0.687457	0.0809665
chicirc_069794	1.23728	0	2.887	Inf	Inf	0.0813464
chicirc_120567	1.23728	0	2.887	Inf	Inf	0.0813464
chicirc_142841	1.23728	0	2.887	Inf	Inf	0.0813464
chicirc_031169	1.51213	2.64623	0	0	-Inf	0.081774
chicirc_043972	1.07562	0	2.50978	Inf	Inf	0.0817852
chicirc_026482	2.73774	0.933702	5.14313	5.50832	2.46161	0.0821378
chicirc_106854	1.07094	0	2.49886	Inf	Inf	0.0822882
chicirc_015374	27.2499	33.5716	18.8211	0.560627	-0.834887	0.0823125
chicirc_091702	7.84116	0	18.296	Inf	Inf	0.0823338
chicirc_102224	2.55932	0.798994	4.90643	6.14076	2.61842	0.0825494
chicirc_112874	5.42566	7.67545	2.42593	0.316063	-1.66172	0.0825621
chicirc_108460	10.4914	6.88391	15.3014	2.22277	1.15236	0.0826637
chicirc_087036	1.49519	2.61658	0	0	-Inf	0.0827604
chicirc_087282	1.06626	0	2.48795	Inf	Inf	0.0827962
chicirc_036334	1.49375	2.61407	0	0	-Inf	0.082845
chicirc_166369	38.1828	30.2444	48.7673	1.61244	0.689244	0.0829815
chicirc_065871	2.22049	3.88586	0	0	-Inf	0.0830397
chicirc_147507	6.19558	8.69305	2.86563	0.329646	-1.60101	0.0831106
chicirc_170888	5.04214	2.80899	8.01967	2.855	1.51349	0.0831874
chicirc_117410	1.06158	0	2.47703	Inf	Inf	0.0833091
chicirc_174437	10.779	14.2268	6.18187	0.434523	-1.2025	0.0833274
chicirc_019909	1.90018	0.440227	3.84678	8.73816	3.12733	0.083499
chicirc_006856	15.9368	20.2569	10.1766	0.502378	-0.993155	0.0835046
chicirc_073983	6.46915	9.04636	3.03287	0.335258	-1.57666	0.0836721
chicirc_049890	10.3499	6.6422	15.2935	2.30247	1.20318	0.0841841
chicirc_039331	2.9241	1.13214	5.31338	4.69324	2.23058	0.0845376
chicirc_103960	1.46246	2.55931	0	0	-Inf	0.0847317
chicirc_004698	1.54235	0.220114	3.30533	15.0164	3.90847	0.0848758
chicirc_171067	1.45989	2.5548	0	0	-Inf	0.0848906
chicirc_047705	2.75299	4.43361	0.512176	0.115521	-3.11377	0.0856816
chicirc_108250	1.03988	0	2.42638	Inf	Inf	0.0857567
chicirc_166864	1.03988	0	2.42638	Inf	Inf	0.0857567
chicirc_020886	1.03988	0	2.42638	Inf	Inf	0.0857567
chicirc_063493	2.03834	0.57888	3.98428	6.88274	2.78298	0.0860173
chicirc_133867	2.87066	1.07136	5.26972	4.91874	2.29829	0.0869233
chicirc_074230	2.02146	0.494987	4.05676	8.1957	3.03487	0.0870731
chicirc_144386	1.51451	0.274873	3.16736	11.523	3.52644	0.0871765
chicirc_183716	17.7541	12.8463	24.2978	1.89143	0.919474	0.0873539
chicirc_088037	1.02585	0	2.39364	Inf	Inf	0.0874003
chicirc_036261	8.09234	10.9147	4.32922	0.396642	-1.33409	0.0879077
chicirc_197816	5.32198	8.01143	1.73605	0.216697	-2.20625	0.0879689
chicirc_190704	7.91379	10.7276	4.16198	0.387968	-1.36599	0.0881593
chicirc_146216	9.5797	6.38247	13.8427	2.16886	1.11694	0.0884831
chicirc_191146	1.39644	2.44377	0	0	-Inf	0.0889929
chicirc_173575	3.55571	5.30458	1.22388	0.230721	-2.11578	0.0891586
chicirc_194614	17.9694	13.394	24.0699	1.79707	0.845646	0.0891696
chicirc_125307	2.14991	3.49545	0.355851	0.101804	-3.29613	0.089607
chicirc_196840	3.79136	5.56733	1.4234	0.255671	-1.96764	0.0897174
chicirc_142467	2.59399	4.07643	0.617396	0.151455	-2.72304	0.0905779
chicirc_164263	1.96686	0.57888	3.8175	6.59463	2.72129	0.0906298
chicirc_047453	1.36659	2.39152	0	0	-Inf	0.0910558
chicirc_041980	7.50951	10.3332	3.74457	0.362382	-1.46442	0.0911516
chicirc_119011	0.994785	0	2.32116	Inf	Inf	0.0912207
chicirc_003769	4.16703	6.44512	1.12957	0.17526	-2.51243	0.0913218
chicirc_040389	2.02926	3.5512	0	0	-Inf	0.0915904
chicirc_112225	2.0896	3.46882	0.250631	0.0722524	-3.79081	0.0921084
chicirc_038569	1.94444	0.493475	3.87906	7.86072	2.97466	0.0921557
chicirc_019381	1.94086	0.549746	3.79567	6.90441	2.78752	0.0924033
chicirc_087984	0.985429	0	2.29933	Inf	Inf	0.0924232
chicirc_116507	3.99819	5.96987	1.36929	0.229367	-2.12427	0.0924422
chicirc_168795	1.45334	0.246737	3.06214	12.4105	3.63349	0.0925823
chicirc_043186	2.07238	3.43869	0.250631	0.0728855	-3.77822	0.0928481
chicirc_032192	2.5244	4.04176	0.501261	0.124021	-3.01135	0.0928989
chicirc_003993	0.980751	0	2.28842	Inf	Inf	0.0930338
chicirc_190251	1.44748	0.220114	3.08397	14.0108	3.80847	0.0931269
chicirc_189501	1.69481	0	3.95455	Inf	Inf	0.0931841
chicirc_178201	3.15307	0.466851	6.73469	14.4258	3.85058	0.0932052
chicirc_031115	6.48649	9.09307	3.01104	0.331135	-1.59451	0.093231
chicirc_135244	1.09881	0	2.56389	Inf	Inf	0.0934438
chicirc_000215	2.05573	3.40956	0.250631	0.0735083	-3.76595	0.0935744
chicirc_106554	2.02361	3.54132	0	0	-Inf	0.0936859
chicirc_105756	2.56136	4.21549	0.355851	0.0844151	-3.56636	0.0937659
chicirc_093967	10.7497	7.09398	15.624	2.20243	1.1391	0.0942245
chicirc_010589	1.83746	0.304007	3.88207	12.7697	3.67465	0.0943468
chicirc_178498	2.02644	3.35831	0.250631	0.0746301	-3.7441	0.0948794
chicirc_100768	5.14677	3.05724	7.93281	2.59476	1.3756	0.0959493
chicirc_176447	13.1348	9.20764	18.371	1.99519	0.996524	0.0963482
chicirc_080670	15.0077	10.9704	20.3909	1.85872	0.894307	0.0969554
chicirc_106817	1.97564	3.26939	0.250631	0.0766597	-3.70539	0.09723
chicirc_097175	11.2953	14.597	6.89311	0.472227	-1.08245	0.0974326
chicirc_158966	9.68086	12.5887	5.80373	0.461027	-1.11708	0.0976414
chicirc_099957	7.01608	4.17739	10.801	2.58558	1.37049	0.0977911
chicirc_027168	28.0647	34.2947	19.7582	0.576129	-0.795535	0.0986364
chicirc_137408	2.95713	1.20857	5.28854	4.37585	2.12956	0.0993204
chicirc_061520	1.85554	3.2472	0	0	-Inf	0.0994022
chicirc_098231	1.93057	3.19052	0.250631	0.0785548	-3.67016	0.0994122
chicirc_137499	1.04436	0	2.43684	Inf	Inf	0.0996407
chicirc_146928	1.04436	0	2.43684	Inf	Inf	0.0996407
chicirc_191073	1.29831	0	3.0294	Inf	Inf	0.099955
chicirc_052917	5.2943	7.53234	2.31025	0.306711	-1.70505	0.100001
chicirc_067816	11.6596	15.144	7.01368	0.463133	-1.1105	0.100142
chicirc_097930	1.03968	0	2.42593	Inf	Inf	0.100205
chicirc_010080	2.19828	3.65084	0.261545	0.0716398	-3.80309	0.100239
chicirc_072731	10.7333	7.02264	15.6809	2.23291	1.15893	0.101137
chicirc_067528	2.58751	1.0166	4.68206	4.60562	2.2034	0.101474
chicirc_149869	7.31597	9.79051	4.01657	0.410251	-1.28542	0.10169
chicirc_115491	3.16901	1.4055	5.52035	3.92769	1.97368	0.101772
chicirc_073853	3.74458	1.78594	6.35609	3.55896	1.83145	0.101916
chicirc_009663	2.95416	4.58948	0.773721	0.168586	-2.56845	0.101989
chicirc_059691	1.4999	0.304007	3.09443	10.1788	3.3475	0.102128
chicirc_020646	2.51256	0.828128	4.75846	5.74605	2.52257	0.102417
chicirc_197585	1.01798	0	2.37528	Inf	Inf	0.102897
chicirc_184596	1.79862	0.466851	3.57432	7.65623	2.93663	0.103123
chicirc_084518	27.2952	32.6516	20.1532	0.61722	-0.696143	0.103633
chicirc_068535	7.04475	9.5117	3.75548	0.394828	-1.3407	0.103763
chicirc_138963	1.00862	0	2.35345	Inf	Inf	0.104094
chicirc_076062	1.9734	0.549746	3.87162	7.04256	2.8161	0.104199
chicirc_178379	2.87611	4.37398	0.878942	0.200948	-2.31511	0.104315
chicirc_023653	4.24903	2.14873	7.04944	3.28074	1.71402	0.104452
chicirc_042324	5.92313	3.32968	9.38106	2.8174	1.49436	0.104874
chicirc_094567	47.6052	37.9358	60.4978	1.59474	0.673324	0.105168
chicirc_149645	0.999266	0	2.33162	Inf	Inf	0.105315
chicirc_105861	1.41764	2.48087	0	0	-Inf	0.105391
chicirc_060078	3.08596	1.28996	5.48062	4.24868	2.08702	0.105687
chicirc_006278	1.85328	0.57888	3.55249	6.13683	2.61749	0.105855
chicirc_112499	0.994588	0	2.32071	Inf	Inf	0.105935
chicirc_152805	1.49409	2.61466	0	0	-Inf	0.106061
chicirc_099730	3.43158	5.09554	1.21296	0.238044	-2.0707	0.10614
chicirc_144924	3.48521	1.51409	6.11337	4.03764	2.01351	0.106288
chicirc_201404	1.33386	2.33425	0	0	-Inf	0.106291
chicirc_032308	2.59278	4.07433	0.617396	0.151533	-2.72229	0.106578
chicirc_023748	5.84017	3.41306	9.07631	2.65928	1.41104	0.107141
chicirc_175957	2.19857	0.798994	4.06466	5.08723	2.34688	0.107861
chicirc_041032	3.91837	5.75126	1.47451	0.25638	-1.96365	0.108025
chicirc_060407	8.14517	11.0805	4.23145	0.381883	-1.3888	0.108242
chicirc_064793	0.972882	0	2.27006	Inf	Inf	0.108891
chicirc_000169	2.6948	0.935214	5.04092	5.39013	2.43032	0.108908
chicirc_024917	4.84282	6.906	2.0919	0.302911	-1.72303	0.108987
chicirc_033706	6.08362	8.36349	3.04378	0.363936	-1.45824	0.109375
chicirc_191088	48.0552	56.1437	37.2706	0.663843	-0.591086	0.109596
chicirc_069792	2.31441	0.912021	4.18427	4.5879	2.19784	0.109731
chicirc_135822	0.963527	0	2.24823	Inf	Inf	0.110208
chicirc_074091	0.963527	0	2.24823	Inf	Inf	0.110208
chicirc_085650	2.99419	1.34974	5.18679	3.84281	1.94216	0.110294
chicirc_182252	5.76776	7.94436	2.86563	0.360712	-1.47108	0.110321
chicirc_121435	1.35133	2.36482	0	0	-Inf	0.110327
chicirc_059765	10.7647	6.93186	15.8751	2.29017	1.19545	0.110377
chicirc_051119	1.35046	2.36331	0	0	-Inf	0.110394
chicirc_191976	1.41439	0.304007	2.8949	9.52248	3.25134	0.110412
chicirc_025867	1.69154	0.304007	3.54157	11.6496	3.54221	0.110465
chicirc_192434	2.47615	3.8784	0.606482	0.156374	-2.67693	0.110825
chicirc_021755	0.958849	0	2.23732	Inf	Inf	0.110876
chicirc_049159	4.83073	2.64372	7.74675	2.93025	1.55102	0.111235
chicirc_148184	1.33898	2.34322	0	0	-Inf	0.111298
chicirc_107331	4.69005	6.79648	1.88146	0.276829	-1.85293	0.111328
chicirc_136154	1.33382	2.33418	0	0	-Inf	0.111709
chicirc_198097	1.33382	2.33418	0	0	-Inf	0.111709
chicirc_146075	49.4919	57.6156	38.6603	0.671004	-0.575607	0.111738
chicirc_118868	11.702	8.40846	16.0935	1.91396	0.936562	0.111775
chicirc_000516	11.1716	7.44789	16.1367	2.16661	1.11544	0.112021
chicirc_048103	1.86857	0.524121	3.66118	6.98537	2.80434	0.112052
chicirc_195872	0.949494	0	2.21549	Inf	Inf	0.112234
chicirc_110880	0.949494	0	2.21549	Inf	Inf	0.112234
chicirc_103764	0.949494	0	2.21549	Inf	Inf	0.112234
chicirc_151405	3.71833	5.55083	1.27498	0.229692	-2.12223	0.112253
chicirc_001786	7.56709	10.3901	3.80312	0.366034	-1.44995	0.112256
chicirc_010117	3.63301	1.32311	6.71286	5.07353	2.34299	0.11262
chicirc_166762	2.2701	0.796483	4.23491	5.31702	2.41062	0.112626
chicirc_084880	1.31947	2.30907	0	0	-Inf	0.112868
chicirc_092303	1.3189	2.30807	0	0	-Inf	0.112915
chicirc_083297	2.41473	3.77091	0.606482	0.160832	-2.63638	0.113206
chicirc_039493	4.91561	7.07397	2.03779	0.288069	-1.79552	0.113609
chicirc_085356	3.65261	5.35691	1.3802	0.257649	-1.95652	0.113723
chicirc_025336	2.00748	3.2462	0.355851	0.109621	-3.18941	0.113746
chicirc_009809	1.38048	0.220114	2.92765	13.3006	3.73342	0.113998
chicirc_157267	8.82871	11.8107	4.85277	0.41088	-1.28321	0.11402
chicirc_005893	1.30482	2.28344	0	0	-Inf	0.114076
chicirc_021786	1.37865	0.304007	2.81151	9.24817	3.20917	0.114197
chicirc_019514	28.1675	22.2201	36.0974	1.62454	0.700027	0.114224
chicirc_072894	1.30282	2.27993	0	0	-Inf	0.114243
chicirc_068005	3.2723	1.10057	6.16794	5.60432	2.48654	0.114322
chicirc_199630	1.83321	0.494987	3.61752	7.30832	2.86954	0.114917
chicirc_029995	13.7442	9.70662	19.1278	1.97059	0.978626	0.115013
chicirc_014888	8.46814	5.41871	12.534	2.3131	1.20983	0.115027
chicirc_068130	9.99013	13.2412	5.65531	0.427098	-1.22736	0.115104
chicirc_105034	1.29047	2.25833	0	0	-Inf	0.115285
chicirc_128133	4.13886	6.25437	1.31818	0.210762	-2.24631	0.115333
chicirc_048685	1.28875	2.2553	0	0	-Inf	0.115432
chicirc_012278	11.3946	8.13928	15.7351	1.93322	0.951009	0.116016
chicirc_176760	0.92311	0	2.15392	Inf	Inf	0.116214
chicirc_030779	2.33834	3.71615	0.501261	0.134887	-2.89017	0.116318
chicirc_003977	1.27296	2.22768	0	0	-Inf	0.116795
chicirc_006558	13.4366	17.2954	8.29167	0.479416	-1.06065	0.11683
chicirc_117193	2.20774	0.741724	4.16244	5.61184	2.48847	0.11691
chicirc_157462	0.918433	0	2.14301	Inf	Inf	0.116944
chicirc_151948	0.918433	0	2.14301	Inf	Inf	0.116944
chicirc_092704	0.918433	0	2.14301	Inf	Inf	0.116944
chicirc_152736	1.93463	3.18944	0.261545	0.0820035	-3.60817	0.117472
chicirc_114567	1.93463	3.18944	0.261545	0.0820035	-3.60817	0.117472
chicirc_116920	1.92998	3.11057	0.355851	0.114401	-3.12783	0.117719
chicirc_040836	1.5158	0.274873	3.17037	11.534	3.52782	0.117834
chicirc_044010	1.47481	2.58091	0	0	-Inf	0.118076
chicirc_056887	2.97567	4.54822	0.878942	0.193249	-2.37146	0.118103
chicirc_139037	1.25688	2.19955	0	0	-Inf	0.118217
chicirc_176105	1.25545	2.19704	0	0	-Inf	0.118346
chicirc_150245	12.6945	9.11011	17.4737	1.91805	0.939641	0.118996
chicirc_133664	7.68251	5.321	10.8312	2.03555	1.02542	0.119162
chicirc_130238	1.78123	0.608014	3.34552	5.50236	2.46005	0.119348
chicirc_193036	11.7178	8.25333	16.3371	1.97945	0.985103	0.119575
chicirc_076332	3.10249	1.43614	5.3243	3.70736	1.89039	0.119614
chicirc_051895	1.23937	2.1689	0	0	-Inf	0.119805
chicirc_175243	6.66336	9.55817	2.80361	0.29332	-1.76945	0.11998
chicirc_085770	1.49203	0.304007	3.07607	10.1184	3.33891	0.120099
chicirc_114819	1.57672	2.75926	0	0	-Inf	0.120595
chicirc_121561	1.27123	2.22466	0	0	-Inf	0.1207
chicirc_114159	1.22416	2.14228	0	0	-Inf	0.12122
chicirc_050038	26.385	31.9217	19.0027	0.595292	-0.748331	0.121846
chicirc_145954	1.75215	0.440227	3.50138	7.95358	2.9916	0.121947
chicirc_031226	0.887371	0	2.07053	Inf	Inf	0.121992
chicirc_071562	0.887371	0	2.07053	Inf	Inf	0.121992
chicirc_169126	2.85293	4.34979	0.857112	0.197047	-2.34339	0.121993
chicirc_115393	3.45914	4.98594	1.4234	0.285483	-1.80852	0.122192
chicirc_046423	11.0922	15.0422	5.82556	0.38728	-1.36855	0.122361
chicirc_103207	1.7623	3.08402	0	0	-Inf	0.122452
chicirc_074369	2.83552	4.23223	0.973247	0.229961	-2.12054	0.122567
chicirc_148266	1.20981	2.11717	0	0	-Inf	0.122585
chicirc_164597	1.20894	2.11565	0	0	-Inf	0.122668
chicirc_123764	0.882694	0	2.05962	Inf	Inf	0.122783
chicirc_095162	1.28588	2.25028	0	0	-Inf	0.122802
chicirc_008282	1.46135	0.274873	3.04332	11.0717	3.46881	0.123135
chicirc_074626	0.878016	0	2.0487	Inf	Inf	0.123583
chicirc_003992	0.878016	0	2.0487	Inf	Inf	0.123583
chicirc_109480	1.45667	0.274873	3.03241	11.032	3.46363	0.123609
chicirc_179632	2.11515	0.824619	3.83586	4.65168	2.21775	0.123768
chicirc_019545	1.82173	3.00005	0.250631	0.0835421	-3.58135	0.123775
chicirc_024486	1.81914	2.99552	0.250631	0.0836686	-3.57917	0.123928
chicirc_124119	1.19287	2.08752	0	0	-Inf	0.124236
chicirc_182011	1.72695	0.466851	3.40708	7.298	2.8675	0.124273
chicirc_078164	1.32377	2.3166	0	0	-Inf	0.12456
chicirc_036451	3.69565	5.61202	1.14049	0.203222	-2.29887	0.124847
chicirc_162047	1.80338	2.88902	0.355851	0.123173	-3.02124	0.124866
chicirc_128032	0.868661	0	2.02687	Inf	Inf	0.125209
chicirc_155185	0.868661	0	2.02687	Inf	Inf	0.125209
chicirc_110368	0.868661	0	2.02687	Inf	Inf	0.125209
chicirc_022327	0.868661	0	2.02687	Inf	Inf	0.125209
chicirc_008597	1.43965	0.274873	2.99268	10.8875	3.4446	0.125362
chicirc_111379	13.6488	9.79111	18.7923	1.91932	0.940598	0.125618
chicirc_172366	1.91347	0.524121	3.76594	7.18525	2.84504	0.126045
chicirc_059114	1.28706	0	3.00313	Inf	Inf	0.126211
chicirc_146638	22.1287	27.3221	15.2041	0.556474	-0.845613	0.126268
chicirc_069458	1.7799	2.91867	0.261545	0.0896112	-3.48018	0.12629
chicirc_123843	1.43029	0.274873	2.97085	10.8081	3.43404	0.126343
chicirc_099085	11.0273	14.1142	6.91147	0.489683	-1.03008	0.126393
chicirc_011100	5.06336	7.1829	2.23732	0.311478	-1.6828	0.126464
chicirc_009125	1.42823	0.304007	2.92719	9.62868	3.26734	0.126561
chicirc_006014	12.5613	15.8704	8.14927	0.513489	-0.961594	0.12659
chicirc_070509	5.58076	3.18801	8.77111	2.75128	1.4601	0.126943
chicirc_147793	1.20808	2.11414	0	0	-Inf	0.12706
chicirc_140687	1.42093	0.274873	2.94902	10.7287	3.4234	0.127337
chicirc_016049	3.77609	5.66829	1.25315	0.221081	-2.17735	0.127576
chicirc_149730	3.77052	5.41361	1.57973	0.291807	-1.77692	0.127702
chicirc_164009	3.76483	5.47439	1.48542	0.27134	-1.88183	0.127831
chicirc_069030	4.56975	2.50599	7.32144	2.92158	1.54675	0.127953
chicirc_181752	1.41421	0.246737	2.97085	12.0405	3.58983	0.128059
chicirc_015075	1.4112	0.304007	2.88746	9.49799	3.24762	0.128385
chicirc_122743	3.22452	4.81211	1.10774	0.230199	-2.11905	0.128464
chicirc_041983	3.22378	4.7237	1.22388	0.259093	-1.94846	0.128485
chicirc_091808	3.72593	5.46886	1.40203	0.256366	-1.96372	0.128722
chicirc_025576	5.15904	7.09163	2.58225	0.364127	-1.45749	0.12904
chicirc_149519	2.27156	0.853753	4.16198	4.87492	2.28538	0.129486
chicirc_024731	5.80677	2.61458	10.063	3.8488	1.94441	0.129498
chicirc_084865	3.18626	4.64985	1.23479	0.265555	-1.91292	0.129556
chicirc_026010	7.20805	4.87483	10.319	2.11679	1.08188	0.129607
chicirc_016794	1.39923	0.274873	2.89837	10.5444	3.39841	0.129695
chicirc_120507	1.86861	0.57888	3.58824	6.19859	2.63194	0.129702
chicirc_171442	6.96318	9.37156	3.75201	0.400362	-1.32062	0.129755
chicirc_166251	1.13923	0	2.6582	Inf	Inf	0.129976
chicirc_015705	1.13923	0	2.6582	Inf	Inf	0.129976
chicirc_083558	2.74781	1.15533	4.87113	4.21623	2.07595	0.129987
chicirc_179863	5.48558	3.41306	8.24893	2.41687	1.27314	0.130082
chicirc_124673	5.08038	6.95398	2.58225	0.371335	-1.42921	0.130145
chicirc_108184	33.0687	26.6772	41.5908	1.55904	0.640657	0.130201
chicirc_169326	1.39249	0.304007	2.8438	9.35437	3.22564	0.130442
chicirc_143468	2.60056	0.933702	4.82303	5.1655	2.36891	0.13052
chicirc_171554	3.64665	5.36285	1.35837	0.253293	-1.98112	0.130585
chicirc_116615	3.16945	1.53921	5.34312	3.47135	1.7955	0.130595
chicirc_024115	2.59936	0.964348	4.77938	4.95607	2.3092	0.130596
chicirc_107070	3.64306	5.41912	1.27498	0.235275	-2.08758	0.13067
chicirc_104838	0.977364	0	2.28052	Inf	Inf	0.130823
chicirc_035340	0.977364	0	2.28052	Inf	Inf	0.130823
chicirc_163721	1.34907	2.36088	0	0	-Inf	0.130841
chicirc_125331	6.6592	4.01522	10.1845	2.53648	1.34283	0.130855
chicirc_165606	1.85419	0.608014	3.51577	5.78237	2.53166	0.130915
chicirc_013591	1.84619	0.493475	3.6498	7.39613	2.88677	0.131596
chicirc_166431	3.91273	2.06384	6.37792	3.09032	1.62776	0.131808
chicirc_027336	1.44424	0	3.3699	Inf	Inf	0.131821
chicirc_197024	3.91221	2.00857	6.4504	3.21144	1.68322	0.131832
chicirc_199797	4.39099	6.18603	1.9976	0.322921	-1.63075	0.132003
chicirc_075112	3.9948	6.03467	1.27498	0.211276	-2.2428	0.132249
chicirc_044936	1.83755	0.57888	3.51577	6.07339	2.6025	0.132339
chicirc_062390	0.946303	0	2.20804	Inf	Inf	0.132448
chicirc_111038	3.54451	5.25484	1.26407	0.240553	-2.05557	0.133077
chicirc_004028	0.941625	0	2.19712	Inf	Inf	0.133168
chicirc_189692	1.82535	0.494987	3.59916	7.27122	2.8622	0.1334
chicirc_026004	2.85098	1.15382	5.11386	4.43213	2.148	0.133556
chicirc_177425	0.936947	0	2.18621	Inf	Inf	0.133895
chicirc_072901	1.36143	0.304007	2.77132	9.11597	3.1884	0.133981
chicirc_126640	15.0219	18.9307	9.8103	0.518222	-0.948357	0.134011
chicirc_027645	1.12987	0	2.63637	Inf	Inf	0.134033
chicirc_137234	1.12987	0	2.63637	Inf	Inf	0.134033
chicirc_177453	1.40161	2.45282	0	0	-Inf	0.134292
chicirc_016236	1.35858	0.220114	2.87654	13.0684	3.70801	0.134313
chicirc_152435	5.73607	3.36225	8.90117	2.64738	1.40457	0.134733
chicirc_177380	2.19701	0.7151	4.17289	5.8354	2.54483	0.134895
chicirc_127920	10.5202	7.23423	14.9014	2.05985	1.04254	0.134904
chicirc_066639	2.19518	0.798994	4.05676	5.07734	2.34407	0.135033
chicirc_001092	10.8847	13.9269	6.82854	0.490314	-1.02822	0.135083
chicirc_030983	3.61561	5.60556	0.962332	0.171674	-2.54225	0.135103
chicirc_059107	6.9496	4.51558	10.195	2.25773	1.17487	0.135188
chicirc_048730	1.28238	0	2.99222	Inf	Inf	0.135281
chicirc_104703	1.43489	0	3.34807	Inf	Inf	0.135318
chicirc_125300	2.35992	3.74572	0.512176	0.136736	-2.87053	0.135373
chicirc_111541	3.19416	4.85985	0.973247	0.200263	-2.32003	0.135424
chicirc_084913	15.8148	19.485	10.9211	0.560484	-0.835255	0.135504
chicirc_194785	3.83264	1.92368	6.37792	3.31549	1.72922	0.135506
chicirc_146076	3.47197	5.14986	1.23479	0.239772	-2.06027	0.135588
chicirc_178769	1.34739	0.304007	2.73858	9.00826	3.17125	0.135633
chicirc_143779	2.35465	3.74469	0.501261	0.133859	-2.90121	0.135877
chicirc_005591	1.34478	0.274873	2.77132	10.0822	3.33374	0.135945
chicirc_033880	2.17385	0.769859	4.04584	5.2553	2.39377	0.136652
chicirc_103095	1.52739	2.67293	0	0	-Inf	0.136688
chicirc_134410	5.79778	8.24183	2.53905	0.308069	-1.69868	0.136708
chicirc_091060	116.601	144.377	79.5658	0.551098	-0.85962	0.137575
chicirc_101707	1.32569	0.304007	2.68793	8.84167	3.14432	0.138258
chicirc_148389	3.33299	1.51007	5.76354	3.81673	1.93234	0.138408
chicirc_141139	2.48179	1.12863	4.28602	3.79756	1.92507	0.138414
chicirc_010475	1.22589	2.1453	0	0	-Inf	0.138713
chicirc_131672	5.96907	8.25833	2.91673	0.353187	-1.5015	0.138767
chicirc_129165	5.63165	3.25181	8.80477	2.70765	1.43704	0.138822
chicirc_033528	1.32101	0.304007	2.67701	8.80576	3.13845	0.138834
chicirc_046558	3.55382	1.98589	5.64439	2.84225	1.50703	0.138861
chicirc_005925	0.905886	0	2.11373	Inf	Inf	0.13891
chicirc_086674	0.905886	0	2.11373	Inf	Inf	0.13891
chicirc_145348	1.7644	0.52161	3.42146	6.55942	2.71357	0.13892
chicirc_160373	9.93479	12.8533	6.04344	0.470186	-1.0887	0.138996
chicirc_166934	2.47301	1.12962	4.26419	3.77487	1.91643	0.139028
chicirc_139086	11.6113	8.20316	16.1555	1.96942	0.977772	0.139478
chicirc_113915	9.27802	13.523	3.61798	0.267542	-1.90217	0.139504
chicirc_038627	0.901208	0	2.10282	Inf	Inf	0.139694
chicirc_023632	15.5749	19.2779	10.6377	0.551808	-0.857762	0.139837
chicirc_162260	2.50759	1.04573	4.45673	4.26183	2.09147	0.140101
chicirc_155230	2.2489	3.54327	0.523091	0.14763	-2.75995	0.140434
chicirc_107935	9.56756	12.5725	5.561	0.442315	-1.17685	0.140459
chicirc_161840	0.896531	0	2.0919	Inf	Inf	0.140486
chicirc_055483	1.27522	2.23163	0	0	-Inf	0.140558
chicirc_041569	3.51584	1.92762	5.63348	2.92251	1.54721	0.140796
chicirc_060452	4.66775	2.44823	7.6271	3.11535	1.63939	0.14118
chicirc_195040	0.891853	0	2.08099	Inf	Inf	0.141286
chicirc_049613	2.7244	1.26433	4.67115	3.69455	1.8854	0.141595
chicirc_027193	0.887175	0	2.07008	Inf	Inf	0.142094
chicirc_078307	0.887175	0	2.07008	Inf	Inf	0.142094
chicirc_063204	0.9044	0	2.11027	Inf	Inf	0.142099
chicirc_004811	1.25857	2.20249	0	0	-Inf	0.142128
chicirc_184295	1.2577	2.20098	0	0	-Inf	0.14221
chicirc_081528	10.7843	14.0728	6.39975	0.454762	-1.13682	0.142329
chicirc_165507	3.25529	1.59448	5.46971	3.43041	1.77838	0.142538
chicirc_049405	37.199	43.4955	28.8038	0.662225	-0.594607	0.142642
chicirc_112897	144.288	127.486	166.69	1.30751	0.386823	0.142975
chicirc_113618	2.41476	1.07387	4.20263	3.91355	1.96848	0.14322
chicirc_134932	2.98914	1.29247	5.25136	4.06305	2.02256	0.143279
chicirc_086243	4.01018	2.20198	6.42112	2.91607	1.54403	0.143538
chicirc_184597	1.66346	2.91106	0	0	-Inf	0.143639
chicirc_054774	1.24163	2.17284	0	0	-Inf	0.143765
chicirc_123838	2.80747	4.3246	0.784636	0.181435	-2.46247	0.143781
chicirc_029797	1.24105	2.17185	0	0	-Inf	0.14382
chicirc_007282	2.17341	3.41115	0.523091	0.153348	-2.70512	0.144118
chicirc_115394	4.84421	2.97184	7.34071	2.47009	1.30456	0.14421
chicirc_025424	7.65372	5.02569	11.1578	2.22015	1.15065	0.144381
chicirc_059630	6.87585	9.39851	3.5123	0.373708	-1.42002	0.144513
chicirc_057898	1.22842	2.14973	0	0	-Inf	0.145069
chicirc_109205	1.27124	0.304007	2.56088	8.42375	3.07446	0.145229
chicirc_018607	1.22584	2.14522	0	0	-Inf	0.145327
chicirc_187103	1.17765	2.06089	0	0	-Inf	0.145503
chicirc_134846	5.15706	7.20506	2.42638	0.336761	-1.5702	0.145512
chicirc_092972	1.28243	0.220114	2.69884	12.2611	3.61602	0.145605
chicirc_039686	13.1996	9.8854	17.6186	1.78229	0.833729	0.145869
chicirc_100890	0.865469	0	2.01943	Inf	Inf	0.145954
chicirc_194337	0.865469	0	2.01943	Inf	Inf	0.145954
chicirc_178095	2.74477	4.07341	0.973247	0.238927	-2.06536	0.146049
chicirc_036489	1.26395	0.274873	2.58271	9.39601	3.23205	0.146207
chicirc_172224	5.93398	3.69447	8.91998	2.41441	1.27167	0.146344
chicirc_014678	10.9124	7.92813	14.8914	1.8783	0.909428	0.146606
chicirc_155611	0.860792	0	2.00851	Inf	Inf	0.146811
chicirc_141448	1.21091	2.11908	0	0	-Inf	0.146839
chicirc_165663	1.25904	0.220114	2.64427	12.0132	3.58655	0.146871
chicirc_192782	1.25904	0.220114	2.64427	12.0132	3.58655	0.146871
chicirc_073910	1.80999	2.97133	0.261545	0.0880231	-3.50597	0.147589
chicirc_069260	10.7789	7.66398	14.9321	1.94834	0.962248	0.14766
chicirc_015846	0.856114	0	1.9976	Inf	Inf	0.147676
chicirc_116030	0.856114	0	1.9976	Inf	Inf	0.147676
chicirc_164590	0.856114	0	1.9976	Inf	Inf	0.147676
chicirc_070392	0.856114	0	1.9976	Inf	Inf	0.147676
chicirc_101466	0.856114	0	1.9976	Inf	Inf	0.147676
chicirc_162826	0.856114	0	1.9976	Inf	Inf	0.147676
chicirc_014835	0.856114	0	1.9976	Inf	Inf	0.147676
chicirc_073873	11.3538	8.22963	15.5193	1.88578	0.915161	0.147705
chicirc_166360	4.09171	2.33871	6.42903	2.74896	1.45889	0.147802
chicirc_096967	1.67382	0.608014	3.09489	5.09015	2.34771	0.147863
chicirc_115667	1.67158	0.549746	3.16736	5.7615	2.52644	0.148096
chicirc_090184	1.24991	0.274873	2.54997	9.27689	3.21364	0.148121
chicirc_034544	1.80133	2.88543	0.355851	0.123327	-3.01944	0.14814
chicirc_016925	2.68758	3.90259	1.06755	0.273549	-1.87013	0.148191
chicirc_144079	4.48324	6.41001	1.91421	0.298628	-1.74358	0.148324
chicirc_184096	5.86974	3.63118	8.8545	2.43846	1.28597	0.148455
chicirc_052036	1.43256	2.50698	0	0	-Inf	0.148492
chicirc_012459	5.86606	3.71707	8.73137	2.34899	1.23204	0.148578
chicirc_125780	1.19369	2.08895	0	0	-Inf	0.148624
chicirc_170079	31.7504	37.3998	24.2179	0.64754	-0.626958	0.148629
chicirc_105845	3.29041	4.99814	1.01344	0.202763	-2.30214	0.148672
chicirc_050147	6.43598	4.21306	9.39987	2.23113	1.15777	0.148707
chicirc_150359	1.24523	0.274873	2.53905	9.23718	3.20745	0.148768
chicirc_090054	1.19225	2.08644	0	0	-Inf	0.148775
chicirc_157636	1.19225	2.08644	0	0	-Inf	0.148775
chicirc_014704	1.19225	2.08644	0	0	-Inf	0.148775
chicirc_070946	1.32315	2.31552	0	0	-Inf	0.14902
chicirc_021590	1.32315	2.31552	0	0	-Inf	0.14902
chicirc_135730	4.68002	6.5664	2.16484	0.329684	-1.60084	0.149643
chicirc_165458	2.64857	3.98398	0.868027	0.217879	-2.1984	0.149694
chicirc_004997	2.88047	1.34723	4.92479	3.6555	1.87007	0.149776
chicirc_158650	9.35612	6.50111	13.1628	2.0247	1.01771	0.14985
chicirc_196628	1.18134	2.06735	0	0	-Inf	0.149934
chicirc_039244	1.18048	2.06584	0	0	-Inf	0.150026
chicirc_087839	1.77202	2.91306	0.250631	0.086037	-3.5389	0.150037
chicirc_124164	16.3108	12.4639	21.44	1.72017	0.782551	0.150087
chicirc_139749	1.17991	2.06484	0	0	-Inf	0.150087
chicirc_172774	1.17847	2.06233	0	0	-Inf	0.150241
chicirc_087950	0.842081	0	1.96486	Inf	Inf	0.150326
chicirc_155585	2.2637	0.853753	4.14362	4.85342	2.279	0.150621
chicirc_171379	3.14755	4.6774	1.10774	0.236829	-2.07808	0.15082
chicirc_030800	3.60906	5.26432	1.40203	0.266327	-1.90873	0.150992
chicirc_169066	1.22916	0.246737	2.53905	10.2905	3.36324	0.151029
chicirc_015919	1.75594	2.88492	0.250631	0.0868761	-3.5249	0.151101
chicirc_011971	2.31177	0.964348	4.10832	4.26021	2.09092	0.151155
chicirc_136063	4.53874	2.7261	6.95559	2.55148	1.35133	0.151211
chicirc_053401	3.98907	5.83667	1.52561	0.261384	-1.93576	0.151434
chicirc_062546	3.12746	4.64224	1.10774	0.238622	-2.0672	0.15144
chicirc_186484	3.09875	1.4538	5.29201	3.64012	1.86399	0.151504
chicirc_151337	1.16469	2.03821	0	0	-Inf	0.151739
chicirc_113391	1.16469	2.03821	0	0	-Inf	0.151739
chicirc_164544	1.16469	2.03821	0	0	-Inf	0.151739
chicirc_009290	2.84353	1.37787	4.79774	3.48199	1.79991	0.152097
chicirc_126821	1.39903	0.274873	2.89791	10.5427	3.39818	0.152174
chicirc_063442	1.39903	0.274873	2.89791	10.5427	3.39818	0.152174
chicirc_062240	4.27478	5.97448	2.00851	0.336182	-1.57268	0.152248
chicirc_088148	7.8567	5.20705	11.3896	2.18734	1.12917	0.152345
chicirc_009774	5.74419	3.46288	8.78595	2.53718	1.34323	0.152729
chicirc_141420	2.83135	1.23671	4.95753	4.00864	2.00311	0.152877
chicirc_169600	2.55366	1.07235	4.52875	4.22318	2.07833	0.15292
chicirc_026962	1.62626	0.494987	3.13462	6.33273	2.66283	0.152951
chicirc_092823	4.22909	6.05235	1.79807	0.297087	-1.75104	0.153145
chicirc_177926	1.60628	2.81099	0	0	-Inf	0.153384
chicirc_174808	1.30851	2.2899	0	0	-Inf	0.153454
chicirc_132102	1.30851	2.2899	0	0	-Inf	0.153454
chicirc_134304	10.2541	7.40847	14.0482	1.89624	0.923141	0.153524
chicirc_053318	2.55261	3.82424	0.857112	0.224126	-2.15762	0.153542
chicirc_115084	2.54456	1.04824	4.53966	4.33074	2.11461	0.153548
chicirc_022672	0.825053	0	1.92512	Inf	Inf	0.153657
chicirc_141815	0.825053	0	1.92512	Inf	Inf	0.153657
chicirc_046159	0.825053	0	1.92512	Inf	Inf	0.153657
chicirc_084296	1.38462	0.304007	2.82544	9.29398	3.2163	0.153848
chicirc_045230	1.14575	2.00506	0	0	-Inf	0.15385
chicirc_018461	1.14488	2.00355	0	0	-Inf	0.153948
chicirc_131407	2.53975	3.87246	0.762807	0.196982	-2.34386	0.154075
chicirc_030202	2.53624	1.15876	4.37288	3.77376	1.916	0.154127
chicirc_104648	1.71116	2.80656	0.250631	0.0893017	-3.48517	0.154152
chicirc_139617	1.70886	2.80254	0.250631	0.0894298	-3.4831	0.154312
chicirc_107203	3.05007	1.51007	5.1034	3.37957	1.75684	0.154483
chicirc_061339	8.75444	6.30093	12.0258	1.90857	0.932494	0.154516
chicirc_092692	0.820375	0	1.91421	Inf	Inf	0.154595
chicirc_172329	2.33417	4.0848	0	0	-Inf	0.154683
chicirc_081232	1.70063	2.77994	0.261545	0.0940831	-3.40992	0.154889
chicirc_151382	1.1334	1.98346	0	0	-Inf	0.15526
chicirc_064169	1.1334	1.98346	0	0	-Inf	0.15526
chicirc_014932	1.13254	1.98194	0	0	-Inf	0.15536
chicirc_193059	1.13197	1.98094	0	0	-Inf	0.155425
chicirc_001225	1.37171	2.40049	0	0	-Inf	0.155486
chicirc_151099	95.2585	106.192	80.68	0.759754	-0.396396	0.15549
chicirc_065335	1.1314	1.97995	0	0	-Inf	0.155491
chicirc_050882	1.1314	1.97995	0	0	-Inf	0.155491
chicirc_068232	1.1314	1.97995	0	0	-Inf	0.155491
chicirc_040081	1.1311	1.97943	0	0	-Inf	0.155525
chicirc_156164	3.43536	5.03927	1.29681	0.257341	-1.95824	0.15555
chicirc_061724	15.36	11.8683	20.0157	1.68649	0.754025	0.155553
chicirc_032067	1.13024	1.97792	0	0	-Inf	0.155625
chicirc_123156	1.411	0.304007	2.887	9.49648	3.24739	0.155691
chicirc_081657	1.12967	1.97692	0	0	-Inf	0.155692
chicirc_195597	1.36797	0.274873	2.82544	10.2791	3.36164	0.155822
chicirc_147490	1.36774	0.220114	2.89791	13.1655	3.71869	0.15585
chicirc_183463	14.2183	17.4319	9.93342	0.56984	-0.81137	0.156301
chicirc_147844	8.6345	6.13422	11.9682	1.95105	0.964254	0.1565
chicirc_116904	1.11589	1.95281	0	0	-Inf	0.157307
chicirc_026157	5.81273	7.92219	3.00012	0.378699	-1.40088	0.157335
chicirc_023909	3.72305	2.06133	5.93868	2.881	1.52657	0.15746
chicirc_006466	0.806342	0	1.88146	Inf	Inf	0.157469
chicirc_057208	0.806342	0	1.88146	Inf	Inf	0.157469
chicirc_140664	0.806342	0	1.88146	Inf	Inf	0.157469
chicirc_180396	0.806342	0	1.88146	Inf	Inf	0.157469
chicirc_074155	0.806342	0	1.88146	Inf	Inf	0.157469
chicirc_038708	3.72204	2.12211	5.85529	2.75919	1.46424	0.157513
chicirc_160377	1.11359	1.94879	0	0	-Inf	0.15758
chicirc_103797	30.8781	36.4101	23.5022	0.645486	-0.631542	0.157737
chicirc_044871	8.87795	11.9214	4.82002	0.404317	-1.30644	0.158075
chicirc_145336	1.34926	0.274873	2.78178	10.1202	3.33917	0.158097
chicirc_112179	3.52884	5.26576	1.21296	0.230349	-2.11811	0.158197
chicirc_172880	3.70778	2.06735	5.89502	2.85149	1.51172	0.158263
chicirc_089786	1.34722	0.246737	2.81452	11.407	3.51184	0.158349
chicirc_060066	4.23592	2.53412	6.50497	2.56695	1.36006	0.15835
chicirc_097088	1.57794	0.440227	3.09489	7.0302	2.81357	0.158425
chicirc_047259	9.02016	6.38147	12.5384	1.96482	0.974394	0.158797
chicirc_171884	1.10068	1.92619	0	0	-Inf	0.159133
chicirc_194260	1.10011	1.92519	0	0	-Inf	0.159202
chicirc_198339	1.09981	1.92467	0	0	-Inf	0.159238
chicirc_197480	2.19175	3.83556	0	0	-Inf	0.159248
chicirc_013396	3.18576	1.6221	5.27064	3.24927	1.70011	0.15933
chicirc_162911	0.796986	0	1.85963	Inf	Inf	0.159438
chicirc_004504	0.796986	0	1.85963	Inf	Inf	0.159438
chicirc_136961	0.796986	0	1.85963	Inf	Inf	0.159438
chicirc_122314	4.87011	3.11802	7.20622	2.31115	1.20861	0.159468
chicirc_179165	1.78086	0.550744	3.421	6.2116	2.63496	0.159578
chicirc_072236	3.96731	1.8407	6.80278	3.69575	1.88587	0.159775
chicirc_091639	4.84838	2.94673	7.38391	2.5058	1.32527	0.16035
chicirc_185991	39.6345	46.3183	30.7229	0.663299	-0.592269	0.160442
chicirc_123138	13.2469	16.791	8.52139	0.507496	-0.978531	0.160464
chicirc_046322	5.49959	7.3418	3.04332	0.41452	-1.27049	0.160731
chicirc_122502	2.4424	1.01911	4.34013	4.25876	2.09043	0.160918
chicirc_147837	1.55499	2.72124	0	0	-Inf	0.161266
chicirc_059516	1.08317	1.89554	0	0	-Inf	0.161291
chicirc_099194	1.61301	2.55588	0.355851	0.139228	-2.84448	0.161335
chicirc_091141	7.50636	4.75996	11.1682	2.34628	1.23038	0.161883
chicirc_119108	2.49003	4.1614	0.261545	0.0628503	-3.99194	0.162032
chicirc_128260	4.69578	2.70199	7.35418	2.72177	1.44454	0.162338
chicirc_048220	3.44761	1.70507	5.77098	3.3846	1.75898	0.162359
chicirc_161611	1.75184	0.57888	3.31578	5.72793	2.51801	0.162403
chicirc_016182	1.96409	3.17027	0.355851	0.112246	-3.15526	0.163245
chicirc_023914	25.0637	29.871	18.6539	0.624481	-0.679271	0.163585
chicirc_197606	1.73987	0.549746	3.3267	6.05134	2.59725	0.163595
chicirc_192339	26.239	31.9256	18.6569	0.584386	-0.775006	0.163625
chicirc_127179	1.93112	0.7151	3.55249	4.96782	2.31261	0.163746
chicirc_044816	2.27196	3.52107	0.606482	0.172243	-2.53748	0.163765
chicirc_151277	1.49744	2.62053	0	0	-Inf	0.16404
chicirc_135456	0.775281	0	1.80899	Inf	Inf	0.164177
chicirc_145053	0.775281	0	1.80899	Inf	Inf	0.164177
chicirc_053924	0.775281	0	1.80899	Inf	Inf	0.164177
chicirc_015505	0.775281	0	1.80899	Inf	Inf	0.164177
[truncated: 36,892 more rows]
