# Supplementary material for: Comparative Hypothalamic Transcriptome Analysis Reveals Crucial mRNAs, lncRNAs, and circRNAs Affecting Litter Size in Goats
Source: Genes (Basel). 2023 Feb 9;14(2):444. doi: 10.3390/genes14020444 (PMC9956962; doi:10.3390/genes14020444)
Supplement: Supplementary file 1 [file genes-14-00444-s001.zip › Table S4 Expression information the different expression gene.xlsx]

## Sheet: DE mRNAs
Table S4 Expression information the different expression mRNAs (DE mRNAs ) mRNAs (DE mRNAs)
id	baseMean	baseMean LZ-L-Group	baseMean LZ-H-Group	foldChange(LZ-H-Group/LZ-L-Group)	log2FoldChange	pval
ENSCHIG00000010903	1602.97	2459.59	460.813	0.187353	-2.41617	1.71436e-11
ENSCHIG00000018067	28.9692	45.7451	6.60132	0.144307	-2.79279	4.09313e-06
ENSCHIG00000025029	49.7988	78.4602	11.5835	0.147635	-2.75989	3.71879e-05
ENSCHIG00000023628	23.8496	39.5688	2.89061	0.0730526	-3.77492	9.58483e-05
ENSCHIG00000019395	27.6942	41.1818	9.71081	0.235804	-2.08434	0.000346746
ENSCHIG00000020579	129.823	177.431	66.3455	0.373923	-1.41919	0.000425571
ENSCHIG00000017778	111.829	148.608	62.7913	0.422531	-1.24287	0.000440265
ENSCHIG00000022001	141.313	181.21	88.1163	0.486266	-1.04018	0.000587255
ENSCHIG00000017360	144.918	202.151	68.6074	0.339387	-1.559	0.00136642
ENSCHIG00000020182	189.18	267.909	84.2082	0.314317	-1.66971	0.00149413
ENSCHIG00000011667	9.28099	15.2496	1.32283	0.0867453	-3.52707	0.00181448
ENSCHIG00000018826	760.278	1036.83	391.547	0.37764	-1.40492	0.00191547
ENSCHIG00000012416	28.9074	42.1741	11.2184	0.266002	-1.91049	0.00225244
ENSCHIG00000002274	12.6441	20.9305	1.59566	0.0762361	-3.71338	0.00291747
ENSCHIG00000019360	34.833	54.0772	9.17416	0.169649	-2.55937	0.00353995
ENSCHIG00000011873	105.082	139.787	58.809	0.420706	-1.24912	0.00455663
ENSCHIG00000018153	802.682	1092.52	416.229	0.38098	-1.39221	0.00487586
ENSCHIG00000010218	4.45089	7.78907	0	0	-Inf	0.00509724
ENSCHIG00000020700	4.44883	7.78546	0	0	-Inf	0.00510433
ENSCHIG00000019758	190.085	255.647	102.67	0.401608	-1.31614	0.00638424
ENSCHIG00000011310	28.1559	39.2467	13.3681	0.340618	-1.55377	0.00710172
ENSCHIG00000026294	9.10146	14.9773	1.26706	0.0845987	-3.56322	0.00767248
ENSCHIG00000024656	96.0162	132.632	47.1953	0.355837	-1.49071	0.00814888
ENSCHIG00000012479	36.2498	48.8466	19.4541	0.398269	-1.32819	0.00847229
ENSCHIG00000015367	36.1674	48.5573	19.6475	0.404624	-1.30535	0.00926129
ENSCHIG00000021297	18.7739	26.9868	7.82323	0.289891	-1.78642	0.00961357
ENSCHIG00000024358	11.3489	17.7104	2.86693	0.161878	-2.62702	0.00967472
ENSCHIG00000001756	244.617	328.057	133.364	0.406528	-1.29857	0.00994893
ENSCHIG00000011123	11.2428	17.3088	3.1548	0.182266	-2.45588	0.0104955
ENSCHIG00000026103	10.5489	16.2829	2.90344	0.178312	-2.48752	0.0106716
ENSCHIG00000018745	183.037	309.616	14.2661	0.0460767	-4.43982	0.0107306
ENSCHIG00000025960	140.751	204.664	55.5335	0.27134	-1.88182	0.0110656
ENSCHIG00000023055	69.6188	89.0422	43.721	0.491015	-1.02616	0.0112538
ENSCHIG00000022202	193.886	270.145	92.2075	0.341326	-1.55078	0.0127104
ENSCHIG00000014835	16.6491	24.0431	6.79049	0.28243	-1.82404	0.0135222
ENSCHIG00000023379	5.54979	9.19998	0.682884	0.0742267	-3.75192	0.0141139
ENSCHIG00000026391	193.735	277.037	82.6666	0.298396	-1.7447	0.0141455
ENSCHIG00000012294	12.2463	18.25	4.24132	0.232401	-2.10531	0.0147037
ENSCHIG00000022754	9.04776	14.1054	2.30422	0.163357	-2.6139	0.014826
ENSCHIG00000015739	3.57973	6.26453	0	0	-Inf	0.0152469
ENSCHIG00000012757	6.18708	10.0913	0.98139	0.0972506	-3.36215	0.0154696
ENSCHIG00000019712	41.1939	56.0058	21.4448	0.382903	-1.38495	0.0160276
ENSCHIG00000017977	1195.42	1553.98	717.334	0.461609	-1.11526	0.0180078
ENSCHIG00000023034	53.9905	68.8321	34.2018	0.496887	-1.00901	0.0187786
ENSCHIG00000010860	56.8997	92.9195	8.87344	0.0954961	-3.38841	0.0196816
ENSCHIG00000025339	11.9941	19.4854	2.00572	0.102934	-3.28021	0.0197299
ENSCHIG00000024896	63.1834	93.8753	22.2608	0.237132	-2.07624	0.0199183
ENSCHIG00000021773	897.338	1190.3	506.715	0.425702	-1.23208	0.0199267
ENSCHIG00000017804	73.1736	95.7113	43.1233	0.450555	-1.15022	0.0210228
ENSCHIG00000019347	4.39311	7.45277	0.313555	0.0420722	-4.57099	0.021078
ENSCHIG00000024714	3.32641	5.82122	0	0	-Inf	0.0214567
ENSCHIG00000004128	137.146	199.362	54.1902	0.271818	-1.87929	0.0215346
ENSCHIG00000000253	70.8364	98.6272	33.782	0.342522	-1.54573	0.0221588
ENSCHIG00000010396	17.8981	30.3296	1.32283	0.0436151	-4.51903	0.0222335
ENSCHIG00000000098	30.2074	40.3581	16.6732	0.413132	-1.27533	0.0232562
ENSCHIG00000011290	34.7832	45.4019	20.6248	0.454272	-1.13837	0.0236464
ENSCHIG00000002207	15.1639	25.577	1.2799	0.0500409	-4.32075	0.0239964
ENSCHIG00000012553	9.87684	14.7607	3.36506	0.227975	-2.13305	0.0247224
ENSCHIG00000024908	9.26934	14.0325	2.91849	0.207981	-2.26547	0.0252694
ENSCHIG00000015635	3.1979	5.59633	0	0	-Inf	0.0254937
ENSCHIG00000014396	86.4962	113.05	51.0911	0.451933	-1.14582	0.02561
ENSCHIG00000015754	5.0967	8.42316	0.661416	0.0785235	-3.67073	0.0258717
ENSCHIG00000024039	7.94918	12.6838	1.63639	0.129014	-2.9544	0.0261144
ENSCHIG00000017597	19.0429	29.6093	4.9543	0.167323	-2.57929	0.0269668
ENSCHIG00000009143	100.091	141.772	44.5174	0.314008	-1.67113	0.0271508
ENSCHIG00000021400	7.48658	11.6133	1.98425	0.17086	-2.54912	0.0294186
ENSCHIG00000018403	6.28774	10.0323	1.29494	0.129077	-2.9537	0.0297807
ENSCHIG00000010056	34.545	44.9014	20.7364	0.46182	-1.1146	0.030724
ENSCHIG00000002321	100.591	134.4	55.5133	0.413047	-1.27562	0.0311465
ENSCHIG00000014938	4.08216	6.90861	0.313555	0.0453861	-4.46161	0.0318783
ENSCHIG00000011076	60.7166	81.9935	32.3474	0.394512	-1.34186	0.033251
ENSCHIG00000012009	7.86995	12.0378	2.31285	0.192133	-2.37982	0.0335414
ENSCHIG00000025927	4.67474	7.66864	0.682884	0.0890489	-3.48926	0.0336899
ENSCHIG00000013563	12.6673	21.9278	0.319974	0.0145921	-6.09866	0.0339883
ENSCHIG00000015588	64.4908	106.099	9.01288	0.0849476	-3.55728	0.0340208
ENSCHIG00000011562	3.94032	6.6604	0.313555	0.0470775	-4.40882	0.0342636
ENSCHIG00000016838	33.6587	58.1345	1.02433	0.0176199	-5.82665	0.0346878
ENSCHIG00000016987	2.9091	5.09093	0	0	-Inf	0.0367866
ENSCHIG00000008525	20.2103	28.6551	8.95069	0.312359	-1.67872	0.036837
ENSCHIG00000012922	27.2528	37.5567	13.5142	0.359835	-1.47459	0.036855
ENSCHIG00000004276	53.8274	76.1879	24.0134	0.315186	-1.66573	0.0377658
ENSCHIG00000024793	37.5751	60.7829	6.63142	0.1091	-3.19628	0.0383301
ENSCHIG00000019843	29.4338	38.4036	17.4741	0.45501	-1.13603	0.0386579
ENSCHIG00000001329	9.75246	14.4076	3.5456	0.246092	-2.02273	0.038777
ENSCHIG00000002692	3.86675	6.76681	0	0	-Inf	0.0392999
ENSCHIG00000026219	41.2423	58.4836	18.2538	0.312118	-1.67983	0.0398777
ENSCHIG00000008249	82.1628	114.307	39.3039	0.343845	-1.54017	0.0398802
ENSCHIG00000026811	7.90908	12.6249	1.62134	0.128424	-2.96101	0.0400822
ENSCHIG00000017819	287.653	366.823	182.092	0.496404	-1.01041	0.0402237
ENSCHIG00000025400	31.0078	39.9596	19.0721	0.477284	-1.06708	0.0406303
ENSCHIG00000019959	3.90437	6.59748	0.313555	0.0475264	-4.39513	0.040724
ENSCHIG00000013991	228.95	383.907	22.3405	0.0581924	-4.10302	0.0416124
ENSCHIG00000022162	45.4538	74.6817	6.48335	0.0868131	-3.52594	0.0418517
ENSCHIG00000024950	7.20414	11.0917	2.02076	0.182188	-2.4565	0.0423395
ENSCHIG00000008007	21.8436	29.0715	12.2064	0.419875	-1.25197	0.0424913
ENSCHIG00000009709	100.211	129.172	61.5968	0.476859	-1.06836	0.0426655
ENSCHIG00000018524	91.4231	142.044	23.929	0.168462	-2.5695	0.043443
ENSCHIG00000014981	14.8654	24.8339	1.57419	0.0633889	-3.97963	0.0442742
ENSCHIG00000024270	3.76561	6.33374	0.341442	0.0539084	-4.21335	0.0443358
ENSCHIG00000025961	3.73387	6.29429	0.319974	0.0508356	-4.29802	0.0450415
ENSCHIG00000018030	1621.75	2065.41	1030.21	0.498794	-1.00348	0.0450798
ENSCHIG00000021972	7.89668	12.811	1.3443	0.104934	-3.25245	0.0456293
ENSCHIG00000012685	127.791	170.359	71.034	0.416965	-1.262	0.0456661
ENSCHIG00000016690	65.8699	114.269	1.33788	0.0117082	-6.41634	0.0460797
ENSCHIG00000007701	7.37607	11.2314	2.23561	0.199049	-2.3288	0.046942
ENSCHIG00000013314	15.532	27.181	0	0	-Inf	0.0470539
ENSCHIG00000019924	10.8977	18.8149	0.341442	0.0181474	-5.78409	0.0475448
ENSCHIG00000009225	42.1867	56.6992	22.8366	0.402767	-1.31198	0.0478859
ENSCHIG00000021104	27.0288	35.5347	15.6878	0.441478	-1.17959	0.0479148
ENSCHIG00000014427	27.4363	45.7925	2.96143	0.0646705	-3.95075	0.0488746
ENSCHIG00000024700	2.7329	4.78258	0	0	-Inf	0.049307
ENSCHIG00000020414	18.578	8.22762	32.3784	3.93533	1.97648	0.00199832
ENSCHIG00000014186	521.373	360.309	736.126	2.04304	1.03072	0.00383421
ENSCHIG00000018036	242.353	153.9	360.29	2.34106	1.22716	0.00385379
ENSCHIG00000011514	73.5652	50.888	103.802	2.0398	1.02843	0.00490512
ENSCHIG00000005560	30.1242	17.7089	46.6778	2.63583	1.39826	0.00792376
ENSCHIG00000013048	7.32468	2.0156	14.4035	7.14598	2.83713	0.0080659
ENSCHIG00000018108	32.7357	20.3265	49.2813	2.42449	1.27768	0.00827467
ENSCHIG00000019220	80.7139	53.3751	117.166	2.19514	1.13431	0.0108213
ENSCHIG00000013622	58.9388	38.4659	86.2358	2.24187	1.16471	0.0115292
ENSCHIG00000013219	40.5587	20.6833	67.0592	3.2422	1.69697	0.0126763
ENSCHIG00000012705	267.846	186.747	375.978	2.0133	1.00957	0.0131002
ENSCHIG00000005472	164.571	110.786	236.284	2.1328	1.09275	0.015968
ENSCHIG00000012026	88.2389	57.9616	128.609	2.21886	1.14982	0.0167781
ENSCHIG00000013223	23.5215	13.7073	36.6071	2.67064	1.41718	0.0200333
ENSCHIG00000008304	109.468	48.1312	191.251	3.97353	1.99042	0.0242833
ENSCHIG00000017051	35.1029	14.2279	62.9362	4.42343	2.14517	0.0254381
ENSCHIG00000025488	55.3601	23.6062	97.6987	4.13869	2.04917	0.0262674
ENSCHIG00000022520	42.9948	13.1322	82.8117	6.30602	2.65673	0.0263944
ENSCHIG00000011244	30.9588	14.2881	53.1864	3.72241	1.89624	0.0277975
ENSCHIG00000011267	126.512	85.0053	181.854	2.13933	1.09716	0.0290145
ENSCHIG00000017214	353.174	196.728	561.769	2.85557	1.51378	0.0299115
ENSCHIG00000023868	55.3709	36.7669	80.1762	2.18066	1.12476	0.0300224
ENSCHIG00000025466	195.841	117.564	300.211	2.5536	1.35253	0.030706
ENSCHIG00000013714	122.438	78.0992	181.557	2.3247	1.21704	0.0310413
ENSCHIG00000022142	2.09937	0	4.89853	Inf	Inf	0.0320096
ENSCHIG00000003703	47.6257	31.2901	69.4064	2.21815	1.14936	0.0322687
ENSCHIG00000011551	52.4364	26.3276	87.2481	3.31394	1.72855	0.0324603
ENSCHIG00000021951	28.0067	17.38	42.1756	2.42667	1.27898	0.0337702
ENSCHIG00000023572	158.341	92.0324	246.753	2.68116	1.42286	0.0356767
ENSCHIG00000022706	14.7324	8.25616	23.3674	2.83029	1.50095	0.0357854
ENSCHIG00000011691	73.2899	41.2659	115.988	2.81075	1.49096	0.0375005
ENSCHIG00000016959	14.8563	8.22335	23.7002	2.88206	1.5271	0.0377316
ENSCHIG00000007591	7.4675	3.18047	13.1835	4.14516	2.05143	0.03817
ENSCHIG00000011122	39.7896	17.2496	69.8428	4.04895	2.01755	0.0381893
ENSCHIG00000010818	70.9441	28.7496	127.203	4.42454	2.14553	0.0384059
ENSCHIG00000000123	43.1828	25.607	66.6171	2.60152	1.37935	0.0387152
ENSCHIG00000024771	238.005	25.5087	521.335	20.4376	4.35315	0.0408955
ENSCHIG00000018743	49.7726	33.9197	70.9098	2.09052	1.06386	0.0409884
ENSCHIG00000005856	12.366	5.41796	21.6301	3.99229	1.99722	0.0415039
ENSCHIG00000014063	58.8394	40.3209	83.5308	2.07165	1.05078	0.0458113
ENSCHIG00000000039	9.89083	0	23.0786	Inf	Inf	0.0465862
ENSCHIG00000027076	47.2836	29.0405	71.6077	2.46578	1.30205	0.0470737

## Sheet: DE lncRNAs
Table S4 Expression information the different expression lncRNAs (DE lncRNAs)
id	baseMean	baseMean LZ-L-Group	baseMean LZ-H-Group	foldChange(LZ-H-Group/LZ-L-Group)	log2FoldChange	pval
MSTRG.33887.2	259.191	0	604.779	Inf	Inf	0.000527312
MSTRG.13367.7	8414.19	0	19633.1	Inf	Inf	0.00122552
ENSCHIT00000009612	28.1313	0	65.6396	Inf	Inf	0.00145552
MSTRG.15669.4	45.6021	79.8036	0	0	-Inf	0.00710099
ENSCHIT00000003394	10.0899	0	23.5431	Inf	Inf	0.0139738
ENSCHIT00000001436	19.7283	34.5246	0	0	-Inf	0.018154
MSTRG.45957.2	34.31	0	80.0567	Inf	Inf	0.0344782
ENSCHIT00000009849	28.2526	0	65.9227	Inf	Inf	0.0380487
ENSCHIT00000003396	10.9263	0.528121	24.7906	46.9411	5.55278	0.0400868

## Sheet: DE circRNAs
Table S4 Expression information the different expression circRNAs (DE circRNAs)
id	baseMean	baseMean LZ-L-Group	baseMean LZ-H-Group	foldChange(LZ-H-Group/LZ-L-Group)	log2FoldChange	pval
chicirc_122704	8.72253	13.9706	1.72514	0.123484	-3.01761	0.000434449
chicirc_127908	3.03502	0	7.08172	Inf	Inf	0.00094194
chicirc_037305	2.34416	0	5.46971	Inf	Inf	0.00352006
chicirc_135505	3.03545	5.31204	0	0	-Inf	0.00456305
chicirc_106649	2.83076	0.304007	6.19977	20.3935	4.35004	0.0055589
chicirc_119395	14.1384	6.86021	23.8428	3.47552	1.79723	0.00559535
chicirc_145234	8.78722	4.21951	14.8775	3.52588	1.81798	0.00681476
chicirc_050040	8.71131	13.0956	2.86563	0.218824	-2.19216	0.00696392
chicirc_180292	9.54029	14.413	3.04332	0.211151	-2.24365	0.00708919
chicirc_154714	2.03128	0	4.73964	Inf	Inf	0.00823457
chicirc_190643	7.84107	12.5289	1.59064	0.126958	-2.97758	0.00826555
chicirc_192029	1.95812	0	4.56894	Inf	Inf	0.00904033
chicirc_014496	2.83499	4.96124	0	0	-Inf	0.00959685
chicirc_024348	12.3939	6.57898	20.1472	3.06236	1.61464	0.00962147
chicirc_168852	4.11201	7.19602	0	0	-Inf	0.0115224
chicirc_001484	1.87409	0	4.37288	Inf	Inf	0.0117073
chicirc_183654	2.44819	0	5.71243	Inf	Inf	0.0124659
chicirc_043805	2.6984	4.72219	0	0	-Inf	0.0129985
chicirc_121395	2.45253	4.29193	0	0	-Inf	0.0140523
chicirc_000575	2.46062	0.274873	5.37494	19.5543	4.28941	0.0144879
chicirc_174860	4.20843	6.79264	0.762807	0.112299	-3.15458	0.0148927
chicirc_028022	3.54379	6.01366	0.250631	0.0416769	-4.58461	0.0149291
chicirc_027850	2.19819	3.84684	0	0	-Inf	0.0169167
chicirc_139700	1.67649	0	3.91181	Inf	Inf	0.0175736
chicirc_189322	3.32303	0.912021	6.53772	7.16838	2.84165	0.0186552
chicirc_126423	2.31709	0.304007	5.00119	16.4509	4.04009	0.0193496
chicirc_003304	2.21365	3.8739	0	0	-Inf	0.0199257
chicirc_098972	8.1216	11.6389	3.43192	0.294867	-1.76186	0.0207114
chicirc_120612	3.01597	5.01105	0.355851	0.0710132	-3.81577	0.0208896
chicirc_027406	1.53653	0	3.58523	Inf	Inf	0.0212894
chicirc_034585	7.58682	3.49002	13.0492	3.73901	1.90266	0.0213913
chicirc_165205	10.4414	14.979	4.39124	0.29316	-1.77024	0.0222925
chicirc_151248	2.13671	0.304007	4.58031	15.0665	3.91327	0.023182
chicirc_197851	1.55504	0	3.62843	Inf	Inf	0.0239142
chicirc_161010	1.54101	0	3.59569	Inf	Inf	0.0243639
chicirc_022210	3.12297	0.798994	6.2216	7.78679	2.96103	0.0247016
chicirc_006009	3.90737	1.34874	7.31888	5.42646	2.44001	0.024794
chicirc_116662	3.89758	1.18195	7.51841	6.36102	2.66926	0.0249403
chicirc_140268	1.5193	0	3.54504	Inf	Inf	0.0250833
chicirc_030712	1.51463	0	3.53413	Inf	Inf	0.0252423
chicirc_093888	2.8701	4.75578	0.355851	0.0748249	-3.74034	0.0266927
chicirc_028412	4.96539	2.1186	8.76111	4.13533	2.048	0.0271302
chicirc_079677	2.80154	4.70653	0.261545	0.0555707	-4.16953	0.0276399
chicirc_151776	1.55952	0	3.63889	Inf	Inf	0.0277302
chicirc_125079	1.5425	0	3.59916	Inf	Inf	0.0283204
chicirc_102787	9.69032	5.36739	15.4542	2.87928	1.52571	0.0290985
chicirc_201314	1.4974	0	3.49394	Inf	Inf	0.0299742
chicirc_105016	7.12912	3.74772	11.6376	3.10526	1.63472	0.0306879
chicirc_185116	3.29657	5.31414	0.606482	0.114126	-3.1313	0.0310625
chicirc_011752	5.22535	7.92124	1.63083	0.205881	-2.28012	0.0312027
chicirc_062192	1.9799	0.274873	4.25328	15.4736	3.95174	0.0313317
chicirc_119983	2.94852	0.744235	5.88758	7.91092	2.98384	0.0320287
chicirc_088451	2.02869	3.55021	0	0	-Inf	0.0326931
chicirc_096180	9.58094	5.63867	14.8373	2.63135	1.3958	0.0328143
chicirc_088739	3.7377	6.15685	0.512176	0.083188	-3.58748	0.0334513
chicirc_038390	1.40721	0	3.2835	Inf	Inf	0.0337289
chicirc_067095	2.65473	4.4578	0.250631	0.056223	-4.1527	0.0352981
chicirc_051896	1.4755	0	3.44283	Inf	Inf	0.0361328
chicirc_192308	1.95066	3.41366	0	0	-Inf	0.0362201
chicirc_201575	1.46614	0	3.421	Inf	Inf	0.0365403
chicirc_005701	1.46147	0	3.41009	Inf	Inf	0.0367466
chicirc_037940	1.34341	0	3.13462	Inf	Inf	0.0368082
chicirc_004808	3.2547	5.23268	0.617396	0.117989	-3.08328	0.0370866
chicirc_169835	3.40352	1.13214	6.43204	5.68134	2.50623	0.0375366
chicirc_089366	1.82028	3.1855	0	0	-Inf	0.0379859
chicirc_032637	1.30767	0	3.05123	Inf	Inf	0.0387122
chicirc_060911	2.10097	0.304007	4.49692	14.7921	3.88676	0.0390349
chicirc_149675	6.08862	8.96892	2.24823	0.250669	-1.99614	0.0392584
chicirc_090344	6.69791	9.84719	2.49886	0.253764	-1.97844	0.0393521
chicirc_142979	1.39467	0	3.25422	Inf	Inf	0.0398934
chicirc_072583	1.38999	0	3.24331	Inf	Inf	0.0401286
chicirc_098002	11.5635	15.5293	6.27571	0.404121	-1.30714	0.0407607
chicirc_133231	5.43193	8.25036	1.67403	0.202904	-2.30113	0.041201
chicirc_046149	1.96884	0.274873	4.22747	15.3797	3.94296	0.0423673
chicirc_053531	4.13388	6.45783	1.03527	0.160312	-2.64105	0.0428261
chicirc_061935	1.30448	0	3.04378	Inf	Inf	0.0448198
chicirc_010840	1.69052	0	3.94455	Inf	Inf	0.0452541
chicirc_115031	2.30758	0.524121	4.68553	8.93979	3.16024	0.045885
chicirc_042790	1.28577	0	3.00012	Inf	Inf	0.0459545
chicirc_185205	1.79182	3.13568	0	0	-Inf	0.0463913
chicirc_027172	1.78981	3.13217	0	0	-Inf	0.0464578
chicirc_093381	2.42367	4.04527	0.261545	0.0646546	-3.9511	0.0470118
chicirc_108621	2.41242	3.95484	0.355851	0.0899785	-3.47428	0.0472859
chicirc_156570	3.22916	5.25871	0.523091	0.0994713	-3.32958	0.0473611
chicirc_082153	1.84854	0.246737	3.98428	16.1479	4.01327	0.0474338
chicirc_020319	3.03275	4.84426	0.617396	0.127449	-2.97201	0.047523
chicirc_023036	2.43822	0.57888	4.91734	8.49458	3.08654	0.0479482
chicirc_049848	2.36139	3.93627	0.261545	0.0664451	-3.91169	0.0485643
chicirc_161209	1.72666	3.02165	0	0	-Inf	0.0486409
chicirc_201133	5.37177	8.24821	1.53653	0.186286	-2.42441	0.0490325
chicirc_040037	1.71402	2.99954	0	0	-Inf	0.0490995
chicirc_174815	2.4051	0.608014	4.80121	7.89653	2.98122	0.0491192
chicirc_120468	1.23599	0	2.88399	Inf	Inf	0.0491879
chicirc_043954	1.35405	0	3.15946	Inf	Inf	0.0493199
chicirc_159855	6.29911	9.32909	2.25914	0.242161	-2.04596	0.0496933
chicirc_080154	1.6945	2.96538	0	0	-Inf	0.0498228
chicirc_115989	1.3447	0	3.13763	Inf	Inf	0.04987
