# Supplementary material for: Comparative Hypothalamic Transcriptome Analysis Reveals Crucial mRNAs, lncRNAs, and circRNAs Affecting Litter Size in Goats
Source: Genes (Basel). 2023 Feb 9;14(2):444. doi: 10.3390/genes14020444 (PMC9956962; doi:10.3390/genes14020444)
Supplement: Supplementary file 1 [file genes-14-00444-s001.zip › Table S5 The KEGG pathway annotations of DE mRNAs.xlsx]

## Sheet: Sheet1
Table S5 The KEGG pathway annotations of DE mRNAs
id	num	pvalue	class	ID	Descrption	Pvalue	Up	Down	fg_num	Genes
African trypanosomiasis	4	0.000331436	Human Diseases	ko05143	African trypanosomiasis	0.000331436	2	2	4	ENSCHIG00000019220;ENSCHIG00000022754;ENSCHIG00000024714;ENSCHIG00000024771
Natural killer cell mediated cytotoxicity	6	0.000438852	Organismal Systems	ko04650	Natural killer cell mediated cytotoxicity	0.000438852	0	6	6	ENSCHIG00000004128;ENSCHIG00000018067;ENSCHIG00000018826;ENSCHIG00000019395;ENSCHIG00000019712;ENSCHIG00000022754
ABC transporters	4	0.00092096	Environmental Information Processing	ko02010	ABC transporters	0.00092096	0	4	4	ENSCHIG00000013314;ENSCHIG00000014981;ENSCHIG00000016690;ENSCHIG00000021104
Antifolate resistance	3	0.00396995	Human Diseases	ko01523	Antifolate resistance	0.00396995	0	3	3	ENSCHIG00000013314;ENSCHIG00000014981;ENSCHIG00000016690
Metabolism of xenobiotics by cytochrome P450	3	0.0119974	Metabolism	ko00980	Metabolism of xenobiotics by cytochrome P450	0.0119974	0	3	3	ENSCHIG00000011667;ENSCHIG00000017360;ENSCHIG00000023379
Bile secretion	3	0.021415	Organismal Systems	ko04976	Bile secretion	0.021415	0	3	3	ENSCHIG00000013314;ENSCHIG00000014981;ENSCHIG00000016690
Protein digestion and absorption	3	0.0495009	Organismal Systems	ko04974	Protein digestion and absorption	0.0495009	1	2	3	ENSCHIG00000000253;ENSCHIG00000018108;ENSCHIG00000024700
Staphylococcus aureus infection	3	0.0495009	Human Diseases	ko05150	Staphylococcus aureus infection	0.0495009	0	3	3	ENSCHIG00000014396;ENSCHIG00000019924;ENSCHIG00000023628
cAMP signaling pathway	4	0.0762549	Environmental Information Processing	ko04024	cAMP signaling pathway	0.0762549	0	4	4	ENSCHIG00000013314;ENSCHIG00000014981;ENSCHIG00000016690;ENSCHIG00000024714
Malaria	2	0.0845324	Human Diseases	ko05144	Malaria	0.0845324	2	0	2	ENSCHIG00000019220;ENSCHIG00000024771
Graft-versus-host disease	2	0.0845324	Human Diseases	ko05332	Graft-versus-host disease	0.0845324	0	2	2	ENSCHIG00000018153;ENSCHIG00000022754
Complement and coagulation cascades	2	0.107809	Organismal Systems	ko04610	Complement and coagulation cascades	0.107809	0	2	2	ENSCHIG00000014396;ENSCHIG00000024270
Type I diabetes mellitus	2	0.107809	Human Diseases	ko04940	Type I diabetes mellitus	0.107809	0	2	2	ENSCHIG00000018153;ENSCHIG00000022754
Allograft rejection	2	0.110003	Human Diseases	ko05330	Allograft rejection	0.110003	0	2	2	ENSCHIG00000018153;ENSCHIG00000022754
Nitrogen metabolism	1	0.110093	Metabolism	ko00910	Nitrogen metabolism	0.110093	0	1	1	ENSCHIG00000025029
Measles	3	0.111313	Human Diseases	ko05162	Measles	0.111313	1	2	3	ENSCHIG00000011122;ENSCHIG00000012009;ENSCHIG00000022754
Hepatitis C	3	0.11422	Human Diseases	ko05160	Hepatitis C	0.11422	0	3	3	ENSCHIG00000002207;ENSCHIG00000011290;ENSCHIG00000022754
Chemical carcinogenesis - DNA adducts	2	0.116658	Human Diseases	ko05204	Chemical carcinogenesis - DNA adducts	0.116658	0	2	2	ENSCHIG00000011667;ENSCHIG00000017360
Insulin secretion	2	0.121151	Organismal Systems	ko04911	Insulin secretion	0.121151	2	0	2	ENSCHIG00000018036;ENSCHIG00000018108
Cell adhesion molecules	3	0.123115	Environmental Information Processing	ko04514	Cell adhesion molecules	0.123115	0	3	3	ENSCHIG00000002207;ENSCHIG00000018153;ENSCHIG00000019712
Platinum drug resistance	2	0.123414	Human Diseases	ko01524	Platinum drug resistance	0.123414	0	2	2	ENSCHIG00000017360;ENSCHIG00000022754
Arginine biosynthesis	1	0.128244	Metabolism	ko00220	Arginine biosynthesis	0.128244	0	1	1	ENSCHIG00000025029
Autoimmune thyroid disease	2	0.139531	Human Diseases	ko05320	Autoimmune thyroid disease	0.139531	0	2	2	ENSCHIG00000018153;ENSCHIG00000022754
Salivary secretion	2	0.144219	Organismal Systems	ko04970	Salivary secretion	0.144219	1	1	2	ENSCHIG00000011076;ENSCHIG00000018108
Arachidonic acid metabolism	2	0.153693	Metabolism	ko00590	Arachidonic acid metabolism	0.153693	0	2	2	ENSCHIG00000011667;ENSCHIG00000023379
Proteoglycans in cancer	3	0.172719	Human Diseases	ko05205	Proteoglycans in cancer	0.172719	0	3	3	ENSCHIG00000012294;ENSCHIG00000018030;ENSCHIG00000022754
Galactose metabolism	1	0.191734	Metabolism	ko00052	Galactose metabolism	0.191734	0	1	1	ENSCHIG00000002692
Neurotrophin signaling pathway	2	0.192663	Organismal Systems	ko04722	Neurotrophin signaling pathway	0.192663	1	1	2	ENSCHIG00000011122;ENSCHIG00000022754
Transcriptional misregulation in cancer	3	0.20204	Human Diseases	ko05202	Transcriptional misregulation in cancer	0.20204	1	2	3	ENSCHIG00000013048;ENSCHIG00000022001;ENSCHIG00000024896
Chagas disease	2	0.230256	Human Diseases	ko05142	Chagas disease	0.230256	0	2	2	ENSCHIG00000012009;ENSCHIG00000022754
Vascular smooth muscle contraction	2	0.255609	Organismal Systems	ko04270	Vascular smooth muscle contraction	0.255609	0	2	2	ENSCHIG00000009143;ENSCHIG00000024714
Alanine, aspartate and glutamate metabolism	1	0.260925	Metabolism	ko00250	Alanine, aspartate and glutamate metabolism	0.260925	0	1	1	ENSCHIG00000025029
Type II diabetes mellitus	1	0.265999	Human Diseases	ko04930	Type II diabetes mellitus	0.265999	0	1	1	ENSCHIG00000011290
Endocytosis	3	0.269267	Cellular Processes	ko04144	Endocytosis	0.269267	0	3	3	ENSCHIG00000018153;ENSCHIG00000024656;ENSCHIG00000024908
Carbohydrate digestion and absorption	1	0.276045	Organismal Systems	ko04973	Carbohydrate digestion and absorption	0.276045	0	1	1	ENSCHIG00000002692
Basal transcription factors	1	0.281017	Genetic Information Processing	ko03022	Basal transcription factors	0.281017	0	1	1	ENSCHIG00000010218
Human immunodeficiency virus 1 infection	3	0.286071	Human Diseases	ko05170	Human immunodeficiency virus 1 infection	0.286071	0	3	3	ENSCHIG00000012009;ENSCHIG00000018153;ENSCHIG00000022754
Ubiquitin mediated proteolysis	2	0.2912	Genetic Information Processing	ko04120	Ubiquitin mediated proteolysis	0.2912	0	2	2	ENSCHIG00000011290;ENSCHIG00000024908
Oxytocin signaling pathway	2	0.293739	Organismal Systems	ko04921	Oxytocin signaling pathway	0.293739	0	2	2	ENSCHIG00000015754;ENSCHIG00000024714
Fat digestion and absorption	1	0.300573	Organismal Systems	ko04975	Fat digestion and absorption	0.300573	0	1	1	ENSCHIG00000014938
Folate biosynthesis	1	0.305379	Metabolism	ko00790	Folate biosynthesis	0.305379	0	1	1	ENSCHIG00000011667
MAPK signaling pathway	3	0.312389	Environmental Information Processing	ko04010	MAPK signaling pathway	0.312389	0	3	3	ENSCHIG00000012922;ENSCHIG00000015754;ENSCHIG00000022754
Regulation of lipolysis in adipocytes	1	0.324282	Organismal Systems	ko04923	Regulation of lipolysis in adipocytes	0.324282	0	1	1	ENSCHIG00000024714
Cytokine-cytokine receptor interaction	3	0.333142	Environmental Information Processing	ko04060	Cytokine-cytokine receptor interaction	0.333142	0	3	3	ENSCHIG00000018403;ENSCHIG00000022754;ENSCHIG00000025961
Glutathione metabolism	1	0.338127	Metabolism	ko00480	Glutathione metabolism	0.338127	0	1	1	ENSCHIG00000017360
Cellular senescence	2	0.346675	Cellular Processes	ko04218	Cellular senescence	0.346675	0	2	2	ENSCHIG00000011310;ENSCHIG00000018153
Drug metabolism - cytochrome P450	1	0.347201	Metabolism	ko00982	Drug metabolism - cytochrome P450	0.347201	0	1	1	ENSCHIG00000017360
GnRH secretion	1	0.347201	Organismal Systems	ko04929	GnRH secretion	0.347201	1	0	1	ENSCHIG00000018108
Phagosome	2	0.356636	Cellular Processes	ko04145	Phagosome	0.356636	0	2	2	ENSCHIG00000011562;ENSCHIG00000018153
Influenza A	2	0.364074	Human Diseases	ko05164	Influenza A	0.364074	0	2	2	ENSCHIG00000011290;ENSCHIG00000022754
Adipocytokine signaling pathway	1	0.369356	Organismal Systems	ko04920	Adipocytokine signaling pathway	0.369356	0	1	1	ENSCHIG00000011290
Mineral absorption	1	0.373697	Organismal Systems	ko04978	Mineral absorption	0.373697	0	1	1	ENSCHIG00000015739
Lysine degradation	1	0.378009	Metabolism	ko00310	Lysine degradation	0.378009	0	1	1	ENSCHIG00000016987
Non-alcoholic fatty liver disease	2	0.381307	Human Diseases	ko04932	Non-alcoholic fatty liver disease	0.381307	0	2	2	ENSCHIG00000011290;ENSCHIG00000022754
Renin secretion	1	0.399134	Organismal Systems	ko04924	Renin secretion	0.399134	0	1	1	ENSCHIG00000024714
Pertussis	1	0.399134	Human Diseases	ko05133	Pertussis	0.399134	0	1	1	ENSCHIG00000014396
Retinol metabolism	1	0.403274	Metabolism	ko00830	Retinol metabolism	0.403274	0	1	1	ENSCHIG00000025960
Intestinal immune network for IgA production	1	0.403274	Organismal Systems	ko04672	Intestinal immune network for IgA production	0.403274	1	0	1	ENSCHIG00000012705
Drug metabolism - other enzymes	1	0.407386	Metabolism	ko00983	Drug metabolism - other enzymes	0.407386	0	1	1	ENSCHIG00000017360
Neuroactive ligand-receptor interaction	3	0.40819	Environmental Information Processing	ko04080	Neuroactive ligand-receptor interaction	0.40819	1	2	3	ENSCHIG00000016838;ENSCHIG00000018036;ENSCHIG00000024270
Arrhythmogenic right ventricular cardiomyopathy	1	0.423555	Human Diseases	ko05412	Arrhythmogenic right ventricular cardiomyopathy	0.423555	0	1	1	ENSCHIG00000015754
Prolactin signaling pathway	1	0.427529	Organismal Systems	ko04917	Prolactin signaling pathway	0.427529	0	1	1	ENSCHIG00000011290
Biosynthesis of amino acids	1	0.43929	Metabolism	ko01230	Biosynthesis of amino acids	0.43929	0	1	1	ENSCHIG00000025029
Regulation of actin cytoskeleton	2	0.445832	Cellular Processes	ko04810	Regulation of actin cytoskeleton	0.445832	0	2	2	ENSCHIG00000021400;ENSCHIG00000024270
PPAR signaling pathway	1	0.450814	Organismal Systems	ko03320	PPAR signaling pathway	0.450814	0	1	1	ENSCHIG00000011562
p53 signaling pathway	1	0.469505	Cellular Processes	ko04115	p53 signaling pathway	0.469505	1	0	1	ENSCHIG00000011122
Hypertrophic cardiomyopathy	1	0.480418	Human Diseases	ko05410	Hypertrophic cardiomyopathy	0.480418	0	1	1	ENSCHIG00000015754
Viral protein interaction with cytokine and cytokine receptor	1	0.484006	Environmental Information Processing	ko04061	Viral protein interaction with cytokine and cytokine receptor	0.484006	0	1	1	ENSCHIG00000018403
C-type lectin receptor signaling pathway	1	0.501585	Organismal Systems	ko04625	C-type lectin receptor signaling pathway	0.501585	0	1	1	ENSCHIG00000007701
TGF-beta signaling pathway	1	0.50503	Environmental Information Processing	ko04350	TGF-beta signaling pathway	0.50503	0	1	1	ENSCHIG00000018030
Aldosterone synthesis and secretion	1	0.50503	Organismal Systems	ko04925	Aldosterone synthesis and secretion	0.50503	0	1	1	ENSCHIG00000024714
PD-L1 expression and PD-1 checkpoint pathway in cancer	1	0.508451	Human Diseases	ko05235	PD-L1 expression and PD-1 checkpoint pathway in cancer	0.508451	0	1	1	ENSCHIG00000012009
Pancreatic secretion	1	0.518575	Organismal Systems	ko04972	Pancreatic secretion	0.518575	1	0	1	ENSCHIG00000018036
Cardiac muscle contraction	1	0.521904	Organismal Systems	ko04260	Cardiac muscle contraction	0.521904	0	1	1	ENSCHIG00000015754
Insulin resistance	1	0.52521	Human Diseases	ko04931	Insulin resistance	0.52521	0	1	1	ENSCHIG00000011290
Dilated cardiomyopathy	1	0.52521	Human Diseases	ko05414	Dilated cardiomyopathy	0.52521	0	1	1	ENSCHIG00000015754
Viral myocarditis	1	0.52521	Human Diseases	ko05416	Viral myocarditis	0.52521	0	1	1	ENSCHIG00000018153
Th1 and Th2 cell differentiation	1	0.534995	Organismal Systems	ko04658	Th1 and Th2 cell differentiation	0.534995	0	1	1	ENSCHIG00000012009
Hematopoietic cell lineage	1	0.538212	Organismal Systems	ko04640	Hematopoietic cell lineage	0.538212	0	1	1	ENSCHIG00000012009
Parathyroid hormone synthesis, secretion and action	1	0.538212	Organismal Systems	ko04928	Parathyroid hormone synthesis, secretion and action	0.538212	0	1	1	ENSCHIG00000015739
Human T-cell leukemia virus 1 infection	2	0.538495	Human Diseases	ko05166	Human T-cell leukemia virus 1 infection	0.538495	0	2	2	ENSCHIG00000012009;ENSCHIG00000018153
Human cytomegalovirus infection	2	0.540572	Human Diseases	ko05163	Human cytomegalovirus infection	0.540572	0	2	2	ENSCHIG00000018153;ENSCHIG00000022754
Epstein-Barr virus infection	2	0.540572	Human Diseases	ko05169	Epstein-Barr virus infection	0.540572	0	2	2	ENSCHIG00000012009;ENSCHIG00000018153
Leukocyte transendothelial migration	1	0.544581	Organismal Systems	ko04670	Leukocyte transendothelial migration	0.544581	0	1	1	ENSCHIG00000002207
Circadian entrainment	1	0.544581	Organismal Systems	ko04713	Circadian entrainment	0.544581	0	1	1	ENSCHIG00000016838
Osteoclast differentiation	1	0.547733	Organismal Systems	ko04380	Osteoclast differentiation	0.547733	0	1	1	ENSCHIG00000011290
Antigen processing and presentation	1	0.550864	Organismal Systems	ko04612	Antigen processing and presentation	0.550864	0	1	1	ENSCHIG00000018153
TNF signaling pathway	1	0.550864	Environmental Information Processing	ko04668	TNF signaling pathway	0.550864	0	1	1	ENSCHIG00000011290
Growth hormone synthesis, secretion and action	1	0.550864	Organismal Systems	ko04935	Growth hormone synthesis, secretion and action	0.550864	0	1	1	ENSCHIG00000011290
T cell receptor signaling pathway	1	0.553973	Organismal Systems	ko04660	T cell receptor signaling pathway	0.553973	0	1	1	ENSCHIG00000012009
Herpes simplex virus 1 infection	3	0.554166	Human Diseases	ko05168	Herpes simplex virus 1 infection	0.554166	0	3	3	ENSCHIG00000011290;ENSCHIG00000018153;ENSCHIG00000022754
Platelet activation	1	0.578097	Organismal Systems	ko04611	Platelet activation	0.578097	0	1	1	ENSCHIG00000024270
Th17 cell differentiation	1	0.578097	Organismal Systems	ko04659	Th17 cell differentiation	0.578097	0	1	1	ENSCHIG00000012009
NF-kappa B signaling pathway	1	0.581021	Environmental Information Processing	ko04064	NF-kappa B signaling pathway	0.581021	0	1	1	ENSCHIG00000018403
Carbon metabolism	1	0.595344	Metabolism	ko01200	Carbon metabolism	0.595344	0	1	1	ENSCHIG00000025029
HIF-1 signaling pathway	1	0.595344	Environmental Information Processing	ko04066	HIF-1 signaling pathway	0.595344	0	1	1	ENSCHIG00000024714
FoxO signaling pathway	1	0.595344	Environmental Information Processing	ko04068	FoxO signaling pathway	0.595344	0	1	1	ENSCHIG00000022754
Estrogen signaling pathway	1	0.619921	Organismal Systems	ko04915	Estrogen signaling pathway	0.619921	0	1	1	ENSCHIG00000023628
Insulin signaling pathway	1	0.627783	Organismal Systems	ko04910	Insulin signaling pathway	0.627783	0	1	1	ENSCHIG00000011290
Adrenergic signaling in cardiomyocytes	1	0.652851	Organismal Systems	ko04261	Adrenergic signaling in cardiomyocytes	0.652851	0	1	1	ENSCHIG00000015754
Fluid shear stress and atherosclerosis	1	0.657662	Human Diseases	ko05418	Fluid shear stress and atherosclerosis	0.657662	0	1	1	ENSCHIG00000017360
Wnt signaling pathway	1	0.664755	Environmental Information Processing	ko04310	Wnt signaling pathway	0.664755	0	1	1	ENSCHIG00000026391
Phospholipase D signaling pathway	1	0.667087	Environmental Information Processing	ko04072	Phospholipase D signaling pathway	0.667087	0	1	1	ENSCHIG00000024270
Apoptosis	1	0.667087	Cellular Processes	ko04210	Apoptosis	0.667087	0	1	1	ENSCHIG00000022754
Huntington disease	2	0.676519	Human Diseases	ko05016	Huntington disease	0.676519	1	1	2	ENSCHIG00000017214;ENSCHIG00000026294
Hippo signaling pathway	1	0.695991	Environmental Information Processing	ko04390	Hippo signaling pathway	0.695991	1	0	1	ENSCHIG00000011122
Systemic lupus erythematosus	1	0.695991	Human Diseases	ko05322	Systemic lupus erythematosus	0.695991	0	1	1	ENSCHIG00000014396
Hepatocellular carcinoma	1	0.69811	Human Diseases	ko05225	Hepatocellular carcinoma	0.69811	0	1	1	ENSCHIG00000017360
Human papillomavirus infection	2	0.699824	Human Diseases	ko05165	Human papillomavirus infection	0.699824	0	2	2	ENSCHIG00000018153;ENSCHIG00000022754
Tight junction	1	0.704378	Cellular Processes	ko04530	Tight junction	0.704378	0	1	1	ENSCHIG00000002207
JAK-STAT signaling pathway	1	0.712536	Environmental Information Processing	ko04630	JAK-STAT signaling pathway	0.712536	0	1	1	ENSCHIG00000011290
cGMP-PKG signaling pathway	1	0.714541	Environmental Information Processing	ko04022	cGMP-PKG signaling pathway	0.714541	0	1	1	ENSCHIG00000024714
Hepatitis B	1	0.716532	Human Diseases	ko05161	Hepatitis B	0.716532	0	1	1	ENSCHIG00000022754
Necroptosis	1	0.720474	Cellular Processes	ko04217	Necroptosis	0.720474	0	1	1	ENSCHIG00000022754
Chemokine signaling pathway	1	0.730093	Organismal Systems	ko04062	Chemokine signaling pathway	0.730093	0	1	1	ENSCHIG00000018403
Pathways in cancer	3	0.74686	Human Diseases	ko05200	Pathways in cancer	0.74686	0	3	3	ENSCHIG00000017360;ENSCHIG00000022754;ENSCHIG00000024270
Kaposi sarcoma-associated herpesvirus infection	1	0.781336	Human Diseases	ko05167	Kaposi sarcoma-associated herpesvirus infection	0.781336	0	1	1	ENSCHIG00000018153
Viral carcinogenesis	1	0.7933	Human Diseases	ko05203	Viral carcinogenesis	0.7933	0	1	1	ENSCHIG00000018153
Salmonella infection	1	0.831514	Human Diseases	ko05132	Salmonella infection	0.831514	0	1	1	ENSCHIG00000026294
Ras signaling pathway	1	0.838506	Environmental Information Processing	ko04014	Ras signaling pathway	0.838506	0	1	1	ENSCHIG00000022754
Thermogenesis	1	0.872152	Organismal Systems	ko04714	Thermogenesis	0.872152	0	1	1	ENSCHIG00000024714
Alzheimer disease	1	0.933669	Human Diseases	ko05010	Alzheimer disease	0.933669	0	1	1	ENSCHIG00000026294
PI3K-Akt signaling pathway	1	0.939142	Environmental Information Processing	ko04151	PI3K-Akt signaling pathway	0.939142	0	1	1	ENSCHIG00000022754
Ribosome	1	0.944571	Genetic Information Processing	ko03010	Ribosome	0.944571	0	1	1	ENSCHIG00000010903
Metabolic pathways	7	0.95035	Metabolism	ko01100	Metabolic pathways	0.95035	0	7	7	ENSCHIG00000002692;ENSCHIG00000011667;ENSCHIG00000016987;ENSCHIG00000017360;ENSCHIG00000023379;ENSCHIG00000025029;ENSCHIG00000025960
Olfactory transduction	1	0.995367	Organismal Systems	ko04740	Olfactory transduction	0.995367	1	0	1	ENSCHIG00000007591
