# Supplementary material for: Comparative Hypothalamic Transcriptome Analysis Reveals Crucial mRNAs, lncRNAs, and circRNAs Affecting Litter Size in Goats
Source: Genes (Basel). 2023 Feb 9;14(2):444. doi: 10.3390/genes14020444 (PMC9956962; doi:10.3390/genes14020444)
Supplement: Supplementary file 1 [file genes-14-00444-s001.zip › Table S6 The GO pathway annotations of DE mRNAs.xlsx]

## Sheet: Sheet1
Table S6 The GO pathway annotations of DE mRNAs
GO ID (level1)	GO Term (level1)	GO ID (level2)	GO Term (level2)	number_of_out (up)	number_of_out (down)	Genes_of_out_up	Genes_of_out_down
GO:0008150	Biological Process	GO:0032502	developmental process	6	34	ENSCHIG00000010818,ENSCHIG00000011122,ENSCHIG00000014186,ENSCHIG00000017051,ENSCHIG00000022520,ENSCHIG00000023868	ENSCHIG00000000253,ENSCHIG00000008249,ENSCHIG00000008525,ENSCHIG00000010396,ENSCHIG00000011076,ENSCHIG00000011290,ENSCHIG00000011873,ENSCHIG00000012416,ENSCHIG00000012553,ENSCHIG00000012685,ENSCHIG00000014427,ENSCHIG00000015367,ENSCHIG00000015635,ENSCHIG00000015739,ENSCHIG00000016987,ENSCHIG00000017819,ENSCHIG00000017977,ENSCHIG00000018030,ENSCHIG00000018745,ENSCHIG00000019360,ENSCHIG00000020579,…
GO:0008150	Biological Process	GO:0032501	multicellular organismal process	8	40	ENSCHIG00000010818,ENSCHIG00000011122,ENSCHIG00000012705,ENSCHIG00000014186,ENSCHIG00000017051,ENSCHIG00000018108,ENSCHIG00000022520,ENSCHIG00000023868	ENSCHIG00000000253,ENSCHIG00000004276,ENSCHIG00000007701,ENSCHIG00000010396,ENSCHIG00000011076,ENSCHIG00000011290,ENSCHIG00000011873,ENSCHIG00000012416,ENSCHIG00000012553,ENSCHIG00000012685,ENSCHIG00000014427,ENSCHIG00000015367,ENSCHIG00000015635,ENSCHIG00000015739,ENSCHIG00000015754,ENSCHIG00000016987,ENSCHIG00000017819,ENSCHIG00000017977,ENSCHIG00000018030,ENSCHIG00000018745,ENSCHIG00000019360,…
GO:0008150	Biological Process	GO:0002376	immune system process	3	16	ENSCHIG00000012705,ENSCHIG00000018108,ENSCHIG00000022520	ENSCHIG00000007701,ENSCHIG00000010860,ENSCHIG00000014396,ENSCHIG00000015635,ENSCHIG00000017778,ENSCHIG00000018067,ENSCHIG00000018153,ENSCHIG00000018403,ENSCHIG00000019360,ENSCHIG00000019395,ENSCHIG00000022754,ENSCHIG00000023034,ENSCHIG00000024270,ENSCHIG00000024896,ENSCHIG00000025339,ENSCHIG00000025961
GO:0008150	Biological Process	GO:0022610	biological adhesion	0	12	--	ENSCHIG00000002274,ENSCHIG00000004276,ENSCHIG00000008249,ENSCHIG00000017977,ENSCHIG00000018403,ENSCHIG00000018524,ENSCHIG00000019712,ENSCHIG00000019924,ENSCHIG00000021400,ENSCHIG00000023034,ENSCHIG00000024950,ENSCHIG00000025961
GO:0008150	Biological Process	GO:0048519	negative regulation of biological process	1	32	ENSCHIG00000011122	ENSCHIG00000004276,ENSCHIG00000010396,ENSCHIG00000011290,ENSCHIG00000011873,ENSCHIG00000012416,ENSCHIG00000012685,ENSCHIG00000012922,ENSCHIG00000014427,ENSCHIG00000015367,ENSCHIG00000015635,ENSCHIG00000016987,ENSCHIG00000017778,ENSCHIG00000017977,ENSCHIG00000018030,ENSCHIG00000018403,ENSCHIG00000019758,ENSCHIG00000021773,ENSCHIG00000021972,ENSCHIG00000022001,ENSCHIG00000022754,ENSCHIG00000023034,…
GO:0008150	Biological Process	GO:0051179	localization	7	33	ENSCHIG00000011244,ENSCHIG00000011514,ENSCHIG00000012705,ENSCHIG00000014186,ENSCHIG00000018108,ENSCHIG00000019220,ENSCHIG00000024771	ENSCHIG00000004276,ENSCHIG00000008525,ENSCHIG00000009225,ENSCHIG00000010396,ENSCHIG00000010860,ENSCHIG00000011076,ENSCHIG00000012009,ENSCHIG00000012416,ENSCHIG00000012553,ENSCHIG00000012685,ENSCHIG00000012757,ENSCHIG00000013314,ENSCHIG00000014396,ENSCHIG00000014981,ENSCHIG00000015739,ENSCHIG00000015754,ENSCHIG00000016690,ENSCHIG00000017977,ENSCHIG00000018030,ENSCHIG00000018403,ENSCHIG00000019959,…
GO:0008150	Biological Process	GO:0040007	growth	1	7	ENSCHIG00000011122	ENSCHIG00000011290,ENSCHIG00000011873,ENSCHIG00000012685,ENSCHIG00000020579,ENSCHIG00000024270,ENSCHIG00000024896,ENSCHIG00000024950
GO:0008150	Biological Process	GO:0050896	response to stimulus	7	46	ENSCHIG00000007591,ENSCHIG00000011122,ENSCHIG00000011514,ENSCHIG00000012705,ENSCHIG00000013622,ENSCHIG00000018108,ENSCHIG00000025466	ENSCHIG00000001329,ENSCHIG00000002274,ENSCHIG00000007701,ENSCHIG00000008249,ENSCHIG00000010860,ENSCHIG00000011290,ENSCHIG00000011310,ENSCHIG00000011873,ENSCHIG00000012009,ENSCHIG00000012416,ENSCHIG00000012479,ENSCHIG00000012685,ENSCHIG00000012757,ENSCHIG00000012922,ENSCHIG00000014396,ENSCHIG00000015367,ENSCHIG00000015635,ENSCHIG00000015739,ENSCHIG00000015754,ENSCHIG00000016838,ENSCHIG00000017778,…
GO:0008150	Biological Process	GO:0040011	locomotion	3	10	ENSCHIG00000011244,ENSCHIG00000011514,ENSCHIG00000014186	ENSCHIG00000002207,ENSCHIG00000004276,ENSCHIG00000010396,ENSCHIG00000017977,ENSCHIG00000018030,ENSCHIG00000018403,ENSCHIG00000021773,ENSCHIG00000024793,ENSCHIG00000024896,ENSCHIG00000024950
GO:0008150	Biological Process	GO:0022414	reproductive process	2	7	ENSCHIG00000017051,ENSCHIG00000023868	ENSCHIG00000011290,ENSCHIG00000015635,ENSCHIG00000018745,ENSCHIG00000020579,ENSCHIG00000024714,ENSCHIG00000024793,ENSCHIG00000026391
GO:0008150	Biological Process	GO:0000003	reproduction	2	7	ENSCHIG00000017051,ENSCHIG00000023868	ENSCHIG00000011290,ENSCHIG00000015635,ENSCHIG00000018745,ENSCHIG00000020579,ENSCHIG00000024714,ENSCHIG00000024793,ENSCHIG00000026391
GO:0008150	Biological Process	GO:0044699	single-organism process	16	70	ENSCHIG00000007591,ENSCHIG00000010818,ENSCHIG00000011122,ENSCHIG00000011244,ENSCHIG00000011514,ENSCHIG00000012705,ENSCHIG00000013622,ENSCHIG00000014186,ENSCHIG00000017051,ENSCHIG00000017214,ENSCHIG00000018108,ENSCHIG00000019220,ENSCHIG00000022520,ENSCHIG00000023868,ENSCHIG00000024771,ENSCHIG00000025466	ENSCHIG00000000253,ENSCHIG00000001329,ENSCHIG00000002207,ENSCHIG00000002274,ENSCHIG00000004276,ENSCHIG00000007701,ENSCHIG00000008007,ENSCHIG00000008249,ENSCHIG00000008525,ENSCHIG00000009225,ENSCHIG00000010396,ENSCHIG00000011076,ENSCHIG00000011290,ENSCHIG00000011310,ENSCHIG00000011667,ENSCHIG00000011873,ENSCHIG00000012009,ENSCHIG00000012416,ENSCHIG00000012553,ENSCHIG00000012685,ENSCHIG00000012757,…
GO:0008150	Biological Process	GO:0051704	multi-organism process	2	9	ENSCHIG00000017051,ENSCHIG00000023868	ENSCHIG00000002207,ENSCHIG00000007701,ENSCHIG00000017778,ENSCHIG00000018403,ENSCHIG00000018745,ENSCHIG00000024270,ENSCHIG00000024714,ENSCHIG00000025029,ENSCHIG00000025927
GO:0008150	Biological Process	GO:0065007	biological regulation	10	58	ENSCHIG00000007591,ENSCHIG00000011122,ENSCHIG00000011514,ENSCHIG00000012705,ENSCHIG00000013048,ENSCHIG00000013622,ENSCHIG00000014186,ENSCHIG00000018108,ENSCHIG00000018743,ENSCHIG00000025466	ENSCHIG00000001329,ENSCHIG00000002274,ENSCHIG00000004276,ENSCHIG00000007701,ENSCHIG00000008249,ENSCHIG00000008525,ENSCHIG00000009225,ENSCHIG00000010396,ENSCHIG00000011290,ENSCHIG00000011873,ENSCHIG00000012009,ENSCHIG00000012416,ENSCHIG00000012553,ENSCHIG00000012685,ENSCHIG00000012757,ENSCHIG00000012922,ENSCHIG00000014396,ENSCHIG00000014427,ENSCHIG00000015367,ENSCHIG00000015635,ENSCHIG00000015739,…
GO:0008150	Biological Process	GO:0023052	signaling	7	29	ENSCHIG00000007591,ENSCHIG00000011122,ENSCHIG00000011514,ENSCHIG00000012705,ENSCHIG00000013622,ENSCHIG00000018108,ENSCHIG00000025466	ENSCHIG00000001329,ENSCHIG00000002274,ENSCHIG00000007701,ENSCHIG00000008249,ENSCHIG00000011290,ENSCHIG00000012009,ENSCHIG00000012922,ENSCHIG00000015367,ENSCHIG00000015635,ENSCHIG00000016838,ENSCHIG00000017778,ENSCHIG00000017977,ENSCHIG00000018030,ENSCHIG00000018403,ENSCHIG00000018745,ENSCHIG00000019843,ENSCHIG00000021400,ENSCHIG00000021972,ENSCHIG00000022001,ENSCHIG00000022754,ENSCHIG00000024270,…
GO:0008150	Biological Process	GO:0048518	positive regulation of biological process	2	30	ENSCHIG00000011122,ENSCHIG00000018108	ENSCHIG00000004276,ENSCHIG00000007701,ENSCHIG00000009225,ENSCHIG00000010396,ENSCHIG00000011290,ENSCHIG00000012553,ENSCHIG00000012685,ENSCHIG00000012757,ENSCHIG00000014396,ENSCHIG00000015367,ENSCHIG00000015635,ENSCHIG00000016987,ENSCHIG00000017778,ENSCHIG00000017977,ENSCHIG00000018030,ENSCHIG00000018403,ENSCHIG00000020579,ENSCHIG00000021773,ENSCHIG00000021972,ENSCHIG00000022001,ENSCHIG00000022754,…
GO:0008150	Biological Process	GO:0071840	cellular component organization or biogenesis	7	26	ENSCHIG00000010818,ENSCHIG00000011122,ENSCHIG00000012705,ENSCHIG00000014063,ENSCHIG00000014186,ENSCHIG00000017051,ENSCHIG00000018108	ENSCHIG00000002207,ENSCHIG00000004276,ENSCHIG00000008249,ENSCHIG00000008525,ENSCHIG00000010396,ENSCHIG00000011873,ENSCHIG00000012416,ENSCHIG00000012553,ENSCHIG00000012685,ENSCHIG00000014396,ENSCHIG00000016987,ENSCHIG00000017977,ENSCHIG00000018030,ENSCHIG00000019360,ENSCHIG00000019758,ENSCHIG00000021104,ENSCHIG00000021773,ENSCHIG00000021972,ENSCHIG00000022001,ENSCHIG00000024270,ENSCHIG00000024793,…
GO:0008150	Biological Process	GO:0001906	cell killing	0	1	--	ENSCHIG00000024270
GO:0008150	Biological Process	GO:0050789	regulation of biological process	10	54	ENSCHIG00000007591,ENSCHIG00000011122,ENSCHIG00000011514,ENSCHIG00000012705,ENSCHIG00000013048,ENSCHIG00000013622,ENSCHIG00000014186,ENSCHIG00000018108,ENSCHIG00000018743,ENSCHIG00000025466	ENSCHIG00000001329,ENSCHIG00000002274,ENSCHIG00000004276,ENSCHIG00000007701,ENSCHIG00000008249,ENSCHIG00000009225,ENSCHIG00000010396,ENSCHIG00000011290,ENSCHIG00000011873,ENSCHIG00000012009,ENSCHIG00000012416,ENSCHIG00000012553,ENSCHIG00000012685,ENSCHIG00000012757,ENSCHIG00000012922,ENSCHIG00000014396,ENSCHIG00000014427,ENSCHIG00000015367,ENSCHIG00000015635,ENSCHIG00000015754,ENSCHIG00000016838,…
GO:0008150	Biological Process	GO:0048511	rhythmic process	1	0	ENSCHIG00000011122	--
GO:0008150	Biological Process	GO:0007610	behavior	0	2	--	ENSCHIG00000018403,ENSCHIG00000020579
GO:0008150	Biological Process	GO:0009987	cellular process	18	69	ENSCHIG00000003703,ENSCHIG00000007591,ENSCHIG00000010818,ENSCHIG00000011122,ENSCHIG00000011244,ENSCHIG00000011514,ENSCHIG00000012705,ENSCHIG00000013048,ENSCHIG00000013622,ENSCHIG00000014063,ENSCHIG00000014186,ENSCHIG00000017051,ENSCHIG00000017214,ENSCHIG00000018108,ENSCHIG00000018743,ENSCHIG00000022520,ENSCHIG00000023868,ENSCHIG00000025466	ENSCHIG00000001329,ENSCHIG00000002207,ENSCHIG00000002274,ENSCHIG00000004276,ENSCHIG00000007701,ENSCHIG00000008007,ENSCHIG00000008249,ENSCHIG00000008525,ENSCHIG00000009225,ENSCHIG00000010396,ENSCHIG00000010903,ENSCHIG00000011076,ENSCHIG00000011290,ENSCHIG00000011310,ENSCHIG00000011873,ENSCHIG00000012009,ENSCHIG00000012416,ENSCHIG00000012553,ENSCHIG00000012685,ENSCHIG00000012757,ENSCHIG00000012922,…
GO:0008150	Biological Process	GO:0008152	metabolic process	6	42	ENSCHIG00000003703,ENSCHIG00000011122,ENSCHIG00000013048,ENSCHIG00000013223,ENSCHIG00000018743,ENSCHIG00000025488	ENSCHIG00000001329,ENSCHIG00000002692,ENSCHIG00000004276,ENSCHIG00000008007,ENSCHIG00000010056,ENSCHIG00000010396,ENSCHIG00000010903,ENSCHIG00000011290,ENSCHIG00000011310,ENSCHIG00000011667,ENSCHIG00000012416,ENSCHIG00000012685,ENSCHIG00000012757,ENSCHIG00000012922,ENSCHIG00000014396,ENSCHIG00000014427,ENSCHIG00000015367,ENSCHIG00000015635,ENSCHIG00000016987,ENSCHIG00000017360,ENSCHIG00000017597,…
GO:0003674	Molecular Function	GO:0005215	transporter activity	3	13	ENSCHIG00000018108,ENSCHIG00000019220,ENSCHIG00000024771	ENSCHIG00000009225,ENSCHIG00000012416,ENSCHIG00000012553,ENSCHIG00000013314,ENSCHIG00000014938,ENSCHIG00000014981,ENSCHIG00000015739,ENSCHIG00000015754,ENSCHIG00000016690,ENSCHIG00000019959,ENSCHIG00000020579,ENSCHIG00000021104,ENSCHIG00000026811
GO:0003674	Molecular Function	GO:0005488	binding	26	68	ENSCHIG00000005472,ENSCHIG00000005856,ENSCHIG00000008304,ENSCHIG00000011122,ENSCHIG00000011244,ENSCHIG00000011267,ENSCHIG00000011514,ENSCHIG00000011691,ENSCHIG00000012026,ENSCHIG00000013048,ENSCHIG00000013622,ENSCHIG00000014063,ENSCHIG00000014186,ENSCHIG00000016959,ENSCHIG00000017051,ENSCHIG00000017214,ENSCHIG00000018036,ENSCHIG00000018108,ENSCHIG00000018743,ENSCHIG00000019220,ENSCHIG00000021951,…	ENSCHIG00000001756,ENSCHIG00000002274,ENSCHIG00000002321,ENSCHIG00000004276,ENSCHIG00000007701,ENSCHIG00000008249,ENSCHIG00000008525,ENSCHIG00000009709,ENSCHIG00000010218,ENSCHIG00000010396,ENSCHIG00000010860,ENSCHIG00000010903,ENSCHIG00000011290,ENSCHIG00000011562,ENSCHIG00000012009,ENSCHIG00000012294,ENSCHIG00000012416,ENSCHIG00000012479,ENSCHIG00000012553,ENSCHIG00000012685,ENSCHIG00000012757,…
GO:0003674	Molecular Function	GO:0001071	nucleic acid binding transcription factor activity	2	8	ENSCHIG00000011122,ENSCHIG00000018743	ENSCHIG00000010396,ENSCHIG00000012685,ENSCHIG00000014427,ENSCHIG00000015367,ENSCHIG00000015635,ENSCHIG00000024793,ENSCHIG00000024896,ENSCHIG00000024950
GO:0003674	Molecular Function	GO:0005198	structural molecule activity	0	6	--	ENSCHIG00000002207,ENSCHIG00000010903,ENSCHIG00000017977,ENSCHIG00000018030,ENSCHIG00000023628,ENSCHIG00000026103
GO:0003674	Molecular Function	GO:0009055	electron carrier activity	0	1	--	ENSCHIG00000008525
GO:0003674	Molecular Function	GO:0060089	molecular transducer activity	3	10	ENSCHIG00000007591,ENSCHIG00000011514,ENSCHIG00000012705	ENSCHIG00000002207,ENSCHIG00000010860,ENSCHIG00000011076,ENSCHIG00000012009,ENSCHIG00000016838,ENSCHIG00000018067,ENSCHIG00000019395,ENSCHIG00000020579,ENSCHIG00000024270,ENSCHIG00000025961
GO:0003674	Molecular Function	GO:0004871	signal transducer activity	3	7	ENSCHIG00000007591,ENSCHIG00000011514,ENSCHIG00000012705	ENSCHIG00000012009,ENSCHIG00000016838,ENSCHIG00000018067,ENSCHIG00000019395,ENSCHIG00000020579,ENSCHIG00000024270,ENSCHIG00000025961
GO:0003674	Molecular Function	GO:0000988	transcription factor activity, protein binding	0	1	--	ENSCHIG00000016987
GO:0003674	Molecular Function	GO:0098772	molecular function regulator	0	4	--	ENSCHIG00000001329,ENSCHIG00000017977,ENSCHIG00000024270,ENSCHIG00000024358
GO:0003674	Molecular Function	GO:0003824	catalytic activity	5	24	ENSCHIG00000003703,ENSCHIG00000005472,ENSCHIG00000013223,ENSCHIG00000017214,ENSCHIG00000025488	ENSCHIG00000002692,ENSCHIG00000004276,ENSCHIG00000008525,ENSCHIG00000010056,ENSCHIG00000011667,ENSCHIG00000012416,ENSCHIG00000012553,ENSCHIG00000012757,ENSCHIG00000012922,ENSCHIG00000013314,ENSCHIG00000014396,ENSCHIG00000014981,ENSCHIG00000016690,ENSCHIG00000016987,ENSCHIG00000017360,ENSCHIG00000017597,ENSCHIG00000021104,ENSCHIG00000021773,ENSCHIG00000022001,ENSCHIG00000023379,ENSCHIG00000024270,…
GO:0005575	Cellular Component	GO:0005576	extracellular region	2	21	ENSCHIG00000012705,ENSCHIG00000018036	ENSCHIG00000002274,ENSCHIG00000004276,ENSCHIG00000010860,ENSCHIG00000011076,ENSCHIG00000011873,ENSCHIG00000012757,ENSCHIG00000014396,ENSCHIG00000015588,ENSCHIG00000017819,ENSCHIG00000017977,ENSCHIG00000018030,ENSCHIG00000018403,ENSCHIG00000019360,ENSCHIG00000021972,ENSCHIG00000022162,ENSCHIG00000022754,ENSCHIG00000024270,ENSCHIG00000024358,ENSCHIG00000024714,ENSCHIG00000025400,ENSCHIG00000026391
GO:0005575	Cellular Component	GO:0044421	extracellular region part	1	15	ENSCHIG00000012705	ENSCHIG00000002274,ENSCHIG00000004276,ENSCHIG00000011873,ENSCHIG00000012757,ENSCHIG00000015588,ENSCHIG00000017977,ENSCHIG00000018403,ENSCHIG00000019360,ENSCHIG00000021972,ENSCHIG00000022162,ENSCHIG00000022754,ENSCHIG00000024270,ENSCHIG00000024714,ENSCHIG00000025400,ENSCHIG00000026391
GO:0005575	Cellular Component	GO:0031012	extracellular matrix	0	5	--	ENSCHIG00000002274,ENSCHIG00000008249,ENSCHIG00000017819,ENSCHIG00000017977,ENSCHIG00000019360
GO:0005575	Cellular Component	GO:0044420	extracellular matrix component	0	3	--	ENSCHIG00000002274,ENSCHIG00000017977,ENSCHIG00000019360
GO:0005575	Cellular Component	GO:0044425	membrane part	5	44	ENSCHIG00000007591,ENSCHIG00000011514,ENSCHIG00000012705,ENSCHIG00000018108,ENSCHIG00000023868	ENSCHIG00000002207,ENSCHIG00000002692,ENSCHIG00000004128,ENSCHIG00000004276,ENSCHIG00000007701,ENSCHIG00000008007,ENSCHIG00000008525,ENSCHIG00000009225,ENSCHIG00000011076,ENSCHIG00000011562,ENSCHIG00000011873,ENSCHIG00000012009,ENSCHIG00000012416,ENSCHIG00000012553,ENSCHIG00000013314,ENSCHIG00000013563,ENSCHIG00000014938,ENSCHIG00000014981,ENSCHIG00000015739,ENSCHIG00000015754,ENSCHIG00000016690,…
GO:0005575	Cellular Component	GO:0099512	supramolecular fiber	2	3	ENSCHIG00000011514,ENSCHIG00000017214	ENSCHIG00000018745,ENSCHIG00000023628,ENSCHIG00000026294
GO:0005575	Cellular Component	GO:0009295	nucleoid	0	1	--	ENSCHIG00000025029
GO:0005575	Cellular Component	GO:0016020	membrane	7	50	ENSCHIG00000007591,ENSCHIG00000011514,ENSCHIG00000012705,ENSCHIG00000017051,ENSCHIG00000018108,ENSCHIG00000023868,ENSCHIG00000025466	ENSCHIG00000002207,ENSCHIG00000002692,ENSCHIG00000004128,ENSCHIG00000004276,ENSCHIG00000007701,ENSCHIG00000008007,ENSCHIG00000008525,ENSCHIG00000009225,ENSCHIG00000011076,ENSCHIG00000011562,ENSCHIG00000011873,ENSCHIG00000012009,ENSCHIG00000012416,ENSCHIG00000012553,ENSCHIG00000013314,ENSCHIG00000013563,ENSCHIG00000013991,ENSCHIG00000014835,ENSCHIG00000014938,ENSCHIG00000014981,ENSCHIG00000015739,…
GO:0005575	Cellular Component	GO:0030054	cell junction	1	4	ENSCHIG00000011122	ENSCHIG00000000253,ENSCHIG00000002207,ENSCHIG00000018745,ENSCHIG00000019924
GO:0005575	Cellular Component	GO:0044456	synapse part	0	1	--	ENSCHIG00000026811
GO:0005575	Cellular Component	GO:0032991	macromolecular complex	4	19	ENSCHIG00000012705,ENSCHIG00000017214,ENSCHIG00000019220,ENSCHIG00000024771	ENSCHIG00000010218,ENSCHIG00000010903,ENSCHIG00000011562,ENSCHIG00000012009,ENSCHIG00000012416,ENSCHIG00000012685,ENSCHIG00000012757,ENSCHIG00000014427,ENSCHIG00000015367,ENSCHIG00000015754,ENSCHIG00000016838,ENSCHIG00000020579,ENSCHIG00000021400,ENSCHIG00000022001,ENSCHIG00000022162,ENSCHIG00000024714,ENSCHIG00000024793,ENSCHIG00000024896,ENSCHIG00000026294
GO:0005575	Cellular Component	GO:0045202	synapse	0	1	--	ENSCHIG00000026811
GO:0005575	Cellular Component	GO:0031974	membrane-enclosed lumen	4	11	ENSCHIG00000011122,ENSCHIG00000011514,ENSCHIG00000013048,ENSCHIG00000014063	ENSCHIG00000008525,ENSCHIG00000010218,ENSCHIG00000011562,ENSCHIG00000012416,ENSCHIG00000012685,ENSCHIG00000014427,ENSCHIG00000015367,ENSCHIG00000022001,ENSCHIG00000024896,ENSCHIG00000024950,ENSCHIG00000025029
GO:0005575	Cellular Component	GO:0044422	organelle part	8	21	ENSCHIG00000011122,ENSCHIG00000011514,ENSCHIG00000013048,ENSCHIG00000014063,ENSCHIG00000014186,ENSCHIG00000017051,ENSCHIG00000017214,ENSCHIG00000023868	ENSCHIG00000008249,ENSCHIG00000008525,ENSCHIG00000010218,ENSCHIG00000010903,ENSCHIG00000011562,ENSCHIG00000012416,ENSCHIG00000012553,ENSCHIG00000012685,ENSCHIG00000014427,ENSCHIG00000015367,ENSCHIG00000017778,ENSCHIG00000018745,ENSCHIG00000021773,ENSCHIG00000021972,ENSCHIG00000022001,ENSCHIG00000023628,ENSCHIG00000024896,ENSCHIG00000024950,ENSCHIG00000025029,ENSCHIG00000026294,ENSCHIG00000026811
GO:0005575	Cellular Component	GO:0043226	organelle	11	36	ENSCHIG00000011122,ENSCHIG00000011244,ENSCHIG00000011514,ENSCHIG00000013048,ENSCHIG00000014063,ENSCHIG00000014186,ENSCHIG00000017051,ENSCHIG00000017214,ENSCHIG00000018108,ENSCHIG00000018743,ENSCHIG00000023868	ENSCHIG00000002207,ENSCHIG00000008249,ENSCHIG00000008525,ENSCHIG00000010056,ENSCHIG00000010218,ENSCHIG00000010396,ENSCHIG00000010903,ENSCHIG00000011310,ENSCHIG00000011562,ENSCHIG00000012416,ENSCHIG00000012553,ENSCHIG00000012685,ENSCHIG00000012922,ENSCHIG00000014427,ENSCHIG00000015367,ENSCHIG00000015588,ENSCHIG00000015635,ENSCHIG00000016987,ENSCHIG00000017778,ENSCHIG00000018745,ENSCHIG00000019758,…
GO:0005575	Cellular Component	GO:0005623	cell	17	53	ENSCHIG00000010818,ENSCHIG00000011122,ENSCHIG00000011244,ENSCHIG00000011514,ENSCHIG00000011691,ENSCHIG00000012705,ENSCHIG00000013048,ENSCHIG00000014063,ENSCHIG00000014186,ENSCHIG00000017051,ENSCHIG00000017214,ENSCHIG00000018108,ENSCHIG00000018743,ENSCHIG00000019220,ENSCHIG00000023868,ENSCHIG00000024771,ENSCHIG00000025466	ENSCHIG00000002207,ENSCHIG00000004276,ENSCHIG00000008249,ENSCHIG00000008525,ENSCHIG00000009143,ENSCHIG00000010056,ENSCHIG00000010218,ENSCHIG00000010396,ENSCHIG00000010903,ENSCHIG00000011310,ENSCHIG00000011562,ENSCHIG00000012009,ENSCHIG00000012416,ENSCHIG00000012553,ENSCHIG00000012685,ENSCHIG00000012922,ENSCHIG00000013991,ENSCHIG00000014427,ENSCHIG00000015367,ENSCHIG00000015588,ENSCHIG00000015635,…
GO:0005575	Cellular Component	GO:0044464	cell part	17	53	ENSCHIG00000010818,ENSCHIG00000011122,ENSCHIG00000011244,ENSCHIG00000011514,ENSCHIG00000011691,ENSCHIG00000012705,ENSCHIG00000013048,ENSCHIG00000014063,ENSCHIG00000014186,ENSCHIG00000017051,ENSCHIG00000017214,ENSCHIG00000018108,ENSCHIG00000018743,ENSCHIG00000019220,ENSCHIG00000023868,ENSCHIG00000024771,ENSCHIG00000025466	ENSCHIG00000002207,ENSCHIG00000004276,ENSCHIG00000008249,ENSCHIG00000008525,ENSCHIG00000009143,ENSCHIG00000010056,ENSCHIG00000010218,ENSCHIG00000010396,ENSCHIG00000010903,ENSCHIG00000011310,ENSCHIG00000011562,ENSCHIG00000012009,ENSCHIG00000012416,ENSCHIG00000012553,ENSCHIG00000012685,ENSCHIG00000012922,ENSCHIG00000013991,ENSCHIG00000014427,ENSCHIG00000015367,ENSCHIG00000015588,ENSCHIG00000015635,…
