# Supplementary material for: Comparative Hypothalamic Transcriptome Analysis Reveals Crucial mRNAs, lncRNAs, and circRNAs Affecting Litter Size in Goats
Source: Genes (Basel). 2023 Feb 9;14(2):444. doi: 10.3390/genes14020444 (PMC9956962; doi:10.3390/genes14020444)
Supplement: Supplementary file 1 [file genes-14-00444-s001.zip › Table S7 Protein information in protein-protein interaction network.xlsx]

## Sheet: Sheet1
Table S7Protein information in protein-protein interaction network
DE mRNA	Degree	Express
POSTN	8	down
F2	7	down
MFAP5	7	down
DCN	6	down
WT1	6	up
ALDH1A2	5	down
TCF21	5	down
FAP	4	down
FBLN1	4	down
SAA3	4	down
DSG1	3	down
KRT8	3	down
MGP	3	down
SIX1	3	down
SIX2	3	down
TBX15	3	down
UPK1B	3	down
SRPX2	3	down
SERPINF1	3	down
CCK	3	up
EFHC1	3	up
IQCA1	3	up
ATF3	2	down
CLEC4A	2	down
EVPL	2	down
EYA1	2	down
IGFBP1	2	down
ISLR	2	down
ITGAD	2	down
NPPA	2	down
PI16	2	down
PON1	2	down
TWIST1	2	down
ACKR2	2	up
CFAP52	2	up
FBXL13	2	up
LRRC23	2	up
TCTE1	2	up
ENSCHIP00000007376	2	unknown
ACTG2	1	down
ATP8B1	1	down
CLDN9	1	down
CNKSR1	1	down
CPS1	1	down
EMP3	1	down
KLC3	1	down
KRT18	1	down
MUC15	1	down
SMYD1	1	down
CCL19	1	down
CNN1	1	down
STRA6	1	down
SOCS3	1	down
DUSP5	1	down
TMEM30B	1	down
NPC1L1	1	down
CLEC6A	1	down
IL1RL2	1	down
PRSS23	1	down
OLR1	1	down
SERINC2	1	down
STEAP4	1	down
ADGB	1	up
CFAP157	1	up
DNAAF3	1	up
TP73	1	up
MESP2	1	up
DNAH10	1	up
KCNN4	1	up
PIGR	1	up
STAC	1	up
ENSCHIP00000008507	1	unknown
ENSCHIP00000013379	1	unknown
ENSCHIP00000021372	1	unknown
HBA2	1	up
HBA1	1	up
ENSCHIP00000027481	1	down
