# Supplementary material for: Comparative Hypothalamic Transcriptome Analysis Reveals Crucial mRNAs, lncRNAs, and circRNAs Affecting Litter Size in Goats
Source: Genes (Basel). 2023 Feb 9;14(2):444. doi: 10.3390/genes14020444 (PMC9956962; doi:10.3390/genes14020444)
Supplement: Supplementary file 1 [file genes-14-00444-s001.zip › Table S8 The DE LncRNAs and their possible cis-regulatory target genes.xlsx]

## Sheet: Sheet1
Table S8 The DE LncRNAs and their possible cis-regulatory target genes
DE LncRNAs	Cis-regulatory target genes
ENSCHIT00000009849	ENSCHIG00000014163
MSTRG.13367.7	OIP5
MSTRG.33887.2	GGH
ENSCHIT00000001436	ENSCHIG00000012908
ENSCHIT00000009612	TSPAN17
MSTRG.45957.2	LMOD1
MSTRG.15669.4	POU3F3
