# Supplementary material for: Comparative Hypothalamic Transcriptome Analysis Reveals Crucial mRNAs, lncRNAs, and circRNAs Affecting Litter Size in Goats
Source: Genes (Basel). 2023 Feb 9;14(2):444. doi: 10.3390/genes14020444 (PMC9956962; doi:10.3390/genes14020444)
Supplement: Supplementary file 1 [file genes-14-00444-s001.zip › Table S9 The KEGG pathway annotations of target genes of DE lncRNAs.xlsx]

## Sheet: Sheet1
Table S9 The KEGG pathway annotations of target genes of DE lncRNAs
id	num	pvalue	class	ID	Descrption	Pvalue	target genes of DE lncRNAs
Antifolate resistance	1	0.0106745	Human Diseases	ko01523	Antifolate resistance	0.0106745	ENSCHIG00000009898
Folate biosynthesis	1	0.012033	Metabolism	ko00790	Folate biosynthesis	0.012033	ENSCHIG00000009898
Retrograde endocannabinoid signaling	1	0.0374452	Organismal Systems	ko04723	Retrograde endocannabinoid signaling	0.0374452	ENSCHIG00000012908
Oxidative phosphorylation	1	0.0421313	Metabolism	ko00190	Oxidative phosphorylation	0.0421313	ENSCHIG00000012908
Non-alcoholic fatty liver disease	1	0.0434681	Human Diseases	ko04932	Non-alcoholic fatty liver disease	0.0434681	ENSCHIG00000012908
Parkinson disease	1	0.0441362	Human Diseases	ko05012	Parkinson disease	0.0441362	ENSCHIG00000012908
Thermogenesis	1	0.0660508	Organismal Systems	ko04714	Thermogenesis	0.0660508	ENSCHIG00000012908
Huntington disease	1	0.0752711	Human Diseases	ko05016	Huntington disease	0.0752711	ENSCHIG00000012908
Alzheimer disease	1	0.0861881	Human Diseases	ko05010	Alzheimer disease	0.0861881	ENSCHIG00000012908
Metabolic pathways	1	0.340266	Metabolism	ko01100	Metabolic pathways	0.340266	ENSCHIG00000012908
